# Supplementary material for: Astrocytic TCF7L2 Impacts Brain Osmoregulation and Restricts Neuronal Excitability
Source: Glia. 2025 Dec 5;74(2):e70103. doi: 10.1002/glia.70103 (PMC12680928; doi:10.1002/glia.70103)
Supplement: Supplementary file 12 — Data S2: glia70103‐sup‐0012‐Supinfo.xlsx. [file GLIA-74-0-s009.xlsx]

## Sheet: cluster 0
	p_val	avg_log2FC	pct.1	pct.2	p_val_adj
Slc9b1	0	9.06453	0.32	0.007	0
Sik2	0	-1.113	0.436	0.653	0
Pcsk1	0	-1.71506	0.131	0.339	0
Homer1	0	-0.85802	0.811	0.918	0
Frmd6	0	-0.888597	0.511	0.708	0
Btg2	0	-2.15592	0.07	0.248	0
Arc	1.98959e-281	-1.32507	0.183	0.389	4.38525e-277
Per1	1.44195e-269	-1.32413	0.172	0.366	3.1782e-265
Nr4a1	6.16429e-265	-1.07891	0.279	0.488	1.35867e-260
1700016P03Rik	5.03479e-255	-1.2191	0.228	0.425	1.10972e-250
Gm29208	2.68385e-244	10.5814	0.062	0	5.91547e-240
Tiparp	2.01795e-240	-2.16979	0.056	0.194	4.44777e-236
Cpeb3	3.54192e-235	-0.625287	0.716	0.833	7.80675e-231
Klf10	2.56663e-232	-1.11063	0.251	0.44	5.65712e-228
Vmp1	2.60945e-231	-0.70475	0.521	0.674	5.75148e-227
Psd3	4.68559e-215	-0.521077	0.738	0.861	1.03275e-210
Lncpint	1.84243e-213	-0.459179	0.865	0.939	4.06091e-209
Malat1	2.25309e-198	-0.278927	1	1	4.96603e-194
Xist	1.04671e-181	0.836648	0.316	0.177	2.30705e-177
Cry2	7.67634e-180	-0.783063	0.334	0.499	1.69194e-175
Ccdc180	5.47297e-179	5.14821	0.059	0.003	1.2063e-174
Spred2	3.35415e-176	-0.606454	0.503	0.664	7.39288e-172
Spred1	1.73052e-173	-0.596275	0.511	0.663	3.81425e-169
Arhgef3	6.71484e-173	-0.957087	0.232	0.391	1.48002e-168
Tmem132d	1.50621e-171	-0.431271	0.82	0.9	3.31984e-167
Nr4a3	7.68167e-171	-1.9128	0.049	0.16	1.69312e-166
Aif1l	8.84909e-170	-0.472865	0.564	0.718	1.95043e-165
Etv5	9.15112e-166	-0.844858	0.219	0.379	2.017e-161
Gm49685	6.88574e-160	-0.401012	0.88	0.923	1.51769e-155
Schip1	3.59271e-152	-0.462629	0.943	0.97	7.91869e-148
Trib1	1.97439e-151	-1.87739	0.037	0.131	4.35175e-147
Slc9a9	7.28174e-147	-0.483108	0.7	0.813	1.60497e-142
Calm2	9.95768e-147	-0.279717	0.93	0.968	2.19477e-142
Plcxd2	2.38258e-144	-1.09394	0.18	0.311	5.25144e-140
Cx3cl1	2.73522e-143	-0.478317	0.527	0.66	6.0287e-139
Prickle1	3.42464e-142	-0.350485	0.83	0.894	7.54825e-138
Arid3b	4.22292e-142	-1.23796	0.106	0.224	9.30774e-138
Pstpip2	4.3741e-142	-0.483722	0.478	0.627	9.64096e-138
Sik3	1.04971e-139	-0.528665	0.514	0.65	2.31366e-135
Col25a1	9.25343e-137	1.3708	0.29	0.165	2.03955e-132
Per2	7.78075e-135	-0.804474	0.221	0.365	1.71495e-130
Nav3	4.98351e-130	-0.246328	0.997	0.999	1.09842e-125
Gng2	2.69662e-129	-0.645021	0.348	0.484	5.94363e-125
Synj2	1.10076e-128	-0.800353	0.213	0.344	2.42619e-124
Arid5b	1.05964e-127	-0.489312	0.534	0.671	2.33555e-123
Rgs7bp	4.26492e-124	-0.387489	0.747	0.831	9.40031e-120
Irs2	8.61627e-124	-0.964771	0.137	0.255	1.89911e-119
Ndfip2	7.09577e-122	-0.666598	0.282	0.417	1.56398e-117
Zcchc24	8.55691e-122	2.78358	0.073	0.014	1.88603e-117
Ubtd2	1.05156e-121	-0.78664	0.255	0.382	2.31774e-117
Dclk1	3.53635e-121	-0.265915	0.971	0.99	7.79448e-117
Cdh12	3.64707e-121	-0.27605	0.945	0.962	8.03851e-117
Syn3	1.10591e-119	-0.629888	0.487	0.603	2.43753e-115
Rims4	2.97323e-119	-0.781053	0.216	0.339	6.55329e-115
Fgf14	4.55372e-118	-0.21735	0.997	0.998	1.00368e-113
Zdbf2	2.04235e-117	-1.30758	0.093	0.193	4.50153e-113
Atp2c1	8.2977e-115	-0.43429	0.528	0.648	1.8289e-110
Gfod1	1.99616e-113	-0.409662	0.607	0.726	4.39974e-109
Ank	4.0525e-113	-0.395468	0.656	0.757	8.9321e-109
Osbpl8	2.15699e-112	-0.431907	0.572	0.677	4.75422e-108
Akap8l	1.34619e-111	-0.367344	0.643	0.735	2.96713e-107
Sidt1	3.19941e-111	-0.410168	0.663	0.753	7.05181e-107
Egr1	3.9636e-111	-0.641656	0.279	0.412	8.73617e-107
Mxi1	2.2824e-110	-0.73308	0.223	0.348	5.03065e-106
Rock2	1.11209e-103	-0.367039	0.633	0.733	2.45115e-99
Alk	1.37344e-102	-1.73943	0.05	0.128	3.0272e-98
Pak1	1.8341e-102	-0.47222	0.479	0.588	4.04254e-98
Galnt9	1.18875e-101	-0.730818	0.197	0.313	2.62012e-97
Csrnp3	5.88168e-100	-0.318561	0.729	0.818	1.29638e-95
Plcl2	9.37101e-99	-0.331482	0.726	0.816	2.06546e-94
Coq10b	1.48569e-97	-1.01734	0.12	0.222	3.2746e-93
Astn2	7.75859e-97	-0.424555	0.659	0.73	1.71007e-92
Spag9	1.92257e-96	-0.353231	0.686	0.776	4.23754e-92
Prag1	3.76077e-95	-0.9132	0.158	0.263	8.28911e-91
Eif2s3y	8.28775e-95	-0.323921	0.321	0.452	1.8267e-90
P4ha1	2.97986e-94	-0.603415	0.283	0.405	6.5679e-90
Kdm7a	1.69554e-92	-0.57291	0.353	0.458	3.73714e-88
Mapre2	1.96349e-92	-0.428916	0.489	0.602	4.32774e-88
Slc25a25	3.58885e-91	-0.890924	0.143	0.243	7.91019e-87
Gramd1b	8.93483e-91	-0.327237	0.67	0.767	1.96933e-86
Asic2	5.68837e-90	0.435303	0.988	0.975	1.25377e-85
Tmem181a	1.0048e-89	0.58774	0.52	0.419	2.21469e-85
Junb	5.64387e-89	-0.954025	0.107	0.201	1.24397e-84
Mast3	7.13976e-88	-0.430602	0.427	0.542	1.57367e-83
Dusp1	5.64958e-85	-1.26133	0.058	0.134	1.24522e-80
Gm16867	2.13164e-84	-0.778262	0.146	0.245	4.69834e-80
Hecw1	3.64515e-84	-0.232957	0.888	0.923	8.03428e-80
Prkacb	1.33032e-82	-0.403944	0.455	0.568	2.93217e-78
Dennd5b	4.90655e-82	-0.341559	0.551	0.643	1.08145e-77
Map3k13	1.10581e-81	-0.615967	0.231	0.341	2.43731e-77
Mast4	1.6525e-81	-0.256949	0.796	0.86	3.64228e-77
Tspan7	1.83566e-81	-0.287174	0.671	0.763	4.04598e-77
Tacc1	3.39913e-81	-0.311904	0.639	0.732	7.49202e-77
Bhlhe40	3.46621e-81	-0.887004	0.117	0.209	7.63988e-77
Tet3	4.13558e-80	-0.415363	0.453	0.567	9.11524e-76
Shc3	4.29627e-79	-0.554994	0.309	0.421	9.4694e-75
Nr3c1	1.22396e-78	-0.380881	0.5	0.603	2.69774e-74
Tbc1d30	1.58273e-78	-0.412203	0.403	0.514	3.4885e-74
Septin7	2.12969e-78	-0.336682	0.528	0.62	4.69405e-74
Ap2b1	3.70606e-78	-0.30682	0.626	0.718	8.16854e-74
Slc44a1	1.59273e-77	-0.333687	0.518	0.623	3.51054e-73
Stk40	1.80263e-77	-0.994988	0.102	0.185	3.97318e-73
Ntrk2	2.85872e-77	-0.256997	0.94	0.966	6.3009e-73
Rab6b	5.64022e-77	-0.287158	0.59	0.675	1.24316e-72
Maml3	6.41498e-77	0.588954	0.654	0.548	1.41392e-72
Sik1	8.3317e-77	-2.08822	0.016	0.063	1.83639e-72
Bmt2	8.91267e-77	-0.501215	0.331	0.441	1.96444e-72
Scg3	1.66753e-76	-0.660945	0.244	0.346	3.67541e-72
Kif1a	2.16419e-76	-0.28907	0.663	0.746	4.77008e-72
Rheb	3.74658e-76	-0.717652	0.174	0.266	8.25784e-72
Btbd8	8.43741e-76	-0.431439	0.349	0.454	1.85969e-71
Abi3bp	1.87147e-75	-1.48906	0.038	0.097	4.1249e-71
Sox8	3.90025e-74	-1.23406	0.06	0.126	8.59654e-70
Sema6d	4.37107e-74	-0.478483	0.472	0.56	9.63428e-70
Itpr1	1.37706e-73	-0.220669	0.813	0.853	3.03519e-69
Ralyl	5.51561e-73	-0.184017	0.992	0.996	1.2157e-68
Cdh13	6.54116e-73	0.802717	0.351	0.255	1.44174e-68
Cap1	2.46449e-72	-0.569414	0.249	0.353	5.43198e-68
Acsl4	4.61231e-72	-0.594572	0.236	0.336	1.0166e-67
Asap1	5.4968e-72	-0.229456	0.858	0.903	1.21155e-67
Ctnnd1	9.56837e-72	-0.449827	0.37	0.472	2.10896e-67
Dcc	1.29777e-71	0.405864	0.882	0.844	2.86041e-67
Arl5b	2.16213e-71	-1.02308	0.081	0.155	4.76556e-67
Samd12	5.01725e-71	-0.202713	0.887	0.926	1.10585e-66
Ciart	5.1068e-71	-1.41156	0.037	0.094	1.12559e-66
Brinp3	8.5941e-71	-0.345611	0.781	0.834	1.89422e-66
Tnrc6b	2.44735e-70	-0.215204	0.768	0.833	5.39419e-66
Pip5k1a	3.62253e-70	-0.435207	0.381	0.485	7.98442e-66
R3hdm1	6.49847e-70	-0.154047	0.994	0.996	1.43233e-65
Sorcs3	5.69602e-69	0.535448	0.732	0.637	1.25546e-64
Dscam	2.19221e-68	-0.212226	0.832	0.884	4.83185e-64
Kif5c	5.70851e-68	-0.251229	0.676	0.757	1.25821e-63
Cpeb4	3.19592e-67	-0.311822	0.587	0.676	7.04414e-63
Gm17231	4.00288e-67	-1.56478	0.026	0.075	8.82275e-63
Nr4a2	8.44132e-67	-1.54011	0.03	0.081	1.86055e-62
Zfp951	1.28157e-66	-0.569347	0.224	0.322	2.82471e-62
Cep85l	1.45453e-66	-0.551673	0.231	0.326	3.20594e-62
Rhobtb2	8.46214e-66	-0.526944	0.246	0.345	1.86514e-61
Fndc9	1.02195e-65	-0.480843	0.295	0.397	2.25247e-61
Slco3a1	1.82436e-65	0.634243	0.414	0.317	4.02107e-61
Sec14l1	1.97049e-65	-0.458543	0.267	0.364	4.34315e-61
Hivep2	2.56766e-65	-0.15163	0.972	0.981	5.65938e-61
Gm27177	3.96051e-65	-0.772634	0.108	0.187	8.72937e-61
Gm47423	2.80682e-64	-1.75437	0.022	0.067	6.18651e-60
A230006K03Rik	9.79669e-64	-0.234313	0.742	0.801	2.15929e-59
Gm17167	1.55106e-63	-0.196089	0.763	0.837	3.41868e-59
Pde7b	7.96647e-63	-0.220085	0.791	0.853	1.75589e-58
Serpini1	2.25067e-62	-0.368512	0.359	0.453	4.9607e-58
Adar	3.47957e-62	-0.312737	0.487	0.586	7.66932e-58
Ube2ql1	4.90979e-62	-0.700635	0.152	0.234	1.08217e-57
Cacng3	1.42043e-61	-0.261012	0.666	0.754	3.13076e-57
Gpr137c	1.5569e-61	-0.405573	0.4	0.497	3.43156e-57
Slc38a2	2.09162e-61	-0.437347	0.286	0.377	4.61015e-57
Glp2r	2.10164e-61	-0.476291	0.262	0.36	4.63222e-57
9630014M24Rik	2.64195e-61	0.928911	0.222	0.141	5.82313e-57
Glcci1	8.10684e-61	-0.366792	0.391	0.486	1.78683e-56
Hs6st3	4.64752e-60	-0.183517	0.953	0.969	1.02436e-55
Ankrd33b	7.0206e-60	-0.316622	0.492	0.587	1.54741e-55
Med14	8.48787e-60	-0.51467	0.238	0.328	1.87081e-55
Clstn3	1.17365e-59	-0.40169	0.316	0.407	2.58685e-55
Pantr1	1.25098e-59	-0.300308	0.49	0.577	2.75729e-55
Ndfip1	1.57789e-59	-0.295675	0.545	0.631	3.47782e-55
Cap2	3.25561e-59	-0.220153	0.776	0.838	7.17569e-55
Nrd1	3.90591e-59	-0.372723	0.437	0.524	8.60901e-55
Diaph2	4.29116e-59	-0.242847	0.666	0.753	9.45814e-55
Mapk10	4.44257e-59	-0.149937	0.951	0.969	9.79188e-55
Dok5	4.55629e-59	-0.574873	0.23	0.317	1.00425e-54
Skil	6.26754e-59	-0.678503	0.145	0.223	1.38143e-54
Atp1a1	7.11476e-59	-0.216205	0.726	0.786	1.56816e-54
Rbm24	1.10174e-58	-0.584315	0.217	0.31	2.42835e-54
2510009E07Rik	1.66098e-58	-0.600021	0.195	0.275	3.66096e-54
Dnajc1	2.70637e-58	-0.262832	0.695	0.766	5.9651e-54
Ccn1	2.93388e-58	-2.54679	0.006	0.034	6.46657e-54
Gm3764	2.96774e-58	-0.217719	0.599	0.688	6.54119e-54
Slc2a13	3.11266e-58	-0.252227	0.773	0.837	6.86062e-54
Raph1	3.36496e-58	-0.33975	0.521	0.613	7.4167e-54
Kcnip4	4.16298e-57	-0.160886	0.997	0.999	9.17563e-53
Numb	1.33719e-56	-0.203105	0.751	0.812	2.94729e-52
Kdm6b	5.38119e-56	-1.01635	0.054	0.11	1.18607e-51
Kctd8	5.71634e-56	-0.58178	0.193	0.274	1.25994e-51
Ube2b	1.01888e-55	-0.242292	0.579	0.669	2.24572e-51
Dnajc6	5.14711e-55	-0.218774	0.714	0.78	1.13448e-50
Rnf144b	1.10514e-54	-0.582513	0.164	0.247	2.43584e-50
Nfix	1.23724e-54	-0.306839	0.418	0.507	2.72699e-50
Gm3294	2.25492e-54	-0.416603	0.272	0.364	4.97006e-50
Phactr1	2.55965e-54	-0.108854	0.999	0.999	5.64172e-50
Arhgap32	3.27274e-54	-0.173495	0.768	0.828	7.21345e-50
Cyfip2	4.22722e-54	-0.194951	0.692	0.764	9.31722e-50
Trim9	7.35389e-54	-0.168375	0.888	0.921	1.62087e-49
Hspa4	9.13914e-54	-0.381756	0.325	0.41	2.01436e-49
Tulp4	9.91509e-54	-0.376287	0.382	0.47	2.18538e-49
Egr2	1.35413e-53	-1.53273	0.024	0.066	2.98464e-49
Cabp1	2.0693e-53	-0.256299	0.559	0.633	4.56093e-49
Nmnat2	6.98284e-53	-0.259297	0.632	0.711	1.53909e-48
Basp1	7.32482e-53	-0.284948	0.517	0.606	1.61446e-48
Evi5	1.27609e-52	-0.242093	0.566	0.653	2.81263e-48
Nkain2	1.45808e-52	0.3383	0.971	0.957	3.21376e-48
Crlf1	5.13755e-52	2.4033	0.035	0.008	1.13237e-47
Kmt2a	5.55801e-52	-0.207114	0.634	0.712	1.22504e-47
Abca8b	1.09768e-51	-0.495348	0.246	0.329	2.4194e-47
Abhd2	2.7946e-51	-0.408895	0.308	0.393	6.15958e-47
Rimbp2	3.13404e-51	0.416508	0.721	0.678	6.90774e-47
Jmjd1c	4.37204e-51	-0.186024	0.739	0.804	9.63642e-47
Garre1	1.80381e-50	-0.43385	0.262	0.343	3.97578e-46
Phf21b	2.21363e-50	-0.610412	0.163	0.233	4.87906e-46
Brinp1	5.17127e-50	-0.132411	0.961	0.971	1.1398e-45
Smg7	1.54946e-49	-0.373801	0.348	0.433	3.41517e-45
Mbnl2	1.76839e-49	-0.17433	0.845	0.892	3.89772e-45
Spry2	2.90288e-49	-0.662095	0.107	0.175	6.39824e-45
Gm5820	4.71317e-49	1.21498	0.103	0.052	1.03883e-44
Midn	7.27208e-49	-0.959475	0.064	0.12	1.60284e-44
Cdin1	1.19029e-48	0.618677	0.234	0.16	2.62353e-44
Abi2	4.22336e-48	-0.226393	0.594	0.676	9.30872e-44
Aff4	5.56317e-48	-0.306539	0.416	0.508	1.22618e-43
Dlgap4	5.69283e-48	-0.24941	0.579	0.66	1.25476e-43
Elapor1	1.42003e-47	-0.307763	0.466	0.556	3.1299e-43
Ptpn12	1.65741e-47	-0.316531	0.422	0.513	3.65309e-43
Kcnd2	1.945e-47	-0.118126	0.992	0.995	4.28698e-43
Atp2b2	2.01648e-47	-0.118811	0.912	0.937	4.44452e-43
Bdnf	2.82518e-47	-0.725944	0.145	0.216	6.22697e-43
Cobl	2.90597e-47	-0.167939	0.789	0.841	6.40505e-43
Smarca2	2.96846e-47	-0.226322	0.599	0.68	6.54278e-43
Mpp2	4.25281e-47	-0.483504	0.19	0.267	9.37361e-43
Fzd3	5.54422e-47	-0.339815	0.352	0.438	1.222e-42
Gm4258	6.64766e-47	-0.250196	0.602	0.676	1.46521e-42
1700125H20Rik	7.14782e-47	-0.229312	0.316	0.406	1.57545e-42
Sgsm1	7.5276e-47	-0.298771	0.426	0.505	1.65916e-42
Lrrk2	8.07492e-47	-0.30489	0.459	0.537	1.77979e-42
Cdh10	1.1501e-46	-0.175027	0.845	0.886	2.53494e-42
Egr3	1.71513e-46	-0.614863	0.141	0.206	3.78032e-42
Irf2	2.70603e-46	-0.238246	0.55	0.632	5.96437e-42
B230216N24Rik	4.59201e-46	-0.455929	0.297	0.385	1.01213e-41
Mtcl1	1.00231e-45	-0.26586	0.525	0.607	2.20918e-41
Il1rapl1	1.03719e-45	-0.129054	0.998	0.999	2.28608e-41
Slc35f3	1.0509e-45	0.516372	0.501	0.413	2.31628e-41
Megf11	1.51303e-45	0.893385	0.2	0.132	3.33486e-41
Map2	3.29969e-45	-0.128358	0.913	0.939	7.27284e-41
Camk1g	7.92078e-45	-0.74121	0.1	0.161	1.74582e-40
Fos	1.41609e-44	-1.00929	0.049	0.097	3.12121e-40
Map7	2.69345e-44	-0.216219	0.65	0.721	5.93664e-40
Plcb4	3.38418e-44	-0.260021	0.433	0.505	7.45907e-40
Syn1	4.64271e-44	-0.228013	0.526	0.598	1.0233e-39
Mtmr12	6.52032e-44	-0.358784	0.303	0.384	1.43714e-39
Jdp2	6.52852e-44	-0.390114	0.249	0.328	1.43895e-39
Hmgcr	8.14044e-44	-0.520811	0.178	0.251	1.79424e-39
Dusp14	1.32265e-43	-0.568884	0.14	0.206	2.91526e-39
Epha4	1.50527e-43	-0.136127	0.823	0.877	3.31776e-39
Hnrnpll	2.51433e-43	-0.479387	0.237	0.316	5.54184e-39
Atp1b1	3.74133e-43	-0.172339	0.719	0.778	8.24626e-39
Npas4	1.20172e-42	-0.823828	0.074	0.128	2.64872e-38
Marchf1	1.70154e-42	-0.159249	0.884	0.931	3.75038e-38
Iqsec1	1.98109e-42	-0.148109	0.738	0.798	4.36652e-38
Slc1a2	2.29402e-42	-0.155198	0.877	0.906	5.05626e-38
Itgav	2.42625e-42	-0.510638	0.184	0.259	5.34769e-38
Slc6a17	3.24836e-42	-0.259314	0.546	0.622	7.15972e-38
Mid1	3.55275e-42	0.629072	0.24	0.181	7.83062e-38
Rbfox3	3.67229e-42	-0.124557	0.85	0.877	8.09409e-38
Ece1	3.71243e-42	-0.404904	0.293	0.367	8.18256e-38
Ptprj	3.83046e-42	-0.160826	0.793	0.846	8.44271e-38
Bicdl1	5.03909e-42	-0.319316	0.395	0.482	1.11067e-37
Ripor2	5.51569e-42	-0.359809	0.378	0.458	1.21571e-37
Srrm4	6.1443e-42	-0.286548	0.474	0.557	1.35426e-37
Bcl11a	7.95652e-42	-0.177794	0.677	0.745	1.7537e-37
Mef2d	2.08011e-41	-0.386392	0.259	0.337	4.58478e-37
Mest	2.14365e-41	-0.777982	0.101	0.158	4.72481e-37
Csnk1a1	2.20355e-41	-0.171789	0.716	0.781	4.85686e-37
Exph5	2.98256e-41	-0.29929	0.292	0.374	6.57385e-37
Gabbr1	3.20213e-41	-0.223864	0.517	0.594	7.05781e-37
Fam131a	4.60402e-41	-0.339746	0.264	0.341	1.01477e-36
Usp2	5.84656e-41	-0.393632	0.254	0.332	1.28864e-36
Gm34237	6.92141e-41	-0.73887	0.099	0.158	1.52555e-36
Lasp1	7.1992e-41	-0.469766	0.164	0.232	1.58678e-36
Dusp6	9.79396e-41	-0.731249	0.075	0.129	2.15869e-36
Arpc2	1.4527e-40	-0.283721	0.407	0.485	3.2019e-36
Sntb2	6.32245e-40	-0.328375	0.337	0.418	1.39353e-35
Nuak1	9.974e-40	-0.377788	0.321	0.402	2.19837e-35
Trib2	1.10729e-39	-0.512037	0.149	0.215	2.44059e-35
Cds1	1.29358e-39	-0.354783	0.315	0.388	2.85118e-35
Abr	1.61339e-39	-0.170378	0.659	0.724	3.55607e-35
Lrfn2	1.86646e-39	0.404753	0.587	0.512	4.11386e-35
Smap2	2.10976e-39	-0.395821	0.293	0.369	4.65011e-35
Kirrel3	2.2587e-39	0.416592	0.792	0.738	4.97839e-35
Rab3gap2	2.46626e-39	-0.284036	0.381	0.459	5.43589e-35
Ptpn1	2.58186e-39	-0.335801	0.279	0.355	5.69067e-35
Cit	3.10519e-39	-0.157404	0.656	0.719	6.84414e-35
Chd2	3.47232e-39	-0.19073	0.567	0.642	7.65334e-35
Dnajb5	5.43165e-39	-0.393579	0.255	0.333	1.19719e-34
B230209E15Rik	7.9903e-39	-0.237946	0.45	0.531	1.76114e-34
Soga3	9.8567e-39	-0.180883	0.626	0.696	2.17252e-34
Snx25	1.52958e-38	-0.514282	0.169	0.235	3.37134e-34
Cdh6	1.54473e-38	-0.202092	0.576	0.642	3.40474e-34
Rit2	1.63841e-38	-0.216432	0.554	0.629	3.61122e-34
Xlr4b	3.73903e-38	4.81541	0.013	0.001	8.2412e-34
Ddx50	5.94354e-38	-0.249132	0.486	0.564	1.31001e-33
Rgs17	6.75391e-38	-0.286084	0.53	0.595	1.48863e-33
Lonp2	8.95047e-38	-0.319807	0.322	0.397	1.97277e-33
Grm8	1.10174e-37	-0.352917	0.36	0.421	2.42834e-33
Ptprt	1.35897e-37	0.361325	0.846	0.827	2.9953e-33
Satb2	1.45257e-37	-0.153819	0.771	0.822	3.2016e-33
R3hdm2	1.46035e-37	-0.137118	0.813	0.847	3.21875e-33
Hivep1	1.63014e-37	-0.324418	0.288	0.365	3.59299e-33
Srrm2	1.66905e-37	-0.116711	0.893	0.92	3.67875e-33
Pmepa1	2.08343e-37	-0.411067	0.223	0.292	4.59209e-33
St6galnac5	2.87941e-37	0.633983	0.306	0.235	6.34651e-33
Fam81a	3.7957e-37	-0.278062	0.363	0.435	8.3661e-33
Wasl	4.37804e-37	-0.337818	0.274	0.349	9.64963e-33
Atp6v0a1	7.89547e-37	-0.160599	0.692	0.752	1.74024e-32
Vxn	1.28891e-36	-0.180721	0.545	0.602	2.84088e-32
Camta1	1.5343e-36	-0.115792	0.824	0.857	3.38174e-32
Ago3	1.75293e-36	-0.206405	0.513	0.579	3.86364e-32
Rad51ap2	4.77425e-36	-0.55127	0.146	0.208	1.05229e-31
Gm17501	6.17636e-36	-1.59858	0.013	0.039	1.36133e-31
Plekhg5	6.49925e-36	-0.288421	0.365	0.441	1.4325e-31
Baalc	7.82901e-36	-0.233674	0.448	0.52	1.72559e-31
Sphkap	8.10782e-36	0.358316	0.804	0.757	1.78704e-31
Adam33	8.22572e-36	-0.599491	0.109	0.162	1.81303e-31
Mir9-3hg	9.29029e-36	-0.247267	0.461	0.539	2.04767e-31
Kcnip3	1.00167e-35	-0.316711	0.451	0.521	2.20778e-31
Cntnap2	1.05496e-35	-0.138163	0.967	0.972	2.32524e-31
Gm49678	1.17927e-35	-0.268605	0.417	0.498	2.59924e-31
Cry1	1.29008e-35	-0.806786	0.055	0.1	2.84347e-31
Cxadr	2.2928e-35	-0.387959	0.277	0.349	5.05357e-31
Fmnl1	3.35385e-35	-0.373494	0.245	0.312	7.39223e-31
Lonrf1	3.76146e-35	-0.528574	0.12	0.178	8.29063e-31
Stxbp1	4.747e-35	-0.180306	0.6	0.667	1.04629e-30
Gap43	5.08273e-35	-0.371039	0.317	0.388	1.12028e-30
Map3k14	8.61425e-35	-0.814067	0.059	0.103	1.89867e-30
Pde4d	9.95294e-35	-0.124563	0.939	0.951	2.19373e-30
Kcnj3	1.55353e-34	-0.116065	0.786	0.838	3.42413e-30
4930415C11Rik	1.64646e-34	-0.773417	0.048	0.086	3.62896e-30
Usp9x	2.45097e-34	-0.22342	0.473	0.548	5.40218e-30
Man2b1	3.3723e-34	-0.601608	0.116	0.173	7.43289e-30
Fut9	4.21111e-34	-0.118173	0.755	0.798	9.28171e-30
Atcay	1.08723e-33	-0.328594	0.299	0.37	2.39635e-29
Cnrip1	1.10716e-33	-0.245505	0.441	0.52	2.44029e-29
Syt4	1.34241e-33	-0.372028	0.254	0.326	2.9588e-29
Lamc1	1.39253e-33	-0.402639	0.233	0.302	3.06927e-29
Rab6a	1.48756e-33	-0.19073	0.458	0.528	3.27874e-29
Osbpl1a	2.63898e-33	-0.133709	0.664	0.719	5.81658e-29
Lsamp	3.18463e-33	0.263514	0.987	0.985	7.01925e-29
Nap1l5	3.48042e-33	-0.346954	0.238	0.309	7.6712e-29
Pam	4.90335e-33	-0.187011	0.808	0.845	1.08075e-28
Tmem38b	4.95521e-33	-0.67631	0.075	0.122	1.09218e-28
Bach2	5.71009e-33	-0.277105	0.47	0.543	1.25856e-28
Pak6	8.42552e-33	-0.526572	0.141	0.198	1.85707e-28
Jarid2	1.04034e-32	-0.291451	0.38	0.451	2.293e-28
Esrrg	1.34492e-32	-0.35621	0.246	0.317	2.96434e-28
Adora1	2.00426e-32	-0.347591	0.202	0.255	4.41758e-28
Vti1b	2.51317e-32	-0.370755	0.25	0.316	5.53928e-28
Fosl2	2.58451e-32	-1.02363	0.034	0.069	5.69652e-28
Crebrf	2.6195e-32	-0.277979	0.319	0.39	5.77365e-28
Tbc1d9	3.02525e-32	-0.400058	0.203	0.264	6.66794e-28
Kctd1	3.04693e-32	-0.213175	0.565	0.631	6.71574e-28
Sgcz	3.40632e-32	-0.182023	0.889	0.926	7.50787e-28
Rspo3	4.24728e-32	-0.377697	0.237	0.304	9.36143e-28
Gas7	4.44174e-32	-0.239722	0.448	0.524	9.79004e-28
Vps13a	4.51683e-32	-0.141266	0.699	0.752	9.95554e-28
Negr1	4.92468e-32	-0.11733	0.993	0.997	1.08545e-27
Epha5	5.64478e-32	-0.124416	0.771	0.826	1.24417e-27
Mpc1	6.22212e-32	-0.284178	0.349	0.422	1.37142e-27
Ell2	7.74696e-32	-0.291282	0.28	0.349	1.70751e-27
Rbbp6	8.11402e-32	-0.176494	0.478	0.554	1.78841e-27
Atp1a3	8.61479e-32	-0.2121	0.462	0.531	1.89879e-27
Srpk2	1.04098e-31	-0.126284	0.74	0.797	2.29442e-27
Map1b	1.05107e-31	-0.125498	0.867	0.902	2.31667e-27
Gm47283	1.22044e-31	0.380549	0.703	0.645	2.68997e-27
Mark1	1.28321e-31	-0.201757	0.477	0.547	2.82833e-27
Dlg4	1.2899e-31	-0.19152	0.489	0.551	2.84307e-27
Zfp365	1.41912e-31	-0.313489	0.273	0.341	3.12788e-27
Grm3	1.42184e-31	-0.169359	0.619	0.68	3.13387e-27
Braf	1.55057e-31	-0.149191	0.634	0.704	3.4176e-27
Rtn1	1.57012e-31	-0.110505	0.825	0.859	3.46069e-27
Mllt3	1.8948e-31	-0.14913	0.666	0.723	4.17632e-27
Cdc27	3.03996e-31	-0.299534	0.289	0.358	6.70037e-27
Numbl	3.05331e-31	-0.464245	0.193	0.255	6.72979e-27
Gm28905	4.79103e-31	-0.277881	0.366	0.438	1.05599e-26
Atp6v1a	4.93198e-31	-0.226426	0.428	0.497	1.08706e-26
Uty	5.00513e-31	-0.229142	0.249	0.317	1.10318e-26
Samd8	5.44242e-31	-0.36306	0.2	0.264	1.19956e-26
Ptprm	6.47173e-31	-0.536707	0.219	0.263	1.42643e-26
Dleu2	7.18142e-31	-0.203698	0.55	0.614	1.58286e-26
Prmt8	8.11603e-31	-0.176433	0.592	0.66	1.78886e-26
Sh2d4b	8.53063e-31	-0.602286	0.073	0.116	1.88024e-26
Zfp948	9.32271e-31	-0.462632	0.146	0.202	2.05482e-26
Prr16	1.18902e-30	-0.148705	0.74	0.78	2.62072e-26
Kif21a	1.24799e-30	-0.130607	0.735	0.789	2.75069e-26
Dusp5	1.2835e-30	-0.863501	0.045	0.082	2.82896e-26
Brd9	2.3606e-30	-0.118691	0.665	0.721	5.20299e-26
Mkx	3.89956e-30	-0.243092	0.377	0.441	8.59502e-26
Gm20754	5.54069e-30	-0.174615	0.744	0.791	1.22122e-25
Ttpal	8.31046e-30	-0.630889	0.071	0.116	1.83171e-25
Gm20642	1.5838e-29	-0.35243	0.212	0.277	3.49085e-25
Hdac5	1.72926e-29	-0.474963	0.127	0.181	3.81146e-25
Sybu	3.15175e-29	-0.165396	0.645	0.705	6.94677e-25
Rph3a	3.50136e-29	-0.242894	0.403	0.463	7.71735e-25
Kpna7	4.04625e-29	-0.475972	0.114	0.166	8.91835e-25
Ccnd2	4.72301e-29	-0.459875	0.251	0.303	1.041e-24
Supt6	8.89132e-29	-0.321139	0.247	0.309	1.95974e-24
Rnf39	1.01491e-28	-1.76976	0.01	0.031	2.23697e-24
Zbtb16	1.06876e-28	-0.143862	0.593	0.65	2.35566e-24
Tanc1	1.18933e-28	-0.517591	0.116	0.165	2.6214e-24
Slc20a2	1.29234e-28	-0.37709	0.204	0.265	2.84845e-24
Mn1	1.59495e-28	-0.617402	0.093	0.139	3.51542e-24
Rgl1	1.91155e-28	-0.17247	0.552	0.621	4.21326e-24
Zfyve28	1.94062e-28	-0.213354	0.432	0.502	4.27731e-24
Adrb1	1.96632e-28	-0.4024	0.209	0.271	4.33396e-24
Ddx24	2.17154e-28	-0.162328	0.512	0.574	4.78629e-24
Lin7a	2.1756e-28	-0.109569	0.657	0.712	4.79523e-24
Sptbn2	2.31187e-28	-0.187091	0.561	0.626	5.09559e-24
Pcgf5	3.25426e-28	-0.276419	0.281	0.345	7.17271e-24
Slc24a3	3.79016e-28	0.434858	0.586	0.517	8.3539e-24
E130102H24Rik	4.29145e-28	-0.537232	0.115	0.166	9.45878e-24
Clip2	4.34554e-28	-0.342693	0.223	0.283	9.578e-24
Gm50021	4.6846e-28	-0.272474	0.354	0.423	1.03253e-23
Gsk3b	5.08188e-28	-0.168059	0.567	0.628	1.1201e-23
Trak1	5.56852e-28	-0.244243	0.373	0.439	1.22736e-23
Sdcbp	5.89872e-28	-0.532609	0.114	0.163	1.30014e-23
Egfem1	6.31051e-28	-0.229569	0.711	0.756	1.3909e-23
Ywhag	6.38952e-28	-0.195997	0.377	0.444	1.40831e-23
Lrrtm3	6.5018e-28	-0.13656	0.768	0.805	1.43306e-23
Nefm	6.6191e-28	-0.401653	0.13	0.179	1.45891e-23
Fam13c	7.56566e-28	-0.248417	0.366	0.436	1.66755e-23
Setd5	9.51032e-28	-0.164411	0.569	0.632	2.09617e-23
Mapk4	1.22881e-27	-0.20293	0.69	0.74	2.70842e-23
Gm20752	1.47032e-27	-0.39235	0.239	0.302	3.24073e-23
Bcas3	1.92551e-27	-0.146315	0.572	0.638	4.24402e-23
Abhd6	2.28187e-27	-0.270945	0.323	0.386	5.02946e-23
Syt13	2.3154e-27	-0.262355	0.333	0.392	5.10337e-23
Tef	2.43116e-27	-0.279578	0.316	0.38	5.35852e-23
Ankrd6	2.84527e-27	-0.245399	0.358	0.423	6.27126e-23
Tnfaip6	2.86097e-27	-1.83362	0.013	0.035	6.30587e-23
Ppme1	3.28064e-27	-0.183835	0.461	0.522	7.23085e-23
Smim14	3.49408e-27	-0.214137	0.398	0.464	7.70129e-23
Stag2	4.91066e-27	-0.268583	0.299	0.363	1.08236e-22
Mbnl1	6.31946e-27	-0.174506	0.423	0.49	1.39287e-22
Cyria	7.5735e-27	-0.186028	0.53	0.591	1.66927e-22
Ablim1	8.09032e-27	-0.118178	0.678	0.728	1.78319e-22
Ppm1h	8.833e-27	-0.102785	0.693	0.753	1.94688e-22
Iqcj	1.07157e-26	-0.213904	0.356	0.421	2.36184e-22
Luc7l3	2.19223e-26	0.271012	0.808	0.782	4.83189e-22
Nab2	2.44406e-26	-0.718484	0.057	0.095	5.38696e-22
Hsd17b12	2.52689e-26	-0.373099	0.162	0.217	5.56953e-22
Ccdc88a	2.95868e-26	0.285152	0.817	0.79	6.52124e-22
Fmn1	3.52269e-26	-0.157428	0.338	0.406	7.76435e-22
Kcnk9	4.03242e-26	0.350659	0.532	0.483	8.88785e-22
Ube2h	4.05998e-26	-0.22871	0.346	0.414	8.94861e-22
Cmip	4.10591e-26	-0.148564	0.65	0.712	9.04984e-22
Tceal5	4.60553e-26	-0.341045	0.159	0.213	1.01511e-21
Lrrc3b	4.95799e-26	0.413691	0.35	0.293	1.09279e-21
Spock2	5.27668e-26	-0.238674	0.353	0.415	1.16303e-21
Syt11	5.59475e-26	-0.195687	0.456	0.518	1.23314e-21
Rapgef2	6.27024e-26	-0.122795	0.704	0.76	1.38202e-21
Mbp	6.76348e-26	-0.129972	0.506	0.571	1.49074e-21
4933424G05Rik	9.13987e-26	-0.715252	0.061	0.099	2.01452e-21
Clvs1	9.26119e-26	-0.159697	0.521	0.586	2.04126e-21
Itgb1	1.03433e-25	-0.391321	0.196	0.251	2.27977e-21
Sh3gl1	1.03644e-25	-0.367564	0.182	0.235	2.28441e-21
Fkbp1a	1.57341e-25	-0.271731	0.298	0.36	3.46795e-21
Dusp3	1.57578e-25	-0.382882	0.171	0.226	3.47317e-21
Epha6	1.73733e-25	-0.218602	0.765	0.812	3.82925e-21
Cystm1	1.89151e-25	-0.440027	0.124	0.172	4.16907e-21
Colgalt1	2.12871e-25	0.61577	0.132	0.091	4.69189e-21
Nr1d1	2.18416e-25	-0.733696	0.061	0.097	4.81412e-21
Cbarp	2.30473e-25	-0.340052	0.235	0.294	5.07986e-21
Sez6l2	2.74547e-25	-0.23694	0.294	0.355	6.05129e-21
Prkar1b	3.20998e-25	-0.116953	0.549	0.61	7.07511e-21
Slc15a2	3.83738e-25	-0.955635	0.03	0.058	8.45796e-21
Sema3a	4.13913e-25	-0.238748	0.36	0.426	9.12306e-21
Npy1r	5.25433e-25	-0.653934	0.051	0.086	1.15811e-20
Wipf3	5.86709e-25	0.404317	0.498	0.437	1.29316e-20
Fchsd2	6.07913e-25	0.439489	0.303	0.251	1.3399e-20
Ywhaz	9.01539e-25	-0.143897	0.583	0.644	1.98708e-20
Zwint	1.11327e-24	-0.16878	0.44	0.504	2.45376e-20
Lemd3	1.14708e-24	-0.316073	0.231	0.291	2.52827e-20
Tcf25	1.38242e-24	-0.115765	0.622	0.678	3.047e-20
Fgf13	2.10327e-24	-0.325983	0.357	0.399	4.63581e-20
2900026A02Rik	2.27907e-24	-0.280594	0.292	0.351	5.0233e-20
Tamalin	2.45827e-24	-0.47046	0.148	0.199	5.41827e-20
Fxyd4	2.94622e-24	-0.731475	0.037	0.067	6.49377e-20
Pip4k2c	3.32387e-24	-0.32942	0.212	0.264	7.32614e-20
Nudt4	3.82548e-24	-0.35253	0.152	0.202	8.43175e-20
Rnf165	3.88876e-24	-0.181307	0.489	0.55	8.57122e-20
Gm10033	4.69453e-24	-0.308245	0.177	0.231	1.03472e-19
Ptpn9	4.94704e-24	-0.284287	0.264	0.325	1.09038e-19
Pabpc1	5.2754e-24	-0.209693	0.452	0.514	1.16275e-19
Wdr26	5.84369e-24	-0.195554	0.378	0.439	1.28801e-19
Zswim6	5.91588e-24	-0.160777	0.622	0.678	1.30392e-19
Kcnn2	6.24807e-24	0.411144	0.378	0.324	1.37714e-19
Ogt	6.61277e-24	0.323195	0.714	0.68	1.45752e-19
Nr1d2	7.45594e-24	-0.404503	0.153	0.203	1.64336e-19
Pkig	7.53552e-24	-0.215018	0.363	0.427	1.6609e-19
Wnk1	7.86462e-24	0.331678	0.605	0.563	1.73344e-19
Txnrd1	1.00576e-23	-0.523819	0.092	0.132	2.21679e-19
Cpd	1.06526e-23	-0.292995	0.257	0.314	2.34793e-19
Itgb8	1.13695e-23	0.732345	0.147	0.104	2.50594e-19
Pea15a	1.51312e-23	-0.273178	0.277	0.335	3.33507e-19
Sgtb	1.55232e-23	-0.305701	0.215	0.273	3.42148e-19
Pgm2l1	1.88573e-23	-0.181523	0.491	0.552	4.15634e-19
Nrsn1	1.89738e-23	-0.190267	0.33	0.393	4.18201e-19
D5Ertd579e	3.02001e-23	-0.223372	0.39	0.446	6.65641e-19
Fkbp5	3.20274e-23	0.545196	0.204	0.16	7.05917e-19
Map1a	3.58981e-23	-0.20868	0.352	0.405	7.9123e-19
Gm36198	3.75997e-23	-0.679433	0.055	0.089	8.28734e-19
Setd7	4.42708e-23	-0.35187	0.194	0.245	9.75774e-19
Gm15199	4.55373e-23	-1.40476	0.014	0.034	1.00369e-18
Efcab6	4.82059e-23	-0.285476	0.25	0.302	1.06251e-18
Rundc1	5.2075e-23	-0.490302	0.094	0.136	1.14779e-18
Ybx3	5.64359e-23	-0.325529	0.233	0.291	1.2439e-18
Kras	5.64837e-23	-0.269776	0.214	0.27	1.24496e-18
Ephb3	5.86235e-23	-0.677331	0.054	0.087	1.29212e-18
Aplp2	7.09995e-23	-0.16331	0.451	0.508	1.5649e-18
Dgkh	7.66382e-23	-0.125114	0.697	0.745	1.68918e-18
Agpat4	8.32758e-23	-0.259411	0.29	0.35	1.83548e-18
Ldb2	8.95412e-23	0.370173	0.537	0.477	1.97358e-18
Gga2	9.25221e-23	0.608288	0.176	0.129	2.03928e-18
Nckap5	1.00862e-22	0.547019	0.166	0.137	2.2231e-18
Tut7	1.07937e-22	-0.218169	0.331	0.392	2.37904e-18
Gpr19	1.11628e-22	-0.512786	0.118	0.162	2.46039e-18
Pde10a	1.25077e-22	0.262158	0.965	0.957	2.75682e-18
Arih2	1.30758e-22	-0.323385	0.216	0.267	2.88203e-18
Hipk3	1.31885e-22	-0.308981	0.224	0.277	2.90688e-18
Olfm2	1.32467e-22	-0.18669	0.404	0.462	2.91971e-18
Layn	1.37356e-22	-1.2706	0.016	0.036	3.02746e-18
Glce	1.42046e-22	0.442898	0.231	0.187	3.13083e-18
Mpp7	1.81952e-22	-0.61979	0.065	0.101	4.0104e-18
Sema4a	2.00275e-22	0.62509	0.145	0.104	4.41426e-18
Madd	2.10656e-22	-0.167952	0.389	0.45	4.64308e-18
Cadps2	2.3829e-22	-0.135046	0.525	0.583	5.25216e-18
B830012L14Rik	2.45993e-22	0.327542	0.566	0.522	5.42192e-18
Ubash3b	3.1093e-22	0.715888	0.144	0.102	6.85321e-18
Prkg2	3.43202e-22	0.593737	0.225	0.175	7.56452e-18
Ncam1	4.08421e-22	0.253225	0.79	0.764	9.00201e-18
Ghr	4.63118e-22	0.385319	0.33	0.28	1.02076e-17
Rasl11b	6.22234e-22	-0.414869	0.118	0.163	1.37147e-17
Tmem200a	6.74827e-22	0.459436	0.344	0.29	1.48739e-17
Col19a1	7.61253e-22	-0.207989	0.451	0.493	1.67788e-17
Hectd2	7.96359e-22	-0.223742	0.311	0.368	1.75526e-17
Lrrtm4	9.0986e-22	-0.131513	0.948	0.95	2.00542e-17
Dcun1d3	1.17902e-21	-0.454291	0.119	0.162	2.59868e-17
Gm32509	1.46696e-21	-0.443777	0.098	0.139	3.23333e-17
Epc2	1.51519e-21	-0.254178	0.233	0.289	3.33964e-17
Eps15	1.52141e-21	-0.261067	0.233	0.285	3.35333e-17
Tspan13	1.59778e-21	-0.162974	0.403	0.464	3.52168e-17
Cwc25	1.649e-21	-0.38961	0.113	0.153	3.63456e-17
Nol4l	1.73982e-21	0.415837	0.303	0.248	3.83474e-17
Mnt	1.83411e-21	-0.758681	0.042	0.071	4.04256e-17
Sv2b	2.18528e-21	0.247493	0.845	0.828	4.81657e-17
Efhd2	2.9738e-21	-0.330086	0.139	0.185	6.55454e-17
Ddit3	3.71727e-21	-0.945023	0.025	0.049	8.19323e-17
Cltc	3.79272e-21	-0.163562	0.395	0.449	8.35954e-17
Lrrc17	4.27207e-21	-0.226213	0.228	0.28	9.41607e-17
Slc7a1	4.42491e-21	-0.434894	0.101	0.142	9.75294e-17
Kif2a	4.43825e-21	-0.22979	0.365	0.425	9.78236e-17
Synpo	4.70762e-21	-0.215427	0.353	0.411	1.03761e-16
Hps4	5.16131e-21	-0.398414	0.139	0.181	1.1376e-16
Crmp1	5.35696e-21	-0.191582	0.292	0.35	1.18073e-16
Cul9	5.4081e-21	-0.232231	0.277	0.333	1.192e-16
Syngr3	7.12752e-21	-0.402692	0.124	0.165	1.57098e-16
Plppr4	7.6253e-21	-0.131795	0.538	0.595	1.68069e-16
Ensa	7.72758e-21	-0.1514	0.433	0.493	1.70324e-16
Caln1	9.00217e-21	0.329535	0.627	0.574	1.98417e-16
Bdh1	9.36366e-21	-0.465632	0.117	0.157	2.06385e-16
Ppp1r2	9.52004e-21	0.481798	0.198	0.161	2.09831e-16
Trim2	9.81668e-21	0.278992	0.678	0.643	2.16369e-16
Mapk14	1.13407e-20	-0.150034	0.443	0.504	2.4996e-16
Lrrc49	1.14677e-20	-0.163102	0.401	0.462	2.52759e-16
Spag1	1.23358e-20	0.70304	0.11	0.076	2.71894e-16
Dnajb6	1.25448e-20	-0.165719	0.356	0.414	2.76499e-16
Dgkd	1.29915e-20	-0.198015	0.387	0.445	2.86347e-16
Wsb2	1.31241e-20	-0.301525	0.194	0.244	2.89269e-16
Bach2it1	1.34405e-20	-1.37411	0.016	0.036	2.96242e-16
Atp6ap1l	1.36792e-20	-0.313326	0.153	0.2	3.01503e-16
Cdh4	1.48965e-20	0.498992	0.288	0.239	3.28334e-16
Rnf217	1.53007e-20	-0.312294	0.24	0.292	3.37244e-16
Cntnap5b	1.64106e-20	-0.231157	0.407	0.467	3.61706e-16
Pld5	1.69492e-20	0.688468	0.21	0.173	3.73578e-16
Gnl3l	2.13806e-20	-0.224636	0.289	0.346	4.71249e-16
Nim1k	2.38746e-20	-0.365928	0.126	0.169	5.2622e-16
Acvr1	2.44276e-20	-0.192619	0.39	0.447	5.38409e-16
Gdpd5	2.47168e-20	0.610695	0.154	0.113	5.44784e-16
Btaf1	2.55757e-20	-0.180329	0.438	0.493	5.63714e-16
Tbc1d5	2.66811e-20	-0.124641	0.548	0.607	5.88079e-16
Klhdc3	2.73626e-20	-0.332463	0.151	0.198	6.03099e-16
Golm2	2.74959e-20	-0.161221	0.461	0.502	6.06036e-16
Zfp148	3.24095e-20	-0.104133	0.585	0.638	7.14338e-16
Ppm1b	3.83284e-20	-0.233151	0.253	0.305	8.44796e-16
Chrm1	4.27967e-20	-0.322774	0.224	0.272	9.43283e-16
Kcnh1	4.31104e-20	0.277892	0.778	0.75	9.50197e-16
Irf2bp2	4.73878e-20	-0.516654	0.094	0.132	1.04447e-15
Bmp1	6.26062e-20	0.380489	0.429	0.378	1.3799e-15
Bmerb1	7.19777e-20	-0.129134	0.471	0.519	1.58646e-15
Pvr	8.79756e-20	-0.665729	0.058	0.087	1.93907e-15
Arpc3	9.13902e-20	-0.267776	0.177	0.226	2.01433e-15
Ggt7	9.4416e-20	-0.195218	0.361	0.415	2.08102e-15
Cdk5rap2	1.10142e-19	-0.302575	0.185	0.233	2.42765e-15
Oip5os1	1.14005e-19	-0.244002	0.233	0.277	2.51278e-15
Ift57	1.23348e-19	-0.261808	0.233	0.281	2.71871e-15
Luzp2	1.23907e-19	0.582043	0.255	0.21	2.73103e-15
Kcnk13	1.26501e-19	0.677013	0.119	0.085	2.78821e-15
Gnai3	1.36302e-19	-0.396525	0.123	0.164	3.00423e-15
Mri1	1.38661e-19	-0.788883	0.032	0.058	3.05622e-15
Atp6v1b2	1.51201e-19	0.306815	0.499	0.461	3.33261e-15
Cemip	1.56306e-19	0.515977	0.173	0.132	3.44515e-15
Rsbn1	1.7006e-19	-0.210441	0.27	0.325	3.74828e-15
Fscn1	1.97861e-19	-0.270516	0.185	0.233	4.36106e-15
Fam219a	2.07567e-19	-0.152928	0.49	0.547	4.575e-15
Plk2	2.18615e-19	-0.214721	0.322	0.38	4.81849e-15
Nopchap1	2.40941e-19	-0.185228	0.266	0.318	5.31059e-15
Pkia	2.42296e-19	-0.149017	0.495	0.554	5.34044e-15
Chst11	2.98428e-19	0.397182	0.249	0.208	6.57765e-15
Gm38353	3.3899e-19	-0.233537	0.343	0.399	7.47167e-15
Ddit4l	3.74526e-19	0.734203	0.153	0.115	8.25494e-15
Dmtn	3.94057e-19	-0.123052	0.466	0.518	8.6854e-15
Sfpq	4.58958e-19	0.275291	0.645	0.612	1.01159e-14
Fhl1	5.3023e-19	0.469678	0.202	0.16	1.16868e-14
Auh	5.34472e-19	-0.179031	0.333	0.384	1.17803e-14
Brd4	5.42883e-19	-0.141966	0.433	0.491	1.19657e-14
Cck	5.86415e-19	-0.168726	0.353	0.41	1.29252e-14
Safb	6.1951e-19	-0.116005	0.584	0.638	1.36546e-14
Oxct1	7.47824e-19	-0.140261	0.491	0.548	1.64828e-14
Nsd3	7.61742e-19	-0.100237	0.577	0.63	1.67896e-14
Dgkb	7.70444e-19	0.322488	0.685	0.634	1.69813e-14
Osbpl2	8.68801e-19	-0.370486	0.139	0.182	1.91492e-14
Aifm3	8.76032e-19	-0.190691	0.238	0.282	1.93086e-14
Map6	9.86971e-19	-0.187335	0.413	0.47	2.17538e-14
Tafa1	1.0274e-18	0.292942	0.925	0.899	2.26448e-14
Glis3	1.03755e-18	0.58728	0.14	0.113	2.28687e-14
Spock3	1.24724e-18	-0.220373	0.383	0.441	2.74904e-14
Mon2	1.28655e-18	-0.176896	0.312	0.364	2.83568e-14
5031425E22Rik	1.43019e-18	-0.143097	0.42	0.466	3.15229e-14
Dixdc1	1.62803e-18	-0.23732	0.264	0.313	3.58835e-14
Scyl2	1.96453e-18	-0.345207	0.149	0.192	4.33002e-14
Ddx3y	1.99568e-18	-0.296026	0.153	0.198	4.39869e-14
Top1	2.09538e-18	-0.11457	0.518	0.57	4.61843e-14
Cnnm1	2.44127e-18	-0.14703	0.394	0.452	5.3808e-14
Ier2	2.49018e-18	-1.39685	0.008	0.023	5.48861e-14
Tro	2.55992e-18	-0.128763	0.452	0.511	5.64231e-14
Kpna1	2.69741e-18	-0.163812	0.369	0.419	5.94537e-14
Tmem178	2.72579e-18	-0.169542	0.319	0.361	6.00791e-14
Tnfrsf21	2.85617e-18	-0.389978	0.129	0.167	6.29529e-14
4930587E11Rik	2.98925e-18	0.824233	0.04	0.023	6.58861e-14
Tmem59l	3.14371e-18	-0.302263	0.171	0.215	6.92904e-14
Ntrk3	3.40574e-18	0.137957	0.84	0.797	7.50659e-14
Snx30	3.50601e-18	-0.294916	0.151	0.195	7.72759e-14
Ergic1	3.53739e-18	-0.195625	0.317	0.37	7.79676e-14
Stk39	3.96655e-18	0.33709	0.489	0.452	8.74267e-14
Rcc2	4.16263e-18	-0.456492	0.11	0.147	9.17485e-14
Atl2	4.3377e-18	-0.235924	0.233	0.282	9.56072e-14
Sh3glb1	4.3712e-18	-0.208007	0.307	0.355	9.63456e-14
Dpm1	4.54562e-18	-0.189907	0.259	0.31	1.0019e-13
Dusp16	5.03261e-18	-0.682724	0.036	0.06	1.10924e-13
Zranb2	5.20658e-18	0.192169	0.844	0.845	1.14758e-13
Ddx5	5.21708e-18	0.255342	0.676	0.652	1.1499e-13
Msra	5.34012e-18	0.242052	0.869	0.853	1.17702e-13
Anxa11	5.88027e-18	-0.275511	0.181	0.224	1.29607e-13
Ankra2	5.89171e-18	-0.31022	0.153	0.197	1.29859e-13
Stmn4	6.70166e-18	-0.212626	0.279	0.331	1.47711e-13
Naf1	7.16279e-18	-0.546378	0.072	0.103	1.57875e-13
1500004A13Rik	7.67441e-18	-0.186132	0.358	0.411	1.69152e-13
Myl12b	7.78274e-18	-0.222215	0.256	0.304	1.71539e-13
Fth1	8.04907e-18	-0.128144	0.51	0.558	1.7741e-13
Peg3	8.14706e-18	-0.119762	0.498	0.554	1.79569e-13
Atp6v0d1	9.3588e-18	-0.225086	0.258	0.304	2.06277e-13
Slc35b3	1.04181e-17	-0.316956	0.166	0.206	2.29626e-13
Arhgap17	1.11313e-17	-0.25794	0.22	0.267	2.45345e-13
Mt1	1.30973e-17	-0.348753	0.197	0.239	2.88678e-13
Elmo1	1.41502e-17	-0.151186	0.479	0.531	3.11884e-13
Mia3	1.42097e-17	-0.208341	0.286	0.335	3.13196e-13
Myo18a	1.43776e-17	-0.127253	0.475	0.525	3.16897e-13
Ski	1.45987e-17	-0.182687	0.341	0.397	3.2177e-13
Klf9	1.47064e-17	-0.159197	0.364	0.416	3.24144e-13
Slc16a2	1.51546e-17	-0.271709	0.266	0.317	3.34022e-13
Dynlt2a2	1.68467e-17	0.449758	0.227	0.182	3.71319e-13
Col8a1	1.93619e-17	-0.447317	0.11	0.145	4.26756e-13
Slc38a1	2.31802e-17	-0.225024	0.253	0.3	5.10916e-13
Xlr3b	2.46994e-17	1.53686	0.017	0.006	5.44399e-13
Lrrc28	2.54671e-17	-0.251689	0.224	0.273	5.6132e-13
Plekho1	2.7212e-17	-0.290189	0.14	0.179	5.99779e-13
Ttll7	2.84957e-17	-0.126908	0.523	0.577	6.28073e-13
Eprs	3.4343e-17	-0.261231	0.261	0.311	7.56955e-13
Pakap.1	3.56769e-17	-0.186227	0.253	0.303	7.86354e-13
Sult2b1	3.64742e-17	-1.05914	0.018	0.037	8.03928e-13
Adcy1	3.67235e-17	0.310307	0.487	0.435	8.09423e-13
Fam171b	4.48957e-17	-0.128457	0.455	0.508	9.89546e-13
Pparg	4.52854e-17	0.291883	0.573	0.535	9.98134e-13
Dnajc21	4.73353e-17	-0.160797	0.322	0.37	1.04332e-12
Tmeff2	4.90492e-17	0.286644	0.783	0.739	1.08109e-12
Slitrk2	4.92195e-17	-0.464333	0.084	0.118	1.08485e-12
Sez6	4.98168e-17	0.450033	0.18	0.142	1.09801e-12
Gm15809	5.39034e-17	-0.343208	0.095	0.129	1.18809e-12
Ina	5.844e-17	-0.325581	0.129	0.164	1.28808e-12
Mt2	6.18102e-17	-0.513064	0.093	0.124	1.36236e-12
Gm12023	6.26961e-17	-0.360799	0.086	0.12	1.38188e-12
Gng3	6.30288e-17	-0.178239	0.294	0.346	1.38922e-12
Nmt1	6.50933e-17	-0.103253	0.562	0.612	1.43472e-12
St8sia5	6.5512e-17	-0.224705	0.291	0.341	1.44395e-12
Hes1	6.61124e-17	-0.556631	0.071	0.101	1.45718e-12
Bcl6	7.10119e-17	-0.659133	0.05	0.076	1.56517e-12
Abhd18	7.37903e-17	-0.172615	0.359	0.411	1.62641e-12
Herc4	7.52202e-17	-0.172076	0.378	0.429	1.65793e-12
Epb41l4b	7.96806e-17	0.25228	0.475	0.452	1.75624e-12
Rhobtb1	8.72065e-17	-0.510294	0.085	0.118	1.92212e-12
Zswim4	9.34787e-17	-0.649146	0.041	0.066	2.06036e-12
Slc35f1	9.64055e-17	0.337326	0.438	0.393	2.12487e-12
Tbc1d15	1.01211e-16	-0.282132	0.182	0.222	2.2308e-12
Nap1l1	1.10753e-16	-0.117382	0.55	0.598	2.44111e-12
Cpne4	1.11918e-16	0.224031	0.432	0.436	2.46679e-12
Grip1	1.17897e-16	0.29984	0.613	0.569	2.59857e-12
Golph3	1.38226e-16	-0.398302	0.086	0.12	3.04664e-12
Tmem254	1.43594e-16	-0.658838	0.039	0.063	3.16497e-12
Rchy1	1.43903e-16	-0.305585	0.131	0.171	3.17176e-12
Actb	1.56822e-16	-0.102447	0.534	0.584	3.45652e-12
Map4	1.81179e-16	-0.134745	0.387	0.441	3.99337e-12
Hsph1	1.92107e-16	-0.212857	0.218	0.264	4.23423e-12
Plp1	1.95198e-16	0.473066	0.22	0.176	4.30236e-12
Iqgap1	2.20557e-16	-0.291458	0.21	0.254	4.8613e-12
Lypd1	2.22648e-16	0.524245	0.114	0.086	4.90738e-12
Dyrk1a	2.43438e-16	-0.143052	0.407	0.456	5.36562e-12
Rsrp1	2.50722e-16	0.227037	0.679	0.657	5.52616e-12
Akap10	2.57071e-16	-0.193286	0.27	0.319	5.6661e-12
Arhgef7	2.79644e-16	-0.154156	0.393	0.447	6.16363e-12
Xndc1	3.23527e-16	-0.193602	0.309	0.359	7.13086e-12
Ccser1	3.87038e-16	0.206478	0.959	0.949	8.53069e-12
Ssbp4	4.14081e-16	0.529133	0.135	0.103	9.12677e-12
Xylt1	4.3357e-16	0.28124	0.624	0.59	9.55631e-12
Cd302	4.78087e-16	-0.42308	0.087	0.12	1.05375e-11
E2f8	4.83321e-16	1.65969	0.021	0.009	1.06529e-11
Erbb4	5.34598e-16	0.591776	0.22	0.183	1.17831e-11
6530403H02Rik	6.07355e-16	0.382725	0.216	0.177	1.33867e-11
Prkar1a	6.23866e-16	-0.16861	0.349	0.399	1.37506e-11
Pitpna	7.32093e-16	-0.19162	0.357	0.407	1.61361e-11
Slc25a3	7.44967e-16	-0.168847	0.34	0.39	1.64198e-11
Trim35	7.93733e-16	-0.165651	0.306	0.354	1.74947e-11
Tm9sf3	7.96966e-16	-0.253284	0.196	0.24	1.75659e-11
Mamld1	8.49998e-16	-0.189445	0.377	0.423	1.87348e-11
Gm20646	8.60485e-16	-0.238928	0.213	0.256	1.8966e-11
Mgrn1	8.89744e-16	-0.253901	0.239	0.286	1.96109e-11
Sub1	9.26686e-16	-0.112739	0.483	0.533	2.04251e-11
Gabarapl1	1.0171e-15	-0.191234	0.227	0.267	2.24178e-11
Cryzl1	1.01764e-15	-0.118635	0.47	0.517	2.24299e-11
Gnal	1.01781e-15	0.433951	0.279	0.234	2.24335e-11
Zfp609	1.14907e-15	-0.12938	0.388	0.441	2.53267e-11
Rnf24	1.19743e-15	-0.286281	0.186	0.227	2.63925e-11
Prepl	1.2002e-15	-0.227016	0.201	0.244	2.64536e-11
Vstm2b	1.23318e-15	0.663675	0.083	0.058	2.71805e-11
Tshz2	1.25162e-15	0.801189	0.163	0.126	2.7587e-11
Gm30382	1.27504e-15	0.35031	0.421	0.37	2.81031e-11
Tsix	1.32575e-15	0.838919	0.065	0.041	2.92208e-11
Phyhipl	1.34575e-15	-0.230705	0.265	0.311	2.96617e-11
Rassf3	1.37096e-15	-0.231774	0.157	0.194	3.02173e-11
Eif5b	1.50997e-15	-0.140365	0.359	0.411	3.32812e-11
Plekhb2	1.63207e-15	-0.261241	0.154	0.194	3.59725e-11
Glmn	1.70803e-15	-0.162494	0.304	0.351	3.76467e-11
Dexi	1.71766e-15	-0.259616	0.168	0.21	3.7859e-11
Arhgap5	1.86741e-15	0.33231	0.483	0.44	4.11596e-11
Kcnk12	1.93258e-15	-0.422167	0.075	0.103	4.2596e-11
Cdc42ep3	2.2943e-15	-0.449027	0.084	0.115	5.05688e-11
Stk3	2.4506e-15	0.371017	0.244	0.209	5.40136e-11
Dpyd	2.57846e-15	0.371274	0.195	0.184	5.68318e-11
Gm2824	3.04944e-15	-0.271358	0.144	0.181	6.72126e-11
Myh9	3.22453e-15	-0.286712	0.182	0.221	7.10719e-11
Ddit3.1	3.35277e-15	-1.20679	0.011	0.025	7.38984e-11
Sbk1	3.72742e-15	-0.425007	0.059	0.086	8.21561e-11
Cbln4	3.93203e-15	-0.722014	0.026	0.045	8.66659e-11
Nkiras1	3.9457e-15	-0.293679	0.144	0.184	8.69673e-11
AW549877	4.0262e-15	-0.42191	0.069	0.099	8.87415e-11
Gm39038	4.06879e-15	-0.646715	0.031	0.053	8.96803e-11
Fam13b	4.39467e-15	-0.166404	0.327	0.376	9.6863e-11
Ppp2r5a	4.43281e-15	-0.246517	0.184	0.227	9.77036e-11
Grik5	4.50114e-15	-0.15544	0.423	0.473	9.92096e-11
Tmem191c	5.43213e-15	-0.103608	0.455	0.506	1.1973e-10
Shisa6	5.84915e-15	0.536382	0.231	0.19	1.28921e-10
Gas5	6.08176e-15	0.197429	0.537	0.54	1.34048e-10
Kcnd3	6.14265e-15	0.23074	0.675	0.645	1.3539e-10
Igsf3	6.22599e-15	0.537138	0.088	0.061	1.37227e-10
Calb1	6.65577e-15	0.400282	0.399	0.372	1.467e-10
Ythdc1	6.8542e-15	-0.128669	0.331	0.381	1.51074e-10
Srsf5	6.88646e-15	0.249744	0.66	0.629	1.51784e-10
Xlr4a	6.93999e-15	1.82419	0.012	0.004	1.52964e-10
Dlc1	7.39772e-15	-0.139132	0.31	0.36	1.63053e-10
Sncb	8.28372e-15	-0.174043	0.248	0.292	1.82581e-10
Ryr3	8.34462e-15	0.348234	0.446	0.405	1.83924e-10
Aff3	8.51548e-15	0.264682	0.714	0.675	1.8769e-10
Gm15810	8.97125e-15	-0.557006	0.057	0.083	1.97735e-10
Ywhab	9.80685e-15	-0.187373	0.256	0.301	2.16153e-10
Ctps	9.94492e-15	-0.315882	0.109	0.139	2.19196e-10
Arhgef37	1.00534e-14	-0.150289	0.303	0.339	2.21588e-10
Esco1	1.18149e-14	-0.19795	0.266	0.313	2.60412e-10
Slc39a10	1.22262e-14	0.307766	0.456	0.42	2.69477e-10
Luzp1	1.29479e-14	-0.157995	0.274	0.319	2.85384e-10
Nova2	1.39509e-14	-0.145167	0.357	0.406	3.07492e-10
Rars2	1.40366e-14	0.308106	0.301	0.271	3.09381e-10
Gm21860	1.43262e-14	2.06816	0.01	0.002	3.15764e-10
Spats2l	1.45151e-14	-0.123089	0.512	0.559	3.19926e-10
Tor1aip2	1.52523e-14	-0.204995	0.185	0.225	3.36177e-10
Rgs9	1.55001e-14	0.607869	0.089	0.062	3.41637e-10
4930447C04Rik	1.58799e-14	-0.210001	0.185	0.226	3.5001e-10
Kazn	1.60553e-14	0.317296	0.522	0.473	3.53875e-10
Lncppara	1.7523e-14	-0.159487	0.339	0.385	3.86225e-10
Tax1bp1	1.95986e-14	-0.148171	0.326	0.374	4.31973e-10
Shroom2	2.0077e-14	0.610246	0.11	0.08	4.42516e-10
Cst3	2.04728e-14	0.244588	0.43	0.379	4.51241e-10
Igsf21	2.3729e-14	0.461231	0.166	0.13	5.2301e-10
Kdm3a	2.41135e-14	-0.199876	0.263	0.308	5.31486e-10
Atf6	2.49689e-14	-0.10347	0.427	0.474	5.5034e-10
Ip6k2	2.51866e-14	-0.239333	0.193	0.234	5.55139e-10
Clcn3	2.57893e-14	-0.102372	0.455	0.502	5.68423e-10
Pde1b	3.15328e-14	0.446251	0.154	0.122	6.95014e-10
Sorcs1	3.38958e-14	0.303476	0.771	0.736	7.47097e-10
Pcx	3.765e-14	-0.361284	0.075	0.103	8.29843e-10
Txlna	3.82536e-14	-0.25136	0.162	0.2	8.43147e-10
Heca	3.86787e-14	-0.3007	0.122	0.158	8.52518e-10
Anxa5	4.03237e-14	-0.401779	0.077	0.107	8.88775e-10
Rnpc3	4.04528e-14	0.250098	0.365	0.332	8.91621e-10
Csnk2a1	4.17639e-14	-0.111334	0.435	0.484	9.20517e-10
Dnaja1	4.23334e-14	-0.163137	0.252	0.293	9.3307e-10
Rasgrp2	5.15226e-14	0.997298	0.033	0.018	1.13561e-09
Tpm3	5.71627e-14	-0.101768	0.451	0.502	1.25992e-09
Antkmt	5.91336e-14	0.293102	0.288	0.259	1.30336e-09
Minpp1	6.29589e-14	-0.269242	0.14	0.176	1.38768e-09
9130024F11Rik	6.35091e-14	-0.12409	0.328	0.37	1.3998e-09
Copg2	6.40828e-14	0.329093	0.391	0.347	1.41245e-09
Ccn3	6.84556e-14	0.585403	0.084	0.061	1.50883e-09
Grin3a	6.86076e-14	0.731537	0.076	0.052	1.51218e-09
Dnajb2	7.11221e-14	-0.378046	0.063	0.089	1.5676e-09
Crem	7.3033e-14	-0.404848	0.093	0.124	1.60972e-09
Banp	7.32048e-14	-0.142076	0.365	0.413	1.61351e-09
Trim30a	7.35713e-14	0.701813	0.088	0.061	1.62158e-09
Fam126a	7.50038e-14	0.543949	0.108	0.081	1.65316e-09
Cebpz	7.68475e-14	-0.182911	0.287	0.333	1.69379e-09
4933434E20Rik	7.79949e-14	-0.195131	0.207	0.249	1.71909e-09
Elovl6	7.83771e-14	-0.166939	0.317	0.364	1.72751e-09
Fbrsl1	7.87038e-14	-0.191009	0.285	0.327	1.73471e-09
Hcn1	8.04297e-14	0.334827	0.662	0.62	1.77275e-09
Limch1	8.15694e-14	0.286053	0.579	0.552	1.79787e-09
Eif4a1	8.19823e-14	-0.189647	0.264	0.303	1.80697e-09
Cdk11b	8.36319e-14	-0.1447	0.294	0.339	1.84333e-09
Gprin3	9.06588e-14	0.505668	0.162	0.128	1.99821e-09
Man1c1	9.79115e-14	0.357422	0.318	0.277	2.15807e-09
Vmn2r87	9.81225e-14	-0.266443	0.128	0.163	2.16272e-09
Inka2	9.9623e-14	-0.146156	0.287	0.333	2.19579e-09
Csrnp1	1.008e-13	-1.02084	0.01	0.022	2.22174e-09
Nab1	1.11725e-13	-0.31059	0.121	0.156	2.46253e-09
Ephx4	1.14532e-13	-0.139518	0.246	0.288	2.52441e-09
Fam53b	1.27467e-13	-0.213646	0.226	0.269	2.80949e-09
Stat3	1.27595e-13	-0.27005	0.136	0.168	2.81231e-09
Fbn1	1.31638e-13	0.716214	0.091	0.064	2.90144e-09
Rorb	1.35065e-13	-0.129356	0.532	0.564	2.97696e-09
Bdp1	1.38673e-13	-0.138598	0.403	0.45	3.05648e-09
Gm20616	1.40448e-13	-1.61362	0.005	0.016	3.09561e-09
Itga8	1.57464e-13	0.362585	0.281	0.243	3.47067e-09
Arid4a	1.63258e-13	-0.134663	0.375	0.423	3.59838e-09
Ctnna3	1.63339e-13	-0.145115	0.319	0.366	3.60016e-09
Erf	1.77077e-13	-0.345563	0.097	0.128	3.90296e-09
Sgk1	1.82234e-13	-0.13328	0.377	0.424	4.01662e-09
Pnpla8	1.94679e-13	-0.131278	0.3	0.343	4.29092e-09
Tmem38a	1.98575e-13	-0.122051	0.347	0.391	4.37678e-09
Shoc2	1.98745e-13	-0.205443	0.235	0.275	4.38054e-09
Mapk6	2.1408e-13	-0.265977	0.134	0.169	4.71853e-09
Zbtb11	2.16713e-13	-0.187752	0.281	0.326	4.77657e-09
Impact	2.19404e-13	-0.127764	0.359	0.406	4.83589e-09
Usp29	2.56998e-13	-0.114562	0.387	0.436	5.66449e-09
Adcy9	2.6244e-13	0.230297	0.644	0.624	5.78444e-09
Smad1	2.7775e-13	-0.322551	0.16	0.195	6.12189e-09
Cd226	2.86623e-13	-0.696479	0.02	0.036	6.31745e-09
Unc45a	2.88824e-13	-0.330856	0.09	0.12	6.36596e-09
Zfp868	2.91969e-13	0.699678	0.067	0.045	6.43528e-09
Arr3	3.18626e-13	-0.575331	0.036	0.057	7.02284e-09
Got1	3.37331e-13	-0.209741	0.173	0.21	7.4351e-09
Sipa1l2	3.46327e-13	-0.290362	0.114	0.146	7.6334e-09
Gm33228	3.48706e-13	-0.218965	0.389	0.437	7.68582e-09
Galnt18	3.55704e-13	0.266074	0.693	0.666	7.84007e-09
Elovl4	3.57107e-13	-0.356269	0.11	0.142	7.87099e-09
Vps37b	3.58778e-13	-0.236027	0.165	0.2	7.90783e-09
Csnk1d	3.60773e-13	-0.228923	0.191	0.229	7.95179e-09
Abcg1	3.70135e-13	-0.36851	0.107	0.139	8.15814e-09
Lhfpl3	3.81172e-13	0.322636	0.454	0.422	8.40142e-09
Rsbn1l	4.13201e-13	-0.142636	0.275	0.318	9.10736e-09
Sec62	4.32032e-13	-0.116765	0.442	0.486	9.52242e-09
Sult4a1	4.42449e-13	-0.249611	0.181	0.214	9.75201e-09
Arglu1	4.49698e-13	0.229083	0.549	0.524	9.91179e-09
Insig2	4.52408e-13	-0.232413	0.139	0.172	9.97153e-09
Nefl	4.54766e-13	-0.242333	0.151	0.185	1.00235e-08
Tmem151a	4.56147e-13	-0.18592	0.202	0.239	1.00539e-08
Neo1	4.60795e-13	0.265968	0.48	0.448	1.01564e-08
Gm12064	4.98721e-13	-0.43584	0.083	0.112	1.09923e-08
Ptchd1	5.22378e-13	-0.121351	0.32	0.366	1.15137e-08
Robo1	5.38936e-13	0.168981	0.586	0.593	1.18787e-08
Grm1	5.51282e-13	0.265625	0.545	0.507	1.21508e-08
1200007C13Rik	5.55971e-13	-1.33548	0.006	0.016	1.22542e-08
Tceal9	5.66953e-13	-0.322654	0.117	0.15	1.24962e-08
Stk4	5.83841e-13	-0.210014	0.215	0.256	1.28684e-08
Vmn2r85	5.95684e-13	-0.25743	0.138	0.172	1.31295e-08
Pid1	6.81772e-13	0.341763	0.435	0.392	1.50269e-08
Cadm1	6.87913e-13	0.196108	0.91	0.901	1.51623e-08
Gsg1l	7.04972e-13	0.345672	0.39	0.35	1.55383e-08
Tdrd7	7.14216e-13	0.43741	0.142	0.111	1.5742e-08
Zeb1	7.30235e-13	-0.153742	0.372	0.413	1.60951e-08
Actn4	7.81244e-13	-0.104162	0.379	0.427	1.72194e-08
Arpin	7.95515e-13	-1.11236	0.006	0.016	1.7534e-08
Entpd4b	8.2026e-13	-0.321269	0.091	0.121	1.80793e-08
Klhl5	8.4788e-13	0.571764	0.121	0.091	1.86881e-08
Spc24	9.13742e-13	-0.972012	0.013	0.027	2.01398e-08
Gphn	9.16618e-13	0.196601	0.86	0.853	2.02032e-08
Plppr5	9.17703e-13	-0.143493	0.371	0.416	2.02271e-08
Ric8b	9.87529e-13	-0.130148	0.336	0.382	2.17661e-08
Pdp1	1.00745e-12	-0.200241	0.243	0.285	2.22052e-08
Gtf2ird2	1.0258e-12	-0.235631	0.167	0.204	2.26097e-08
Scg2	1.06387e-12	-0.260848	0.131	0.164	2.34487e-08
Pals2	1.0841e-12	-0.147151	0.336	0.376	2.38947e-08
Ly6e	1.08774e-12	-0.240167	0.203	0.242	2.39749e-08
Col23a1	1.08957e-12	0.625149	0.078	0.06	2.40152e-08
Marchf7	1.15795e-12	-0.173373	0.304	0.346	2.55223e-08
Znrf3	1.23248e-12	0.276165	0.338	0.312	2.71651e-08
Csgalnact1	1.26185e-12	0.301388	0.455	0.418	2.78125e-08
Gnb5	1.28548e-12	-0.136669	0.246	0.285	2.83334e-08
Tex10	1.31919e-12	-0.163766	0.235	0.277	2.90763e-08
Atxn10	1.37581e-12	-0.133562	0.451	0.494	3.03243e-08
4930570G19Rik	1.54927e-12	0.409847	0.226	0.191	3.41474e-08
Prpf18	1.56846e-12	-0.155883	0.268	0.311	3.45705e-08
Ppp1r11	1.61216e-12	-0.30743	0.113	0.144	3.55336e-08
Gm48091	1.80276e-12	-0.299166	0.126	0.159	3.97346e-08
Sytl2	1.82565e-12	-0.166509	0.246	0.285	4.02391e-08
Dpf3	1.85013e-12	0.723223	0.079	0.055	4.07787e-08
Pdap1	1.92647e-12	-0.196446	0.124	0.157	4.24613e-08
Ptpro	1.95523e-12	0.630542	0.073	0.054	4.30951e-08
Tspan14	2.01454e-12	0.386652	0.259	0.221	4.44025e-08
Zbtb38	2.12671e-12	-0.149175	0.349	0.395	4.68749e-08
Nkain1	2.20189e-12	0.887565	0.039	0.023	4.85318e-08
Etf1	2.24072e-12	-0.217313	0.14	0.175	4.93876e-08
Agap2	2.48203e-12	-0.117253	0.334	0.376	5.47064e-08
Atp7a	2.84632e-12	-0.285401	0.104	0.134	6.27357e-08
Cgrrf1	2.89938e-12	-0.329655	0.084	0.112	6.39053e-08
Rbbp7	3.03288e-12	-0.19775	0.232	0.272	6.68477e-08
Otulinl	3.08453e-12	0.395862	0.123	0.104	6.79862e-08
Hbp1	3.08643e-12	-0.463179	0.059	0.083	6.80279e-08
Zfp871	3.12043e-12	-0.127009	0.277	0.32	6.87774e-08
Ing2	3.23708e-12	-0.296018	0.133	0.167	7.13486e-08
Csnk1g3	3.29786e-12	-0.106314	0.418	0.465	7.26882e-08
Penk	3.43827e-12	0.517103	0.05	0.033	7.57828e-08
Tspan31	3.47442e-12	-0.458599	0.06	0.083	7.65796e-08
Os9	3.63264e-12	-0.245494	0.159	0.195	8.00669e-08
Cdc14b	3.66494e-12	-0.195314	0.149	0.185	8.0779e-08
Crispld1	3.69785e-12	-0.458812	0.051	0.074	8.15043e-08
Por	3.84534e-12	-0.239694	0.17	0.206	8.47551e-08
Apoe	3.94705e-12	0.26859	0.28	0.238	8.69968e-08
Tbc1d1	3.96865e-12	-0.20014	0.34	0.379	8.7473e-08
Susd4	4.43788e-12	0.278119	0.577	0.544	9.78153e-08
Pim3	4.54008e-12	-0.70479	0.028	0.046	1.00068e-07
Zc3h12c	4.7558e-12	-0.329873	0.125	0.157	1.04823e-07
Rab31	5.11708e-12	-0.249647	0.232	0.271	1.12786e-07
Emd	5.23895e-12	-0.231645	0.128	0.161	1.15472e-07
Dclk3	6.14494e-12	0.438135	0.192	0.156	1.35441e-07
Npnt	6.26578e-12	-0.369111	0.088	0.114	1.38104e-07
Cpne9	6.50727e-12	-0.115874	0.315	0.359	1.43427e-07
Macrod1	6.61504e-12	-0.292629	0.11	0.138	1.45802e-07
Mllt11	7.02016e-12	-0.148529	0.224	0.263	1.54731e-07
Ptbp2	7.38172e-12	0.279431	0.408	0.378	1.62701e-07
Rfx3	7.78393e-12	0.172252	0.676	0.691	1.71566e-07
Syt16	8.3993e-12	0.232119	0.715	0.687	1.85129e-07
Zfpm2	8.77452e-12	0.56875	0.251	0.214	1.93399e-07
Tspyl2	9.10286e-12	-0.281906	0.16	0.195	2.00636e-07
Pxdn	9.21744e-12	0.343166	0.258	0.221	2.03162e-07
Slc3a2	9.33219e-12	-0.236109	0.181	0.217	2.05691e-07
Rangap1	9.67752e-12	-0.229118	0.171	0.207	2.13302e-07
Capzb	1.02325e-11	-0.136783	0.25	0.291	2.25535e-07
Frmd4b	1.05494e-11	0.497744	0.105	0.079	2.32519e-07
Zhx2	1.08743e-11	-0.251693	0.13	0.16	2.39681e-07
Sun1	1.1538e-11	-0.114956	0.321	0.364	2.54309e-07
Fosb	1.18569e-11	-0.803598	0.015	0.028	2.61338e-07
Pou2f2	1.19286e-11	0.363428	0.258	0.22	2.62919e-07
Tmem126a	1.22283e-11	-0.262587	0.112	0.142	2.69524e-07
Pnma8c	1.29456e-11	-0.324763	0.085	0.113	2.85335e-07
Cacng4	1.3392e-11	0.727827	0.046	0.029	2.95173e-07
Pcdh11x	1.34681e-11	-0.113443	0.412	0.458	2.9685e-07
Rlim	1.4021e-11	-0.272948	0.123	0.155	3.09036e-07
Vgf	1.40312e-11	-0.248843	0.123	0.154	3.09261e-07
Rnf144a	1.46608e-11	0.358774	0.292	0.254	3.23138e-07
Epm2a	1.48074e-11	0.544111	0.118	0.09	3.26369e-07
Gpc5	1.60465e-11	0.353729	0.468	0.435	3.53682e-07
Atp11b	1.62182e-11	0.221573	0.516	0.506	3.57466e-07
Tiam1	1.70453e-11	-0.175342	0.383	0.428	3.75696e-07
Gm26740	1.75097e-11	-0.788718	0.015	0.028	3.85932e-07
Pou6f2	1.75644e-11	-0.315875	0.139	0.172	3.87137e-07
Galnt14	1.78125e-11	0.753595	0.068	0.047	3.92605e-07
Slc26a4	1.80112e-11	0.743888	0.045	0.029	3.96985e-07
Dpf1	1.81808e-11	-0.256999	0.143	0.176	4.00722e-07
Ttc14	1.83071e-11	0.228832	0.782	0.769	4.03507e-07
Adarb2	1.84048e-11	0.519602	0.156	0.126	4.05661e-07
Tmem266	1.92277e-11	0.480019	0.123	0.095	4.23799e-07
Plxna2	2.08046e-11	0.262077	0.669	0.64	4.58555e-07
Arf4	2.16805e-11	-0.225972	0.184	0.219	4.77861e-07
Atrip	2.19877e-11	-0.195492	0.185	0.222	4.84631e-07
Podxl	2.3713e-11	0.663874	0.046	0.031	5.22657e-07
Selenok	2.41715e-11	-0.201549	0.169	0.204	5.32765e-07
Stk10	2.51665e-11	-0.396159	0.076	0.1	5.54695e-07
Mmel1	2.53659e-11	-0.490926	0.067	0.091	5.5909e-07
Prnp	2.54598e-11	-0.121479	0.304	0.346	5.61159e-07
Mei1	2.54921e-11	-0.19265	0.141	0.172	5.61871e-07
BC002059	2.58007e-11	0.499061	0.125	0.097	5.68672e-07
Prdm2	2.63013e-11	-0.154705	0.246	0.286	5.79708e-07
Il17re	2.65783e-11	-0.864339	0.015	0.028	5.85813e-07
Syt17	2.74758e-11	0.282682	0.292	0.26	6.05593e-07
Tgfbr1	2.8042e-11	-0.496021	0.051	0.068	6.18073e-07
Slc22a23	2.917e-11	-0.104412	0.431	0.475	6.42937e-07
Nudt3	2.92196e-11	-0.184073	0.207	0.244	6.4403e-07
Rapgef5	2.97707e-11	0.23305	0.818	0.804	6.56177e-07
Ttbk1	3.04007e-11	-0.20115	0.176	0.211	6.70061e-07
Atad2	3.11913e-11	-0.281464	0.109	0.139	6.87487e-07
Tpm1	3.25766e-11	-0.129913	0.356	0.398	7.1802e-07
Zfp719	3.31112e-11	-0.490399	0.058	0.08	7.29803e-07
Plvap	3.50775e-11	0.854716	0.038	0.023	7.73143e-07
Tnfrsf11a	3.5278e-11	0.592203	0.105	0.08	7.77562e-07
Cds2	3.59321e-11	-0.138717	0.241	0.28	7.91979e-07
N4bp2l1	3.73193e-11	-0.108822	0.334	0.374	8.22555e-07
Kcnab1	3.91186e-11	0.203699	0.354	0.313	8.62214e-07
Gm15155	4.03126e-11	0.286534	0.511	0.485	8.88529e-07
Pcdh15	4.07803e-11	0.264273	0.829	0.802	8.98838e-07
Hipk2	4.28609e-11	0.325159	0.305	0.269	9.44698e-07
Taf1d	4.32765e-11	0.273035	0.353	0.33	9.53858e-07
Gm3435	4.33337e-11	0.666986	0.06	0.041	9.55118e-07
Brinp2	4.47115e-11	0.213683	0.74	0.728	9.85487e-07
Bhlhe41	4.49207e-11	-0.692853	0.025	0.041	9.90097e-07
Dusp8	4.75794e-11	-0.265686	0.131	0.163	1.0487e-06
Dennd11	4.77639e-11	-0.241805	0.191	0.227	1.05276e-06
Ppp2r2a	5.13003e-11	-0.164976	0.3	0.34	1.13071e-06
Prpf6	5.15709e-11	-0.179581	0.252	0.289	1.13667e-06
Dner	5.16661e-11	0.373471	0.186	0.163	1.13877e-06
Mat2a	5.17602e-11	0.252706	0.428	0.402	1.14085e-06
Fras1	5.22754e-11	0.320755	0.374	0.335	1.1522e-06
Lmtk3	5.34812e-11	-0.100885	0.361	0.404	1.17878e-06
Pcyt1a	5.61824e-11	-0.351715	0.093	0.12	1.23832e-06
Yaf2	5.86973e-11	-0.158145	0.232	0.271	1.29375e-06
Babam2	6.11266e-11	-0.112082	0.387	0.431	1.34729e-06
Kcnc2	6.12287e-11	0.182799	0.766	0.731	1.34954e-06
Get3	6.28418e-11	0.507074	0.124	0.097	1.3851e-06
Stx8	6.47436e-11	-0.145621	0.306	0.336	1.42701e-06
Gm47644	6.55338e-11	-0.661782	0.029	0.046	1.44443e-06
Plpbp	6.58952e-11	-0.172437	0.205	0.241	1.4524e-06
Gm15083	6.61251e-11	-0.617118	0.027	0.043	1.45746e-06
Dusp4	6.81652e-11	-1.22602	0.008	0.018	1.50243e-06
Tmem198	6.86087e-11	-0.254036	0.108	0.135	1.5122e-06
Brix1	6.86819e-11	-0.303204	0.077	0.1	1.51382e-06
Tac1	6.86954e-11	1.51625	0.012	0.004	1.51412e-06
Pdlim7	6.9551e-11	-0.137289	0.273	0.311	1.53297e-06
Hnrnph2	7.12297e-11	-0.244234	0.152	0.184	1.56997e-06
Gm42941	7.162e-11	-0.473352	0.04	0.059	1.57858e-06
Pcsk7	7.33474e-11	-0.167774	0.19	0.226	1.61665e-06
Afap1l1	7.55478e-11	-0.215434	0.123	0.153	1.66515e-06
Gm49575	8.2719e-11	-0.727282	0.027	0.044	1.82321e-06
Ptpru	8.35783e-11	0.602743	0.071	0.05	1.84215e-06
Agrn	8.86199e-11	0.348829	0.326	0.291	1.95327e-06
Entpd4	8.99973e-11	-0.351543	0.08	0.106	1.98363e-06
Arl4d	9.18757e-11	-0.819995	0.02	0.034	2.02503e-06
Ano6	9.22132e-11	0.285785	0.33	0.302	2.03247e-06
Chst1	9.49655e-11	0.278243	0.334	0.305	2.09313e-06
Fhip1a	1.03241e-10	0.611453	0.074	0.053	2.27554e-06
Gfra1	1.06577e-10	0.813069	0.049	0.031	2.34907e-06
Gpt2	1.07037e-10	-0.223961	0.156	0.187	2.3592e-06
Prkd2	1.11048e-10	-0.461467	0.052	0.073	2.44761e-06
Fam98b	1.13264e-10	-0.168188	0.169	0.203	2.49646e-06
Hs3st1	1.23737e-10	0.433184	0.194	0.171	2.72729e-06
E2f3	1.24522e-10	-0.198921	0.197	0.233	2.7446e-06
Mtus1	1.26325e-10	-0.399157	0.074	0.099	2.78433e-06
Dcaf5	1.26546e-10	-0.126026	0.334	0.373	2.7892e-06
Gm13601	1.27404e-10	-0.202988	0.159	0.192	2.80811e-06
Galnt11	1.34267e-10	-0.163834	0.201	0.238	2.95939e-06
2610037D02Rik	1.38518e-10	-0.101324	0.336	0.376	3.05308e-06
Vamp2	1.42997e-10	-0.110206	0.348	0.379	3.15179e-06
Nbeal1	1.449e-10	0.284303	0.397	0.37	3.19374e-06
Brdt	1.45369e-10	-0.121996	0.25	0.285	3.20408e-06
Clcn5	1.45976e-10	-0.265615	0.132	0.163	3.21747e-06
Gm3893	1.46398e-10	-0.320073	0.096	0.122	3.22676e-06
Tuba4a	1.49483e-10	-0.127543	0.229	0.258	3.29475e-06
Reps1	2.06744e-10	0.322392	0.3	0.264	4.55684e-06
Ccsap	2.15354e-10	-0.238753	0.115	0.144	4.74662e-06
Megf9	2.1546e-10	0.284493	0.469	0.433	4.74896e-06
Mtch1	2.29281e-10	-0.148256	0.185	0.218	5.05358e-06
Ccnh	2.30672e-10	0.350579	0.231	0.198	5.08425e-06
Gm17202	2.40267e-10	-0.375258	0.082	0.107	5.29572e-06
Akirin1	2.42584e-10	-0.2644	0.114	0.143	5.3468e-06
Zfp874b	2.55361e-10	-0.417796	0.063	0.085	5.62841e-06
St6gal2	2.58302e-10	0.303614	0.434	0.398	5.69323e-06
Syngr1	2.67781e-10	-0.113375	0.255	0.294	5.90216e-06
Polr3g	2.7162e-10	-0.356815	0.057	0.078	5.98679e-06
Zc3h15	2.71937e-10	-0.152402	0.276	0.314	5.99377e-06
Gm2164	2.77188e-10	0.484328	0.168	0.141	6.1095e-06
Ano4	2.88822e-10	0.456773	0.182	0.15	6.36592e-06
Atmin	2.97548e-10	-0.353525	0.076	0.1	6.55825e-06
Paqr8	3.00494e-10	0.404574	0.131	0.106	6.62318e-06
Smarca5	3.38934e-10	-0.168577	0.243	0.281	7.47046e-06
Tle4	3.53289e-10	-0.137834	0.17	0.195	7.78683e-06
Pkp4	3.54366e-10	0.208524	0.535	0.521	7.81058e-06
Cacnb1	3.57431e-10	-0.258287	0.137	0.167	7.87813e-06
Nfkbid	3.61211e-10	-0.697533	0.025	0.04	7.96145e-06
Car10	3.71533e-10	0.187872	0.987	0.987	8.18895e-06
Cables1	4.18552e-10	-0.143558	0.199	0.233	9.22531e-06
Gm14093	4.26864e-10	0.481421	0.128	0.1	9.40851e-06
Cd101	4.31117e-10	-0.69971	0.012	0.024	9.50226e-06
Zfhx2	4.3265e-10	-0.134845	0.275	0.31	9.53603e-06
Pvt1	4.99172e-10	0.392938	0.229	0.194	1.10023e-05
Erdr1	5.35443e-10	0.476951	0.133	0.106	1.18017e-05
Stambpl1	5.49983e-10	-0.275386	0.104	0.126	1.21222e-05
Bcl9	5.666e-10	-0.192425	0.231	0.267	1.24884e-05
Gm19410	5.7015e-10	0.38988	0.166	0.136	1.25667e-05
Gm34544	5.90956e-10	-0.177405	0.183	0.182	1.30253e-05
Rab26os	6.03042e-10	0.41651	0.145	0.124	1.32916e-05
Csnk1g2	6.03527e-10	-0.239626	0.142	0.172	1.33023e-05
Asxl1	6.34508e-10	-0.124634	0.281	0.32	1.39852e-05
Prxl2c	6.40745e-10	-0.208899	0.082	0.107	1.41227e-05
Abcf1	6.47892e-10	-0.116353	0.218	0.254	1.42802e-05
Chic2	7.0924e-10	-0.187235	0.157	0.19	1.56324e-05
Cox5a	7.23509e-10	-0.125577	0.227	0.26	1.59469e-05
Lpl	7.59024e-10	0.784441	0.038	0.024	1.67296e-05
Ap1s1	7.64131e-10	-0.227691	0.129	0.159	1.68422e-05
Ern1	7.64759e-10	-0.251882	0.128	0.157	1.6856e-05
Rtn4	7.68018e-10	0.211478	0.681	0.656	1.69279e-05
Rai14	7.69065e-10	1.00849	0.028	0.017	1.6951e-05
Nrp1	7.81815e-10	0.417195	0.139	0.111	1.7232e-05
Ephb1	7.96436e-10	-0.135422	0.324	0.362	1.75543e-05
Rspo2	8.22403e-10	0.748825	0.05	0.034	1.81266e-05
Ddah1	8.35014e-10	-0.345816	0.081	0.097	1.84046e-05
Lpar1	8.38203e-10	0.862763	0.04	0.025	1.84748e-05
Tra2b	8.50668e-10	-0.103513	0.351	0.391	1.87496e-05
Faim2	8.70439e-10	-0.119699	0.25	0.284	1.91854e-05
Arl6ip5	8.75337e-10	-0.126609	0.3	0.338	1.92933e-05
Egr4	8.88053e-10	-0.436553	0.047	0.066	1.95736e-05
Lrpap1	8.90123e-10	-0.164373	0.171	0.203	1.96192e-05
Serinc3	1.01097e-09	-0.179396	0.188	0.22	2.22827e-05
Cntn3	1.02316e-09	0.206449	0.87	0.868	2.25515e-05
Snhg20	1.08964e-09	0.159268	0.476	0.47	2.40168e-05
Hcfc2	1.12966e-09	-0.136489	0.231	0.267	2.48988e-05
Kiz	1.20162e-09	-0.173422	0.116	0.138	2.64849e-05
Gadd45g	1.21319e-09	-0.578429	0.023	0.037	2.674e-05
Dpy19l3	1.22292e-09	-0.312172	0.121	0.148	2.69544e-05
Slc27a1	1.24095e-09	-0.333986	0.064	0.086	2.73517e-05
Htr1f	1.26004e-09	0.281852	0.292	0.256	2.77725e-05
Amer2	1.28749e-09	-0.243772	0.106	0.133	2.83776e-05
Gm39822	1.30035e-09	-0.847445	0.014	0.025	2.86609e-05
Tyro3	1.3074e-09	-0.140391	0.265	0.3	2.88165e-05
Insyn2a	1.32357e-09	-0.361069	0.086	0.111	2.91729e-05
Zfp612	1.35736e-09	-0.169698	0.193	0.226	2.99175e-05
Serinc2	1.37714e-09	1.07683	0.031	0.018	3.03536e-05
Mfap3	1.38893e-09	-0.117509	0.247	0.279	3.06135e-05
Gm39185	1.47706e-09	-1.01653	0.013	0.025	3.25559e-05
Hspa9	1.48012e-09	-0.161929	0.194	0.227	3.26234e-05
Mgat5b	1.4818e-09	0.285261	0.265	0.237	3.26603e-05
Txndc12	1.62772e-09	-0.256805	0.1	0.127	3.58765e-05
Fam117b	1.66925e-09	-0.1239	0.288	0.325	3.67919e-05
Cacna1h	1.70575e-09	0.544192	0.076	0.056	3.75964e-05
Csdc2	1.71824e-09	-0.320371	0.101	0.125	3.78718e-05
Bcl11b	1.72028e-09	0.677365	0.052	0.035	3.79167e-05
Gm35835	1.775e-09	0.43513	0.14	0.113	3.91227e-05
Ago2	1.77909e-09	-0.126826	0.279	0.317	3.92129e-05
Sh3rf3	1.80201e-09	0.205574	0.636	0.615	3.97182e-05
Dnajc19	1.86687e-09	0.396945	0.151	0.124	4.11476e-05
Cacna2d3	1.94914e-09	0.197071	0.975	0.965	4.2961e-05
Arhgap1	2.03982e-09	-0.257023	0.113	0.141	4.49598e-05
Gm48293	2.18545e-09	-0.870283	0.014	0.025	4.81696e-05
Mamdc2	2.29662e-09	0.411778	0.118	0.093	5.06197e-05
Chp1	2.30259e-09	-0.236653	0.151	0.181	5.07514e-05
Ube2q2	2.31344e-09	0.341243	0.256	0.222	5.09904e-05
Brsk1	2.31797e-09	-0.134089	0.228	0.263	5.10904e-05
Adgrl2	2.38257e-09	0.272926	0.525	0.489	5.25142e-05
Necap2	2.4106e-09	-0.279575	0.101	0.126	5.31321e-05
Khdrbs1	2.47158e-09	-0.167998	0.232	0.266	5.44762e-05
Srsf2	2.48618e-09	0.265711	0.216	0.187	5.47978e-05
Chgb	2.566e-09	-0.129575	0.306	0.337	5.65571e-05
2810049E08Rik	2.59617e-09	0.326153	0.202	0.173	5.72221e-05
Pakap	2.64683e-09	-0.103157	0.356	0.395	5.83388e-05
1700028N14Rik	2.78182e-09	-1.41747	0.006	0.014	6.1314e-05
Dip2c	2.9153e-09	0.156242	0.885	0.886	6.4256e-05
Cpeb2	2.95165e-09	0.346563	0.38	0.344	6.50572e-05
Cacna1g	3.07085e-09	0.3721	0.271	0.236	6.76846e-05
Siah2	3.18704e-09	-0.5322	0.042	0.06	7.02456e-05
Lztr1	3.19085e-09	-0.113294	0.252	0.288	7.03296e-05
Rab2a	3.21493e-09	-0.107632	0.36	0.4	7.08602e-05
Hspa4l	3.22705e-09	-0.108322	0.324	0.357	7.11274e-05
Dbp	3.24102e-09	-0.406699	0.06	0.081	7.14353e-05
Bmpr1a	3.32233e-09	0.295595	0.247	0.215	7.32274e-05
Gm43713	3.32331e-09	-0.232797	0.128	0.156	7.32491e-05
Csmd2	3.34995e-09	0.203067	0.923	0.909	7.38363e-05
Pcmtd1	3.36918e-09	0.238934	0.576	0.549	7.426e-05
Stk24	3.38806e-09	-0.323004	0.084	0.106	7.46762e-05
Scn4b	3.40504e-09	0.993506	0.025	0.014	7.50506e-05
Klhl15	3.43195e-09	-0.30524	0.116	0.143	7.56435e-05
Stau1	3.58078e-09	-0.193158	0.155	0.186	7.89239e-05
Ccdc28b	3.61251e-09	-0.242266	0.158	0.188	7.96234e-05
Vezt	3.62275e-09	0.163534	0.488	0.481	7.98491e-05
Hdac9	3.88965e-09	0.157382	0.814	0.817	8.57318e-05
Syt5	4.04348e-09	-0.259298	0.153	0.183	8.91222e-05
Gpd1	4.05815e-09	-0.268494	0.08	0.103	8.94457e-05
Zdhhc2	4.09237e-09	-0.120139	0.351	0.385	9.01998e-05
Mettl9	4.12525e-09	0.394743	0.147	0.125	9.09247e-05
Tgfa	4.3106e-09	1.02399	0.018	0.009	9.501e-05
Sec24a	4.50356e-09	-0.131389	0.269	0.303	9.92629e-05
Gm13052	4.5806e-09	0.533508	0.086	0.065	0.000100961
Nln	4.69694e-09	-0.16651	0.219	0.252	0.000103525
Rnf25	4.92348e-09	-0.181501	0.169	0.201	0.000108519
Lrp8	5.03509e-09	0.309446	0.274	0.246	0.000110979
Ulk2	5.07131e-09	0.280193	0.405	0.374	0.000111777
2410003I16Rik	5.08155e-09	-0.582729	0.016	0.028	0.000112003
Lpin2	5.19608e-09	-0.115439	0.342	0.377	0.000114527
Wdr44	5.28022e-09	-0.233118	0.15	0.179	0.000116381
Tox	5.48024e-09	-0.283161	0.154	0.181	0.00012079
Wdr45	5.55e-09	-0.268382	0.09	0.112	0.000122328
Fbxo28	5.57537e-09	-0.209309	0.146	0.176	0.000122887
Oprd1	5.89285e-09	0.763555	0.045	0.032	0.000129884
Zfyve1	5.96548e-09	-0.119849	0.174	0.201	0.000131485
Celf4	6.03596e-09	0.147581	0.817	0.817	0.000133039
Gm16351	6.31869e-09	-0.470505	0.029	0.044	0.00013927
Cbfb	6.42566e-09	-0.273045	0.088	0.112	0.000141628
Gpc6	6.517e-09	0.104912	0.726	0.691	0.000143641
Pcnt	6.55886e-09	-0.22104	0.112	0.139	0.000144564
Rarb	6.64871e-09	0.458524	0.09	0.074	0.000146544
Ccdc50	6.77513e-09	-0.131487	0.283	0.317	0.000149331
Greb1l	6.82562e-09	0.300954	0.333	0.301	0.000150443
Cycs	6.95924e-09	-0.1934	0.163	0.192	0.000153389
Tpm4	7.01085e-09	-0.786134	0.015	0.025	0.000154526
Pex5l	7.02865e-09	0.218256	0.902	0.883	0.000154918
Rprml	7.03009e-09	-0.24716	0.119	0.144	0.00015495
Snhg8	7.2564e-09	0.439705	0.121	0.098	0.000159938
Timp4	7.40273e-09	-0.398816	0.037	0.054	0.000163164
Mboat2	7.47822e-09	0.213936	0.506	0.484	0.000164828
Gm37184	7.66056e-09	-0.751269	0.014	0.026	0.000168846
Bex2	7.66237e-09	-0.113763	0.306	0.343	0.000168886
Rab3a	7.72318e-09	-0.102094	0.239	0.274	0.000170227
Tenm1	7.98875e-09	0.229365	0.575	0.553	0.00017608
Rfc3	8.10767e-09	0.806209	0.031	0.019	0.000178701
Cenpv	8.53446e-09	0.315822	0.184	0.16	0.000188108
Plpp3	8.54538e-09	0.449924	0.096	0.074	0.000188349
Dus4l	8.68368e-09	0.560775	0.079	0.059	0.000191397
Ndufa10	9.05306e-09	-0.148961	0.262	0.297	0.000199538
Atp11c	9.14729e-09	0.328912	0.254	0.229	0.000201615
Arfgap1	9.18221e-09	-0.129954	0.225	0.258	0.000202385
Cttnbp2nl	9.32477e-09	-0.27106	0.096	0.12	0.000205527
Mthfd1l	9.33478e-09	-0.123827	0.236	0.27	0.000205748
Fgd4	9.85362e-09	-0.137211	0.293	0.329	0.000217184
Strip1	1.00931e-08	-0.242568	0.101	0.127	0.000222462
Gm28791	1.00975e-08	-0.638229	0.021	0.034	0.000222558
Fastkd2	1.02707e-08	0.60748	0.061	0.045	0.000226376
Celf5	1.05817e-08	0.257707	0.571	0.539	0.000233231
Pcsk5	1.09097e-08	0.436832	0.19	0.164	0.000240461
Ubald2	1.15269e-08	-0.377717	0.036	0.052	0.000254064
Mettl15	1.1951e-08	0.439351	0.178	0.153	0.000263412
Spen	1.20384e-08	-0.129465	0.272	0.304	0.000265338
Fbxo33	1.20705e-08	-0.164215	0.192	0.223	0.000266046
Morf4l2	1.20788e-08	-0.113286	0.247	0.28	0.000266228
Gm30504	1.21932e-08	-0.700121	0.018	0.03	0.00026875
Unc5c	1.24087e-08	0.224027	0.748	0.729	0.000273499
Fpgt	1.25795e-08	0.774122	0.042	0.028	0.000277265
Gucy1a1	1.355e-08	0.390798	0.275	0.244	0.000298656
Dram2	1.37634e-08	0.369272	0.164	0.137	0.000303359
Mroh1	1.37827e-08	-0.151142	0.133	0.155	0.000303784
Socs2	1.4279e-08	-0.125149	0.217	0.25	0.000314724
Rab7	1.49428e-08	-0.125342	0.22	0.253	0.000329355
Tmem158	1.5173e-08	0.473739	0.065	0.05	0.000334428
Sertad1	1.52831e-08	-0.502973	0.027	0.041	0.000336854
Eif1a	1.5534e-08	-0.346908	0.058	0.077	0.000342385
Gm11149	1.63084e-08	0.619422	0.065	0.048	0.000359454
Herc6	1.68407e-08	0.384219	0.212	0.187	0.000371185
Lmo3	1.69663e-08	0.503201	0.164	0.137	0.000373954
Slc1a3	1.70565e-08	0.383478	0.133	0.109	0.000375942
Ilf3	1.78625e-08	-0.138663	0.216	0.248	0.000393708
Necab2	1.79253e-08	0.749259	0.029	0.017	0.000395092
Brwd3	1.82685e-08	-0.154206	0.223	0.252	0.000402657
Gm39469	1.82918e-08	0.282736	0.292	0.27	0.000403171
Ankrd49	1.83921e-08	0.474404	0.117	0.094	0.000405381
Dkk3	1.86052e-08	-0.212245	0.209	0.237	0.000410076
Ralgapa1	1.86641e-08	0.154932	0.725	0.731	0.000411375
Ttll11	1.93845e-08	0.236842	0.517	0.494	0.000427253
Cbx5	1.99422e-08	-0.104124	0.291	0.327	0.000439546
Cept1	1.99867e-08	0.332624	0.221	0.191	0.000440526
Slc6a15	2.02432e-08	-0.302277	0.112	0.138	0.000446181
Spag5	2.09894e-08	0.371954	0.153	0.129	0.000462627
Gm5914	2.12003e-08	0.411121	0.124	0.103	0.000467275
Zfp426	2.1287e-08	-0.232289	0.125	0.15	0.000469187
Plk3	2.13887e-08	-0.457472	0.028	0.043	0.000471429
Dlg5	2.14452e-08	0.43097	0.087	0.067	0.000472675
Rpa1	2.28006e-08	0.530651	0.087	0.067	0.000502548
Col6a4	2.29125e-08	-0.380379	0.024	0.038	0.000505013
Bzw1	2.30528e-08	-0.109875	0.187	0.217	0.000508106
Bcap29	2.37884e-08	0.44209	0.119	0.095	0.00052432
Eef1a2	2.4619e-08	-0.132906	0.188	0.214	0.000542628
Herpud2	2.49168e-08	-0.178919	0.152	0.18	0.000549191
Olfr560	2.52896e-08	-0.966259	0.006	0.013	0.000557408
Max	2.6287e-08	-0.138341	0.186	0.216	0.000579393
Gm49422	2.74247e-08	-0.183732	0.188	0.215	0.000604468
Pim2	2.81324e-08	-0.28302	0.106	0.13	0.000620066
Dcaf7	2.95838e-08	-0.152934	0.234	0.265	0.000652056
C2cd2	2.96731e-08	-0.177082	0.133	0.159	0.000654025
4921515G04Rik	2.99062e-08	0.997377	0.028	0.016	0.000659162
Txndc11	3.0035e-08	-0.125535	0.228	0.26	0.000662002
Cdk6	3.01621e-08	0.481033	0.109	0.09	0.000664802
Atp6v0e	3.01884e-08	-0.223615	0.124	0.15	0.000665382
Ppp1r1b	3.07593e-08	0.601264	0.062	0.045	0.000677965
Nolc1	3.16838e-08	-0.264267	0.075	0.097	0.000698343
Cabcoco1	3.18196e-08	-0.57066	0.031	0.046	0.000701336
Gm16894	3.22163e-08	-0.185359	0.09	0.111	0.00071008
Tcerg1l	3.22409e-08	0.549813	0.078	0.059	0.000710622
2610044O15Rik8	3.26998e-08	-0.201533	0.113	0.139	0.000720737
A930002C04Rik	3.2732e-08	-0.907824	0.014	0.024	0.000721445
Baiap2l1	3.35356e-08	-0.206918	0.082	0.104	0.000739157
Cwh43	3.37857e-08	0.884002	0.024	0.014	0.000744671
Platr25	3.43554e-08	0.364446	0.136	0.114	0.000757228
Chchd10	3.44872e-08	-0.156871	0.124	0.148	0.000760132
Dock10	3.4889e-08	0.335472	0.149	0.125	0.000768989
Stx1b	3.55471e-08	-0.124377	0.235	0.268	0.000783493
Maf	3.58579e-08	0.583784	0.071	0.054	0.000790343
Gm11099	3.60129e-08	-0.361064	0.041	0.057	0.000793761
Map2k3	3.69536e-08	-0.273069	0.073	0.094	0.000814494
Fmnl3	3.84429e-08	0.773069	0.027	0.017	0.000847319
Zmat3	3.84736e-08	-0.1672	0.161	0.189	0.000847996
Amy1	4.1388e-08	0.309787	0.3	0.267	0.000912233
Mtmr10	4.14763e-08	0.421572	0.134	0.111	0.000914179
Man1a	4.25659e-08	0.361374	0.257	0.228	0.000938195
Gm53018	4.26423e-08	-0.454218	0.035	0.05	0.000939879
Bok	4.44288e-08	0.705167	0.037	0.024	0.000979255
Pard6g	4.45808e-08	0.635775	0.043	0.029	0.000982605
Lin52	4.50462e-08	-0.112317	0.228	0.261	0.000992863
Txndc16	4.60075e-08	-0.111115	0.27	0.305	0.00101405
B230217C12Rik	4.62372e-08	-0.208644	0.116	0.141	0.00101911
Cyb5a	4.85275e-08	-0.147564	0.175	0.205	0.00106959
Pop1	4.90573e-08	0.34884	0.17	0.145	0.00108127
Agps	5.13711e-08	0.358565	0.198	0.174	0.00113227
Prkn	5.1705e-08	0.143981	0.758	0.768	0.00113963
Gm8797	5.19052e-08	-0.186272	0.207	0.237	0.00114404
Rbm39	5.24359e-08	0.164714	0.838	0.842	0.00115574
Gatm	5.54914e-08	0.521242	0.066	0.049	0.00122309
Trim8	5.60733e-08	-0.345197	0.07	0.09	0.00123591
Gm42726	5.76384e-08	-0.48857	0.027	0.041	0.00127041
Zbtb4	5.91872e-08	-0.146553	0.179	0.206	0.00130454
Fam107a	6.27982e-08	-0.487838	0.034	0.047	0.00138414
Sgk3	6.38165e-08	-0.11748	0.281	0.314	0.00140658
Gm47712	6.38552e-08	-0.683305	0.013	0.024	0.00140743
Gm42067	6.56232e-08	0.521062	0.075	0.057	0.0014464
Psmc1	6.57594e-08	-0.12035	0.265	0.298	0.0014494
Gm31508	6.58382e-08	-0.133931	0.117	0.142	0.00145114
Tob2	6.59331e-08	-0.263203	0.066	0.086	0.00145323
Ggact	6.69973e-08	-0.242918	0.082	0.104	0.00147669
Rap1b	6.83426e-08	-0.270623	0.162	0.19	0.00150634
Aqp4	6.87257e-08	0.854348	0.024	0.015	0.00151478
Cog5	6.93519e-08	0.23702	0.388	0.366	0.00152858
Nin	7.07378e-08	0.219657	0.563	0.541	0.00155913
Rnf145	7.11109e-08	-0.1678	0.166	0.193	0.00156736
Medag	7.31769e-08	0.508155	0.075	0.058	0.00161289
Rybp	7.34026e-08	-0.201834	0.161	0.19	0.00161787
Osbpl10	7.34961e-08	0.24673	0.475	0.447	0.00161993
Eif4a2	7.4703e-08	0.279521	0.311	0.279	0.00164653
Dapk1	7.52157e-08	0.183774	0.615	0.607	0.00165783
Zfp983	7.52423e-08	-0.247752	0.126	0.152	0.00165842
Tubb4a	7.5477e-08	-0.118737	0.208	0.238	0.00166359
Nop58	7.74491e-08	-0.161961	0.156	0.184	0.00170706
Iftap	7.8658e-08	0.532915	0.076	0.057	0.0017337
Obi1	8.03046e-08	0.496593	0.073	0.057	0.00176999
Hmgcs1	8.05651e-08	0.315467	0.143	0.122	0.00177574
Zmiz1	8.23686e-08	0.33043	0.261	0.229	0.00181549
Leng8	8.30278e-08	0.254578	0.36	0.33	0.00183002
Prkx	8.35677e-08	-0.340428	0.067	0.087	0.00184192
Ints10	8.76414e-08	0.24025	0.463	0.439	0.0019317
Relch	8.78818e-08	0.231496	0.483	0.465	0.001937
Acer3	8.80483e-08	0.269279	0.333	0.307	0.00194067
Adamts18	8.88985e-08	0.548466	0.076	0.059	0.00195941
Jun	9.09348e-08	-0.559606	0.035	0.05	0.00200429
Cep89	9.36169e-08	-0.112258	0.207	0.238	0.00206341
Fstl5	9.67705e-08	0.280922	0.286	0.253	0.00213292
Dnajc2	1.0077e-07	-0.196553	0.136	0.162	0.00222108
Pde9a	1.04985e-07	0.663862	0.046	0.031	0.00231398
Boc	1.06682e-07	-0.176895	0.219	0.248	0.00235138
Yipf5	1.07239e-07	-0.100116	0.243	0.276	0.00236366
Smim13	1.0893e-07	-0.149149	0.2	0.23	0.00240093
Efnb3	1.09095e-07	0.712139	0.034	0.022	0.00240456
Mrgbp	1.10584e-07	0.429326	0.068	0.055	0.00243738
Fbxl16	1.11291e-07	-0.118006	0.379	0.412	0.00245297
Fam76a	1.11294e-07	-0.182774	0.168	0.193	0.00245304
Erp44	1.15087e-07	-0.120199	0.222	0.253	0.00253663
Pnma8b	1.15885e-07	-0.15151	0.138	0.163	0.00255422
Rela	1.19133e-07	-0.267327	0.092	0.115	0.00262581
Id4	1.20918e-07	0.557368	0.058	0.042	0.00266515
Snhg5	1.2367e-07	0.432119	0.104	0.085	0.0027258
Cdkn1a	1.23937e-07	-0.395681	0.039	0.055	0.0027317
Nxph1	1.24455e-07	0.686132	0.086	0.067	0.00274311
Crym	1.24767e-07	0.529854	0.047	0.033	0.00274998
Nrbp2	1.26658e-07	0.287492	0.266	0.24	0.00279168
Gpr3	1.29956e-07	-0.701841	0.01	0.018	0.00286436
Pcnx4	1.32541e-07	-0.218768	0.091	0.111	0.00292133
Gm11659	1.36122e-07	-0.256442	0.102	0.125	0.00300026
Rnf170	1.40256e-07	0.350008	0.159	0.136	0.00309139
C1d	1.42322e-07	0.539759	0.071	0.054	0.00313692
Ppp2r1b	1.42325e-07	-0.445617	0.043	0.059	0.00313699
Slc8a1	1.44454e-07	0.188349	0.929	0.919	0.0031839
Phldb1	1.44868e-07	0.426317	0.094	0.074	0.00319303
Zfp618	1.47213e-07	0.455681	0.107	0.086	0.00324472
Nrf1	1.51304e-07	0.283311	0.362	0.329	0.00333489
Rims1	1.52123e-07	0.192305	0.988	0.988	0.00335295
Snx1	1.5288e-07	0.355647	0.212	0.185	0.00336962
Etfa	1.55032e-07	0.399952	0.161	0.136	0.00341705
Nanos3	1.56485e-07	0.918334	0.02	0.011	0.00344908
Pomp	1.59868e-07	-0.194886	0.122	0.147	0.00352365
Tmc1	1.60774e-07	-0.737943	0.016	0.026	0.00354361
Pram1	1.64029e-07	-0.519772	0.026	0.039	0.00361536
Klhl24	1.66072e-07	-0.1641	0.181	0.21	0.0036604
Mlf2	1.66561e-07	-0.103813	0.225	0.256	0.00367118
ENSMUSG00000115115	1.67387e-07	-0.354703	0.068	0.086	0.00368938
5330434G04Rik	1.70266e-07	0.223641	0.388	0.354	0.00375284
Zcchc9	1.70465e-07	-0.112759	0.195	0.224	0.00375721
Mirg	1.7098e-07	0.234153	0.474	0.446	0.00376857
Pi4ka	1.74598e-07	0.140187	0.77	0.781	0.00384832
Myo1e	1.75112e-07	-0.306727	0.094	0.113	0.00385965
Actr3	1.75489e-07	-0.128121	0.235	0.267	0.00386794
Rnf19a	1.76986e-07	-0.12134	0.291	0.319	0.00390095
4921511C10Rik	1.78514e-07	-0.833442	0.012	0.021	0.00393464
Ppard	1.82982e-07	-0.239295	0.093	0.115	0.00403311
Gem	1.84894e-07	-1.32581	0.006	0.012	0.00407524
Osbpl11	1.85402e-07	-0.19014	0.113	0.138	0.00408645
Gm38155	1.85966e-07	-0.498975	0.028	0.041	0.00409888
Cldn12	1.88543e-07	-0.321981	0.083	0.104	0.00415568
Gigyf1	1.9625e-07	-0.135582	0.179	0.208	0.00432555
Grik2	2.00349e-07	0.121794	0.852	0.86	0.0044159
Ercc6l2	2.07889e-07	0.350223	0.195	0.167	0.00458208
Lama4	2.10254e-07	-0.191552	0.18	0.205	0.00463421
Crtac1	2.16665e-07	0.304306	0.336	0.304	0.00477552
Dbt	2.23976e-07	-0.258825	0.064	0.082	0.00493665
Mgll	2.25877e-07	0.255928	0.461	0.427	0.00497855
Wdr83	2.27908e-07	0.358724	0.115	0.094	0.00502333
Tnr	2.3454e-07	0.184093	0.818	0.789	0.00516949
Rcvrn	2.34552e-07	-0.871479	0.011	0.019	0.00516975
Cul5	2.36067e-07	0.263975	0.324	0.296	0.00520315
Car12	2.36676e-07	0.586258	0.061	0.045	0.00521658
4930578M01Rik	2.38753e-07	0.531915	0.07	0.055	0.00526236
Rtn4rl2	2.39875e-07	-0.384771	0.05	0.067	0.00528709
Srgap1	2.39984e-07	0.530582	0.075	0.059	0.00528948
Ppp1r10	2.42429e-07	-0.142124	0.152	0.178	0.00534339
Alkbh1	2.45749e-07	-0.115096	0.218	0.248	0.00541655
Tpt1	2.47692e-07	-0.100376	0.241	0.272	0.00545937
Cstf2	2.50561e-07	0.25438	0.323	0.296	0.00552262
Mthfr	2.51749e-07	-0.212836	0.107	0.128	0.0055488
Prpf4b	2.52258e-07	0.129642	0.712	0.729	0.00556001
Gm32014	2.52393e-07	-0.162652	0.132	0.157	0.00556299
Map9	2.5628e-07	-0.101955	0.262	0.294	0.00564867
Ermard	2.64955e-07	0.447558	0.126	0.106	0.00583987
Mettl22	2.66523e-07	0.547173	0.06	0.044	0.00587443
Ednrb	2.72965e-07	1.1814	0.015	0.008	0.00601641
Dpy30	2.79299e-07	0.415766	0.106	0.087	0.00615603
Prkab2	2.8567e-07	0.342589	0.242	0.219	0.00629644
Atp5d	2.93822e-07	-0.112154	0.151	0.177	0.00647614
Pfkfb3	3.05778e-07	-0.280369	0.058	0.075	0.00673966
Syt6	3.0859e-07	0.866918	0.021	0.012	0.00680163
Afm	3.10469e-07	0.552971	0.047	0.033	0.00684305
Nipsnap2	3.11905e-07	0.387786	0.139	0.116	0.0068747
Vstm5	3.15837e-07	0.431094	0.09	0.074	0.00696135
Fn3k	3.25175e-07	-0.246103	0.059	0.076	0.00716718
Kif26b	3.2635e-07	0.486986	0.092	0.074	0.00719308
Armcx5	3.37286e-07	-0.381101	0.051	0.068	0.00743413
Tuba1c	3.47733e-07	0.681462	0.026	0.017	0.00766438
Ambra1	3.54729e-07	0.181894	0.651	0.637	0.00781857
Galnt16	3.57498e-07	0.302467	0.192	0.167	0.00787962
Pfdn2	3.59684e-07	-0.187936	0.114	0.135	0.0079278
Nrg1	3.63949e-07	0.154865	0.999	1	0.00802181
Tbkbp1	3.64297e-07	0.490522	0.056	0.041	0.00802947
4930578G10Rik	3.68406e-07	0.234484	0.757	0.736	0.00812003
Fam168b	3.68551e-07	-0.156319	0.162	0.188	0.00812323
Ddrgk1	3.71713e-07	-0.184129	0.093	0.114	0.00819293
Traf3	3.76839e-07	-0.130908	0.241	0.267	0.00830591
Tox4	3.78764e-07	-0.146228	0.153	0.178	0.00834834
Fam227a	3.8422e-07	-0.130327	0.152	0.179	0.00846859
Lmna	3.91014e-07	-0.242456	0.106	0.127	0.00861833
Gm39232	3.92866e-07	-0.224741	0.062	0.079	0.00865916
Gls2	3.98649e-07	-0.20867	0.115	0.137	0.00878661
Sp4	4.00468e-07	0.305596	0.249	0.221	0.00882671
Tet2	4.10364e-07	-0.10146	0.356	0.39	0.00904484
mt-Nd2	4.1205e-07	-0.191389	0.152	0.17	0.00908199
Dipk2a	4.16145e-07	0.642057	0.071	0.055	0.00917225
Abhd17b	4.2071e-07	0.316722	0.213	0.187	0.00927288
Gm10053	4.27135e-07	-0.253429	0.067	0.084	0.00941448
Btg3	4.30066e-07	-0.415837	0.065	0.083	0.00947908
Vav3	4.39564e-07	0.51513	0.141	0.117	0.00968844
Pex13	4.41305e-07	-0.175624	0.151	0.176	0.00972679
Wscd2	4.42191e-07	0.258341	0.358	0.327	0.00974632
Cherp	4.45379e-07	-0.165671	0.128	0.152	0.00981659
Gm28050	4.48541e-07	0.44306	0.088	0.072	0.00988629
Sbds	4.5406e-07	-0.213063	0.106	0.129	0.0100079
Bmpr1b	4.5715e-07	0.452893	0.131	0.114	0.010076
Eif3h	4.76446e-07	-0.124875	0.165	0.192	0.0105014
Zfp131	4.85072e-07	-0.110028	0.203	0.232	0.0106915
Lrriq1	4.96732e-07	-0.185289	0.132	0.156	0.0109485
Nptxr	5.09664e-07	-0.108891	0.416	0.448	0.0112335
Tctn3	5.12858e-07	0.349061	0.16	0.14	0.0113039
Gm17276	5.15901e-07	-0.196855	0.088	0.109	0.011371
Bora	5.18294e-07	-0.47131	0.044	0.06	0.0114237
Edrf1	5.28177e-07	-0.121582	0.174	0.202	0.0116415
Atf1	5.33262e-07	-0.162616	0.132	0.157	0.0117536
Cers6	5.35563e-07	0.158477	0.654	0.655	0.0118044
Atr	5.45761e-07	0.296669	0.229	0.202	0.0120291
Sdc2	5.74159e-07	0.369634	0.116	0.098	0.012655
Zfp386	5.75282e-07	0.365211	0.138	0.117	0.0126798
Cep120	5.92822e-07	-0.133994	0.178	0.206	0.0130664
Tafa5	6.11906e-07	0.18455	0.519	0.502	0.013487
Smim26	6.15694e-07	0.638868	0.046	0.034	0.0135705
Gm41804	6.35835e-07	0.34608	0.123	0.103	0.0140144
Snurf	6.3748e-07	-0.160665	0.208	0.235	0.0140507
A730063M14Rik	6.38686e-07	-0.498617	0.034	0.047	0.0140773
Csnk1e	6.5759e-07	-0.111429	0.2	0.228	0.0144939
Nop53	6.65301e-07	-0.276011	0.065	0.083	0.0146639
Traf5	6.70721e-07	-0.265	0.079	0.096	0.0147834
Antxr2	6.75302e-07	0.503027	0.066	0.05	0.0148843
Acaca	6.7601e-07	0.188686	0.417	0.403	0.0148999
Mob4	6.78606e-07	-0.154349	0.142	0.165	0.0149572
Atp5g1	6.94751e-07	-0.131118	0.247	0.273	0.015313
Gm13844	6.95191e-07	-0.316591	0.043	0.059	0.0153227
Gm46218	6.97508e-07	0.324894	0.186	0.16	0.0153738
2610008E11Rik	6.99248e-07	0.316851	0.181	0.157	0.0154121
Smarca1	7.04073e-07	0.214909	0.293	0.275	0.0155185
Opalin	7.18532e-07	1.03122	0.014	0.007	0.0158372
Loxl2	7.28351e-07	-0.44656	0.024	0.036	0.0160536
Cntnap3	7.8067e-07	0.717454	0.036	0.025	0.0172067
Crocc	7.81613e-07	-0.114555	0.153	0.178	0.0172275
Barx2	7.9005e-07	0.438667	0.136	0.119	0.0174135
4930503L19Rik	7.91269e-07	0.424287	0.106	0.086	0.0174404
Pkp2	8.25575e-07	0.517385	0.064	0.052	0.0181965
Gm16105	8.51541e-07	-0.107952	0.167	0.194	0.0187688
Slc30a4	8.55763e-07	-0.262159	0.066	0.083	0.0188619
Gm12709	8.58703e-07	-0.48358	0.032	0.045	0.0189267
Cfap418	8.8277e-07	0.403967	0.106	0.089	0.0194571
Amot	9.35367e-07	0.634472	0.045	0.032	0.0206164
Gm11418	9.36157e-07	0.516176	0.071	0.055	0.0206338
Gpr45	9.55854e-07	0.262849	0.237	0.214	0.021068
Ccdc28a	9.75519e-07	-0.172429	0.109	0.131	0.0215014
Phf8	9.80408e-07	-0.131885	0.225	0.254	0.0216092
Rab9b	9.88302e-07	0.662559	0.031	0.02	0.0217832
Gm27000	1.01202e-06	0.241232	0.254	0.233	0.0223058
Serf2	1.01244e-06	-0.100318	0.292	0.322	0.0223153
Gm49164	1.02869e-06	-0.357715	0.047	0.061	0.0226734
Lrp12	1.0593e-06	-0.107692	0.19	0.216	0.023348
Gm28792	1.06504e-06	-0.456002	0.037	0.052	0.0234746
Lamb1	1.06949e-06	0.407796	0.046	0.033	0.0235727
Gfap	1.08006e-06	0.786847	0.027	0.017	0.0238056
Gm15723	1.09768e-06	-0.344575	0.052	0.068	0.0241939
Naa50	1.11801e-06	-0.202616	0.115	0.137	0.0246422
Dnttip1	1.12413e-06	-0.145989	0.128	0.151	0.0247769
Ttc9b	1.12842e-06	-0.20673	0.081	0.1	0.0248715
1700094M23Rik	1.13191e-06	-0.559944	0.02	0.03	0.0249485
Mef2b	1.14426e-06	-0.289026	0.054	0.07	0.0252206
Igsf11	1.14543e-06	0.333662	0.246	0.223	0.0252465
Trpc6	1.20397e-06	0.344172	0.19	0.167	0.0265367
Odad2	1.22073e-06	-0.310326	0.036	0.05	0.0269061
1700113A16Rik	1.22668e-06	-0.273775	0.049	0.065	0.0270373
Zfp408	1.2288e-06	-0.456478	0.029	0.042	0.0270839
Rabl3	1.22921e-06	0.74212	0.037	0.026	0.0270931
Pcdh8	1.23384e-06	0.762846	0.031	0.021	0.027195
Mpzl1	1.24886e-06	0.411737	0.116	0.096	0.0275261
E430024P14Rik	1.28526e-06	0.533799	0.043	0.031	0.0283284
Prpsap2	1.2872e-06	0.480464	0.079	0.062	0.0283713
Igdcc4	1.29529e-06	0.449721	0.069	0.053	0.0285495
Lix1	1.30962e-06	0.309561	0.182	0.158	0.0288654
Coro1c	1.31064e-06	-0.160054	0.139	0.164	0.0288879
Tcaim	1.32851e-06	0.437553	0.098	0.079	0.0292817
Asb11	1.33343e-06	-0.414178	0.03	0.042	0.0293901
Etnk1	1.33538e-06	0.202654	0.617	0.599	0.0294331
Snx3	1.3429e-06	-0.122597	0.177	0.203	0.029599
Rasal1	1.36577e-06	0.235406	0.192	0.174	0.030103
Cdh22	1.3704e-06	0.296585	0.239	0.212	0.0302049
Ascl1	1.38106e-06	-0.772221	0.01	0.017	0.03044
Klf3	1.38815e-06	0.562225	0.05	0.037	0.0305962
Kctd6	1.43651e-06	0.493118	0.08	0.063	0.0316621
Kbtbd2	1.4476e-06	-0.205268	0.094	0.114	0.0319066
Itpk1	1.45036e-06	0.31421	0.177	0.154	0.0319675
Prkcg	1.45267e-06	0.270825	0.278	0.251	0.0320184
Raver1	1.48107e-06	-0.135916	0.122	0.145	0.0326443
6530409C15Rik	1.48911e-06	0.657181	0.041	0.029	0.0328215
Psmd4	1.50551e-06	-0.14792	0.199	0.226	0.0331829
Gm15631	1.50794e-06	0.525406	0.063	0.048	0.0332365
Metap1d	1.5127e-06	0.34262	0.227	0.201	0.0333413
Ubald1	1.53286e-06	-0.245938	0.068	0.086	0.0337857
Omg	1.61901e-06	-0.128243	0.111	0.132	0.0356847
Shisal1	1.64892e-06	0.536059	0.054	0.041	0.0363438
Inhba	1.65088e-06	0.479838	0.103	0.084	0.0363871
Gm32828	1.65653e-06	-0.364284	0.045	0.059	0.0365115
Elk4	1.65916e-06	-0.272354	0.053	0.07	0.0365695
Otulin	1.67486e-06	-0.175603	0.098	0.118	0.0369155
Hs3st4	1.67628e-06	0.155826	0.506	0.473	0.0369468
Plcxd3	1.69786e-06	0.432569	0.121	0.1	0.0374226
Ntmt1	1.72686e-06	-0.171296	0.097	0.118	0.0380617
Hddc2	1.73669e-06	0.524867	0.046	0.033	0.0382784
Plppr1	1.79127e-06	0.246133	0.191	0.171	0.0394814
Sh2d3c	1.79131e-06	-0.494541	0.029	0.042	0.0394822
Nsun2	1.80541e-06	0.262031	0.318	0.296	0.039793
Clk3	1.81601e-06	-0.107565	0.172	0.198	0.0400266
Cntfr	1.81748e-06	-0.14	0.197	0.224	0.040059
Spty2d1	1.81853e-06	-0.342117	0.05	0.065	0.0400822
Sorcs2	1.85965e-06	0.252392	0.339	0.31	0.0409886
Tbc1d19	1.8834e-06	0.236217	0.308	0.281	0.041512
Mtf1	1.89767e-06	-0.218407	0.116	0.138	0.0418266
Cdk5r1	1.90291e-06	-0.113545	0.232	0.261	0.041942
Immp1l	1.91482e-06	0.344591	0.184	0.159	0.0422045
Sgcd	1.93049e-06	0.24702	0.441	0.411	0.04255
1700048O20Rik	2.10265e-06	0.749199	0.023	0.014	0.0463445
Ppat	2.10605e-06	-0.264089	0.098	0.118	0.0464194
Pop5	2.16844e-06	-0.145503	0.126	0.149	0.0477946
Sde2	2.19521e-06	-0.222344	0.084	0.103	0.0483847
Pgm2	2.24593e-06	-0.327144	0.047	0.061	0.0495026
Arhgef28	2.26255e-06	0.286516	0.189	0.167	0.0498689
Lpcat1	2.29336e-06	0.253034	0.171	0.15	0.0505478
Gm33533	2.30556e-06	-0.537002	0.023	0.034	0.0508168
Zfp40	2.31134e-06	0.293711	0.211	0.188	0.0509442
Rreb1	2.34642e-06	0.316931	0.133	0.113	0.0517175
Jade2	2.37217e-06	-0.272496	0.071	0.088	0.0522849
Irf3	2.37325e-06	-0.107938	0.078	0.096	0.0523087
Aldh1a1	2.45729e-06	-0.355274	0.036	0.05	0.0541611
Cnih3	2.46282e-06	-0.152444	0.232	0.256	0.054283
Afg3l1	2.4638e-06	-0.164907	0.122	0.144	0.0543046
Stx4a	2.49071e-06	-0.177297	0.121	0.143	0.0548977
Lrrc75a	2.49724e-06	-0.313646	0.061	0.078	0.0550417
Saraf	2.50622e-06	-0.155767	0.157	0.182	0.0552395
Zfp251	2.5067e-06	-0.224748	0.103	0.124	0.0552501
Olah	2.50986e-06	-0.308217	0.053	0.069	0.0553198
Gm33525	2.52149e-06	-0.651301	0.008	0.016	0.0555762
Pds5b	2.56386e-06	0.20628	0.375	0.358	0.05651
Neurod2	2.56818e-06	-0.124185	0.185	0.211	0.0566053
Arel1	2.57439e-06	-0.119534	0.209	0.236	0.0567421
Ppip5k2	2.58122e-06	-0.104355	0.286	0.316	0.0568927
Gm26901	2.58407e-06	-0.265246	0.094	0.112	0.0569554
Gm10406	2.6147e-06	0.934869	0.011	0.005	0.0576306
Dbi	2.68878e-06	0.348779	0.106	0.087	0.0592635
Stum	2.69628e-06	0.276303	0.236	0.209	0.0594287
Slc8a3	2.72635e-06	0.206171	0.316	0.298	0.0600915
Ptgs2	2.73501e-06	-0.629444	0.032	0.045	0.0602824
Sdk2	2.78853e-06	0.325042	0.193	0.168	0.0614621
Srpk3	2.88089e-06	-0.571882	0.025	0.037	0.0634977
Spata13	2.90349e-06	0.516867	0.058	0.044	0.0639959
Tbc1d12	2.93306e-06	0.281452	0.196	0.173	0.0646476
Htr2a	2.98447e-06	0.342695	0.182	0.158	0.0657808
Dlg2	3.01098e-06	0.1553	1	1	0.066365
Wsb1	3.02347e-06	0.333468	0.171	0.147	0.0666403
Rnf180	3.0519e-06	0.350236	0.172	0.149	0.0672669
Ndel1	3.11549e-06	-0.151708	0.196	0.222	0.0686685
Minar2	3.1516e-06	0.331328	0.127	0.106	0.0694644
Sgta	3.18763e-06	-0.131354	0.126	0.148	0.0702587
Stxbp4	3.22315e-06	0.289661	0.245	0.219	0.0710415
2310058D17Rik	3.24967e-06	0.551193	0.053	0.04	0.071626
Zfp64	3.25169e-06	0.47025	0.086	0.068	0.0716704
Gpc4	3.33102e-06	0.439926	0.049	0.037	0.073419
Zcchc7	3.34365e-06	0.173525	0.806	0.798	0.0736973
2810001G20Rik	3.35464e-06	0.525003	0.052	0.038	0.0739396
Mctp2	3.37695e-06	0.678894	0.047	0.036	0.0744314
Gdpd1	3.39786e-06	0.256858	0.272	0.246	0.0748922
Flna	3.46877e-06	0.376343	0.097	0.079	0.0764551
Flnb	3.50238e-06	0.198827	0.425	0.412	0.077196
Napepld	3.5357e-06	-0.214117	0.119	0.141	0.0779304
Thsd7a	3.60305e-06	0.133449	0.437	0.406	0.0794148
Astn1	3.61226e-06	0.170993	0.802	0.788	0.0796177
Mxd4	3.67617e-06	-0.121108	0.211	0.239	0.0810264
Cox7a2	3.7331e-06	-0.103407	0.249	0.272	0.0822813
Ccnk	3.74528e-06	-0.242306	0.114	0.135	0.0825497
Mobp	3.84235e-06	0.306302	0.162	0.14	0.0846892
Rtl8b	3.86428e-06	-0.201944	0.088	0.107	0.0851726
Lage3	3.90184e-06	0.303461	0.173	0.158	0.0860005
Cyp11a1	3.93611e-06	-0.147151	0.069	0.085	0.0867558
2310002F09Rik	4.03339e-06	0.930903	0.019	0.012	0.0888999
9530077C05Rik	4.04406e-06	-0.171357	0.128	0.15	0.089135
Hnrnph1	4.14355e-06	0.231353	0.393	0.373	0.091328
Ltbp1	4.14715e-06	0.441497	0.093	0.076	0.0914072
Cab39l	4.2381e-06	0.366	0.148	0.126	0.0934119
Hsf2	4.27549e-06	0.383578	0.15	0.13	0.094236
Zfp941	4.28917e-06	-0.158136	0.145	0.167	0.0945376
Lrba	4.29032e-06	0.148569	0.582	0.574	0.0945629
1700123M08Rik	4.3703e-06	-0.190679	0.102	0.122	0.0963257
Ttc28	4.38125e-06	0.284653	0.218	0.194	0.0965672
Sema6a	4.39311e-06	-0.164293	0.213	0.239	0.0968286
Tcp11l2	4.40722e-06	-0.363908	0.05	0.065	0.0971396
E130304I02Rik	4.4448e-06	0.458108	0.071	0.056	0.0979679
Gm15834	4.46484e-06	0.39742	0.122	0.102	0.0984096
Atg13	4.62046e-06	-0.10056	0.172	0.197	0.10184
Mocs2	4.71369e-06	0.441353	0.093	0.077	0.103894
Bcan	4.71451e-06	0.532358	0.067	0.051	0.103912
Tollip	4.75622e-06	-0.184209	0.091	0.11	0.104832
Ppm1d	4.78552e-06	-0.258839	0.072	0.089	0.105478
Tomm40	4.80384e-06	-0.125202	0.136	0.159	0.105882
Ndrg2	4.86128e-06	-0.100929	0.132	0.139	0.107148
Fbxw7	4.97235e-06	0.174293	0.768	0.772	0.109596
Gm16582	5.13539e-06	-0.123953	0.122	0.143	0.113189
Gucy1b1	5.13882e-06	0.275422	0.417	0.392	0.113265
2210016L21Rik	5.16394e-06	-0.100527	0.148	0.172	0.113818
Gm15397	5.20914e-06	0.420481	0.121	0.102	0.114815
Pcsk2os2	5.25164e-06	0.875629	0.016	0.009	0.115751
Lrfn3	5.271e-06	-0.313399	0.039	0.053	0.116178
Atg12	5.32189e-06	-0.11356	0.157	0.181	0.1173
Sgpp2	5.42548e-06	-0.166476	0.081	0.098	0.119583
Preb	5.43104e-06	-0.106117	0.212	0.238	0.119705
Dclre1a	5.44201e-06	-0.33225	0.066	0.083	0.119947
Mrps21	5.62313e-06	-0.106768	0.133	0.155	0.123939
Cald1	5.83596e-06	0.6608	0.035	0.025	0.12863
Gzmk	5.87256e-06	-0.488987	0.028	0.04	0.129437
Spindoc	5.99876e-06	-0.116156	0.155	0.177	0.132219
Ctdsp2	6.03781e-06	-0.130045	0.141	0.162	0.133079
Cdk5r2	6.03794e-06	-0.167767	0.107	0.127	0.133082
Ppp2ca	6.06067e-06	-0.116331	0.233	0.261	0.133583
Hps3	6.08118e-06	0.433544	0.069	0.054	0.134035
Ptchd4	6.08151e-06	0.247129	0.406	0.375	0.134043
Pth2r	6.1437e-06	-0.366995	0.032	0.044	0.135413
Stk38l	6.19519e-06	-0.146288	0.133	0.156	0.136548
Hnrnpul2	6.36885e-06	-0.14298	0.145	0.168	0.140376
Cetn3	6.3795e-06	0.135447	0.365	0.375	0.14061
Rtl8a	6.45833e-06	-0.178275	0.123	0.144	0.142348
Emid1	6.58465e-06	0.635713	0.033	0.024	0.145132
Far2	6.58775e-06	0.253269	0.225	0.203	0.145201
Gtf2f2	6.59328e-06	0.312893	0.18	0.167	0.145323
Dut	6.62146e-06	0.483679	0.062	0.048	0.145944
Polq	6.77088e-06	0.559667	0.05	0.038	0.149237
Wdr82	6.92168e-06	-0.112721	0.145	0.168	0.152561
Leprotl1	6.97895e-06	-0.204882	0.091	0.11	0.153823
Sfi1	7.0222e-06	-0.144112	0.221	0.246	0.154776
Zfp46	7.11207e-06	0.328915	0.101	0.085	0.156757
Gm20400	7.13265e-06	-1.09865	0.007	0.013	0.157211
Chst10	7.1382e-06	-0.151444	0.125	0.146	0.157333
Dars	7.14792e-06	0.375158	0.147	0.128	0.157547
Cinp	7.24452e-06	-0.126111	0.112	0.132	0.159677
Pcdha2	7.33102e-06	-0.175878	0.16	0.183	0.161583
Tsnax	7.35125e-06	0.309184	0.294	0.272	0.162029
Fbxl7	7.46523e-06	0.311981	0.102	0.092	0.164541
Eif5a	7.50845e-06	-0.135107	0.14	0.162	0.165494
Psip1	7.54269e-06	0.248531	0.38	0.355	0.166248
Rbmx	7.60746e-06	0.322587	0.11	0.097	0.167676
Nup205	7.63679e-06	0.292205	0.147	0.131	0.168323
Pxk	7.68027e-06	-0.107995	0.237	0.264	0.169281
Smurf1	7.77804e-06	0.221341	0.345	0.315	0.171436
Gm15584	7.83016e-06	-0.753073	0.012	0.02	0.172585
Nkain3	7.93335e-06	0.334544	0.204	0.179	0.174859
Hap1	8.04681e-06	0.310875	0.118	0.104	0.17736
Mog	8.05636e-06	0.837964	0.026	0.018	0.17757
Muc3a	8.06553e-06	0.461136	0.069	0.054	0.177772
Septin11	8.10138e-06	0.192001	0.702	0.691	0.178562
Abcc8	8.11336e-06	-0.101902	0.171	0.195	0.178827
Fbxw2	8.3064e-06	-0.122897	0.203	0.228	0.183081
Fads2	8.31432e-06	0.29759	0.095	0.079	0.183256
Fam124a	8.42765e-06	0.245065	0.171	0.148	0.185754
Adra1b	8.44848e-06	0.523945	0.082	0.067	0.186213
Apoa1	8.50907e-06	0.761179	0.025	0.017	0.187548
Ppp1r15b	8.54256e-06	-0.346778	0.035	0.048	0.188287
Gm14508	8.57168e-06	-0.452336	0.019	0.028	0.188928
Ppa2	8.66633e-06	0.377014	0.159	0.138	0.191015
3110021N24Rik	8.66652e-06	-0.224614	0.054	0.069	0.191019
Fbxo32	8.69907e-06	-0.269538	0.052	0.067	0.191736
Met	8.78722e-06	0.312586	0.086	0.069	0.193679
Cpne5	8.80694e-06	0.306986	0.249	0.226	0.194114
Rab11b	8.87272e-06	-0.128315	0.122	0.141	0.195564
Amph	9.03597e-06	0.114545	0.788	0.799	0.199162
Actn1	9.04422e-06	0.203311	0.423	0.399	0.199344
Prkd1	9.10427e-06	0.320652	0.21	0.186	0.200667
Gm47833	9.16862e-06	-0.685374	0.011	0.019	0.202085
Uchl3	9.17228e-06	0.300542	0.224	0.2	0.202166
Crebzf	9.17335e-06	0.22466	0.226	0.21	0.20219
Ints13	9.28602e-06	-0.107545	0.18	0.205	0.204673
Ccdc160	9.32206e-06	0.975788	0.014	0.008	0.205467
Ssbp3	9.35822e-06	0.204192	0.349	0.33	0.206264
Bub1b	9.40616e-06	-0.836998	0.009	0.016	0.207321
Tcap	9.45351e-06	-0.530845	0.02	0.03	0.208365
Jph3	9.50168e-06	-0.114396	0.196	0.222	0.209427
BC006965	9.52366e-06	-0.368294	0.105	0.123	0.209911
Hid1	9.55056e-06	-0.139328	0.15	0.173	0.210504
Scn3b	9.86604e-06	-0.159045	0.189	0.214	0.217457
Slco4c1	1.01356e-05	0.559505	0.066	0.051	0.223399
Dnah7a	1.02267e-05	0.490719	0.05	0.037	0.225408
Ldah	1.02694e-05	0.28047	0.213	0.188	0.226349
2600014E21Rik	1.02812e-05	-0.112101	0.176	0.201	0.226608
Wbp11	1.0308e-05	-0.103311	0.15	0.173	0.227198
Pja1	1.03305e-05	-0.185391	0.113	0.133	0.227695
Gm17494	1.04187e-05	0.428922	0.129	0.109	0.229638
Dchs2	1.08809e-05	-0.355723	0.015	0.023	0.239826
Pknox1	1.10818e-05	0.405895	0.089	0.073	0.244255
Adamts3	1.11486e-05	0.273931	0.22	0.203	0.245726
Lrrc55	1.12102e-05	-0.270516	0.048	0.062	0.247084
Disc1	1.13308e-05	-0.167111	0.091	0.109	0.249742
Chkb	1.13773e-05	-0.148314	0.111	0.132	0.250767
Fabp7	1.14012e-05	0.670228	0.025	0.016	0.251294
Efcab14	1.14261e-05	-0.134584	0.184	0.209	0.251842
Sft2d3	1.15895e-05	0.396046	0.089	0.072	0.255444
Rbp1	1.16227e-05	0.599137	0.016	0.01	0.256176
Zmym3	1.17284e-05	0.242171	0.192	0.176	0.258506
Gm28375	1.18053e-05	-0.309042	0.047	0.061	0.2602
Gm16701	1.1859e-05	0.439723	0.087	0.073	0.261384
Micu2	1.20496e-05	0.290731	0.272	0.247	0.265584
Tmtc4	1.20818e-05	0.613793	0.058	0.044	0.266295
Flt3	1.20877e-05	-0.289399	0.053	0.068	0.266424
Anks1	1.22426e-05	-0.104691	0.241	0.266	0.269839
Scarb2	1.22544e-05	-0.129041	0.164	0.188	0.2701
0610043K17Rik	1.22636e-05	-0.173251	0.058	0.074	0.270303
Pus3	1.2303e-05	0.500817	0.072	0.058	0.27117
Dclk2	1.23291e-05	0.24779	0.222	0.201	0.271746
Gpr61	1.24948e-05	-0.140119	0.144	0.165	0.275399
Plcd3	1.26452e-05	-0.321499	0.045	0.057	0.278712
Mex3b	1.28129e-05	-0.287153	0.042	0.054	0.282409
Marchf11	1.29056e-05	-0.121657	0.22	0.242	0.284453
Map1lc3b	1.29339e-05	-0.197313	0.133	0.154	0.285077
R3hcc1l	1.30317e-05	0.284304	0.212	0.192	0.287231
Commd3	1.30413e-05	0.357443	0.108	0.09	0.287443
Slc9a5	1.30645e-05	0.371983	0.172	0.151	0.287954
Abcd3	1.31744e-05	0.263597	0.154	0.138	0.290377
Ptpre	1.32714e-05	0.372012	0.119	0.1	0.292515
Kcnj4	1.34712e-05	-0.191519	0.106	0.125	0.296919
2510046G10Rik	1.37298e-05	1.17415	0.011	0.006	0.302618
Rasa2	1.38169e-05	0.163391	0.402	0.395	0.304539
Tmem121b	1.38761e-05	-0.186602	0.129	0.151	0.305843
Mkln1os	1.39709e-05	0.338595	0.116	0.097	0.307932
Ddx21	1.40789e-05	-0.248254	0.103	0.12	0.310314
Stk35	1.40873e-05	-0.238197	0.074	0.091	0.310497
Zcchc18	1.42795e-05	0.186397	0.283	0.272	0.314734
Rimkla	1.43133e-05	0.674767	0.027	0.018	0.31548
Nrxn3	1.43447e-05	0.151745	0.999	0.999	0.316172
Phlpp1	1.43736e-05	0.158495	0.516	0.508	0.316808
Acvr1b	1.45727e-05	-0.118205	0.201	0.226	0.321197
Nup37	1.48015e-05	0.475608	0.061	0.047	0.326239
Cdyl2	1.48212e-05	0.171543	0.328	0.322	0.326673
Ksr1	1.48225e-05	0.323605	0.151	0.13	0.326702
Ywhaq	1.48423e-05	-0.112609	0.267	0.294	0.327138
Phb2	1.52968e-05	-0.137772	0.13	0.151	0.337156
Entr1	1.55882e-05	0.226817	0.246	0.236	0.34358
Car7	1.56474e-05	0.30103	0.226	0.201	0.344885
Fhod3	1.57101e-05	0.100308	0.725	0.741	0.346265
Zfp395	1.57614e-05	0.685099	0.023	0.015	0.347396
Mtm1	1.58448e-05	-0.129458	0.173	0.196	0.349236
Fam163b	1.59367e-05	0.345639	0.089	0.075	0.351261
Golph3l	1.59412e-05	0.505396	0.068	0.054	0.35136
Gm20033	1.60063e-05	0.671641	0.037	0.027	0.352796
Rassf1	1.60486e-05	-0.192786	0.068	0.084	0.353727
Ppwd1	1.60575e-05	0.296445	0.258	0.238	0.353924
Gm20342	1.67825e-05	0.521474	0.067	0.053	0.369903
Adgrf5	1.6837e-05	0.914169	0.016	0.009	0.371105
Pde3b	1.6838e-05	0.255698	0.23	0.21	0.371126
Cdpf1	1.70856e-05	-0.650548	0.013	0.021	0.376583
Cyp51	1.72448e-05	-0.255442	0.09	0.108	0.380092
Wdr48	1.75076e-05	-0.123016	0.181	0.205	0.385885
Snx7	1.76513e-05	0.349007	0.168	0.146	0.389052
Fbxw5	1.78431e-05	-0.132619	0.118	0.138	0.393279
Snhg9	1.80674e-05	0.199463	0.309	0.3	0.398223
Adh5	1.81052e-05	0.54002	0.041	0.03	0.399057
1810013L24Rik	1.81383e-05	-0.129002	0.163	0.186	0.399787
Zfp277	1.8574e-05	-0.117366	0.221	0.247	0.409389
Cep19	1.86655e-05	-0.134042	0.147	0.17	0.411407
Gm14532	1.89534e-05	-0.201403	0.057	0.072	0.417753
Rbm42	1.92365e-05	-0.110789	0.098	0.117	0.423991
Etnk2	1.92527e-05	0.372314	0.118	0.099	0.424349
Ptprk	1.95149e-05	0.165824	0.835	0.82	0.430127
Pip4p2	1.9524e-05	0.281361	0.162	0.141	0.430329
Ocel1	1.96737e-05	-0.247806	0.055	0.07	0.433628
Wdr1	1.9683e-05	-0.192633	0.082	0.099	0.433833
Senp6	1.97426e-05	0.19289	0.457	0.442	0.435147
Wdfy1	2.00364e-05	-0.168892	0.139	0.16	0.441621
Chga	2.0073e-05	-0.191778	0.087	0.104	0.442429
Arrdc4	2.01446e-05	0.681402	0.03	0.021	0.444008
E130308A19Rik	2.02176e-05	-0.103564	0.232	0.257	0.445615
Bcl10	2.05388e-05	-0.3673	0.028	0.038	0.452695
Hnrnpr	2.08065e-05	0.238357	0.442	0.424	0.458596
Dusp22	2.08542e-05	0.364997	0.13	0.111	0.459647
Nae1	2.08841e-05	0.269296	0.28	0.257	0.460307
Naa16	2.08924e-05	0.269156	0.227	0.21	0.460489
Cnnm3	2.10564e-05	0.320915	0.123	0.107	0.464104
Cers1	2.11732e-05	-0.17525	0.085	0.101	0.466678
Adgra2	2.13358e-05	0.673275	0.027	0.019	0.470263
Fcho1	2.13922e-05	0.246268	0.318	0.298	0.471506
Sin3a	2.17732e-05	-0.16023	0.113	0.133	0.479903
Kctd18	2.25089e-05	0.498807	0.072	0.058	0.496119
Ahsa1	2.29028e-05	-0.138672	0.116	0.136	0.5048
AV356131	2.312e-05	0.759658	0.023	0.015	0.509588
Fat4	2.3294e-05	-0.167748	0.124	0.144	0.513422
Lamc2	2.42278e-05	-0.312557	0.046	0.06	0.534006
Glrb	2.44073e-05	0.20975	0.42	0.398	0.537961
Asphd1	2.44857e-05	-0.197637	0.083	0.1	0.53969
Akt1s1	2.45281e-05	-0.294162	0.053	0.067	0.540623
Slc17a6	2.45958e-05	-0.244552	0.051	0.064	0.542117
Tmem185a	2.49689e-05	-0.191507	0.032	0.044	0.55034
9530052E02Rik	2.4974e-05	0.406486	0.099	0.082	0.550453
Gria1	2.4981e-05	0.169953	0.87	0.857	0.550606
Ovol2	2.54155e-05	-0.138991	0.118	0.138	0.560184
Strip2	2.54494e-05	0.476664	0.091	0.075	0.560929
Samd5	2.57332e-05	-0.173245	0.156	0.178	0.567184
Arhgap24	2.66075e-05	-0.276068	0.049	0.062	0.586457
Nsun3	2.66342e-05	0.500889	0.053	0.041	0.587043
Gm10125	2.67364e-05	-0.230805	0.064	0.079	0.589296
Rxylt1	2.68843e-05	0.33851	0.091	0.076	0.592556
mt-Nd4	2.7511e-05	-0.159512	0.198	0.208	0.606369
Glis1	2.75193e-05	0.439155	0.058	0.045	0.606553
Myo9a	2.75643e-05	0.120437	0.788	0.797	0.607544
A330040F15Rik	2.75746e-05	-0.263887	0.057	0.072	0.607771
4930417H01Rik	2.76807e-05	-0.591155	0.013	0.02	0.61011
Josd2	2.76868e-05	-0.189937	0.096	0.114	0.610244
Ccm2	2.78443e-05	-0.206243	0.093	0.109	0.613715
Zbtb10	2.81633e-05	-0.365595	0.045	0.059	0.620747
Pgam5	2.83306e-05	-0.146237	0.089	0.107	0.624435
9530080O11Rik	2.85804e-05	0.489066	0.035	0.025	0.62994
Wdr11	2.88631e-05	0.316965	0.12	0.104	0.636171
Gm40331	2.89193e-05	-0.36216	0.033	0.045	0.637409
Cmc2	2.92386e-05	-0.230825	0.065	0.081	0.644449
Gadd45b	2.95516e-05	-0.445478	0.025	0.035	0.651346
Cage1	2.97897e-05	0.431554	0.061	0.051	0.656595
Chl1	2.98257e-05	0.197099	0.43	0.413	0.657389
Ccl27a	3.02315e-05	0.227982	0.446	0.423	0.666331
Cbwd1	3.03684e-05	0.349627	0.14	0.124	0.66935
Zdhhc5	3.05578e-05	-0.169733	0.103	0.122	0.673525
Csrnp2	3.12955e-05	-0.147478	0.118	0.137	0.689783
Pin1	3.14362e-05	-0.124626	0.11	0.129	0.692885
Trp53i11	3.15599e-05	0.46141	0.058	0.046	0.695611
Ankrd27	3.18099e-05	0.196733	0.234	0.226	0.701122
Gm3696	3.18402e-05	0.817424	0.026	0.017	0.701791
Gm49171	3.20581e-05	-0.287291	0.046	0.059	0.706592
Slc2a1	3.21088e-05	-0.48004	0.038	0.05	0.707709
Slc25a14	3.21488e-05	-0.14252	0.138	0.159	0.708591
St8sia2	3.25441e-05	0.49533	0.024	0.016	0.717305
Rnf10	3.33107e-05	-0.116045	0.197	0.221	0.734201
Cdk9	3.33259e-05	0.183387	0.337	0.319	0.734537
Ankrd26	3.36703e-05	0.210799	0.224	0.208	0.742128
Iho1	3.37568e-05	0.620268	0.042	0.032	0.744033
Ppm1e	3.40686e-05	0.18424	0.794	0.776	0.750906
Htr2c	3.49443e-05	0.595513	0.051	0.039	0.770207
Fggy	3.4957e-05	-0.153672	0.226	0.25	0.770488
Eea1	3.50104e-05	0.21239	0.272	0.257	0.771664
Sdr42e1	3.5096e-05	0.521531	0.022	0.015	0.773551
Mlxip	3.53825e-05	-0.104582	0.176	0.199	0.779867
Zfp459	3.55e-05	-0.346185	0.031	0.041	0.782457
Poglut2	3.59445e-05	0.541636	0.044	0.035	0.792252
Gcfc2	3.59566e-05	0.373478	0.092	0.077	0.792519
Lman1	3.60674e-05	0.345892	0.159	0.143	0.794961
1700006F04Rik	3.60903e-05	-0.540439	0.016	0.024	0.795467
Hinfp	3.63522e-05	-0.256444	0.066	0.081	0.801239
Miat	3.67122e-05	0.178757	0.811	0.803	0.809173
Slc5a6	3.68285e-05	0.508438	0.048	0.045	0.811737
Rabgef1	3.72871e-05	-0.103511	0.13	0.149	0.821846
Carmil3	3.75211e-05	0.358041	0.122	0.106	0.827003
Mapkapk2	3.75986e-05	-0.166986	0.092	0.106	0.828711
Gm14412	3.8062e-05	-0.291098	0.049	0.063	0.838924
Plppr3	3.83959e-05	0.35039	0.132	0.113	0.846284
Spire2	3.87384e-05	0.37748	0.083	0.068	0.853833
Slc37a3	3.91482e-05	-0.134838	0.151	0.171	0.862864
Scmh1	3.92448e-05	0.183627	0.55	0.531	0.864996
Rffl	3.92807e-05	-0.228323	0.06	0.074	0.865786
Coro1a	3.93174e-05	-0.123549	0.181	0.204	0.866594
D630045J12Rik	3.94932e-05	0.20575	0.431	0.41	0.87047
Cyth1	3.99468e-05	0.203547	0.381	0.364	0.880467
Gpr63	4.00483e-05	-0.263983	0.057	0.071	0.882706
Aig1	4.03078e-05	0.11445	0.654	0.668	0.888423
Polr3gl	4.04084e-05	-0.181264	0.093	0.11	0.890641
Usp22	4.04428e-05	-0.135144	0.168	0.19	0.891399
Stambp	4.07095e-05	-0.240764	0.077	0.093	0.897277
Ankrd34a	4.09631e-05	-0.427033	0.027	0.036	0.902869
Gm2350	4.14019e-05	-0.268622	0.052	0.065	0.912539
Ptpn11	4.14057e-05	-0.12284	0.175	0.198	0.912623
Ube3c	4.16619e-05	0.21149	0.527	0.508	0.918269
C86187	4.18638e-05	-0.855238	0.005	0.01	0.922719
Klf6	4.2099e-05	-0.107505	0.113	0.133	0.927904
Pdlim2	4.22077e-05	1.17399	0.011	0.006	0.9303
AA465934	4.24391e-05	0.640667	0.031	0.022	0.935401
Tmed10	4.24832e-05	-0.102712	0.203	0.225	0.936373
Zfp597	4.36233e-05	-0.265854	0.069	0.085	0.961502
Gm32618	4.39783e-05	0.36639	0.093	0.077	0.969326
Zfp646	4.54008e-05	-0.241388	0.047	0.06	1
Smad7	4.59305e-05	-0.2362	0.059	0.073	1
Tmem199	4.68786e-05	0.378216	0.089	0.074	1
Col15a1	4.71777e-05	0.644937	0.038	0.028	1
Thyn1	4.78546e-05	0.377252	0.09	0.08	1
Akap13	4.78783e-05	0.325283	0.294	0.269	1
Prpf19	4.80176e-05	-0.12565	0.137	0.158	1
Tpcn2	4.84469e-05	-0.446913	0.014	0.022	1
Gpr22	4.86113e-05	0.166419	0.21	0.202	1
Pfkfb2	4.9626e-05	0.268213	0.127	0.112	1
Npr3	4.97628e-05	0.63604	0.056	0.045	1
Il34	4.99854e-05	-0.101069	0.151	0.172	1
Tfe3	5.02449e-05	-0.215014	0.061	0.076	1
Sprtn	5.02887e-05	0.547437	0.057	0.045	1
Zbtb21	5.03337e-05	-0.351754	0.045	0.058	1
Abhd17a	5.04446e-05	-0.197557	0.11	0.129	1
Hs6st2	5.05556e-05	0.257561	0.198	0.177	1
Adcyap1r1	5.11514e-05	0.291908	0.126	0.109	1
Maml1	5.11733e-05	-0.256759	0.07	0.085	1
Mkrn2	5.17496e-05	0.415037	0.068	0.056	1
Slc40a1	5.1892e-05	1.04697	0.018	0.012	1
1700040D17Rik	5.18965e-05	0.947102	0.01	0.005	1
Retreg1	5.22794e-05	-0.11224	0.172	0.194	1
Plce1	5.24346e-05	0.514212	0.046	0.036	1
Plekha2	5.26206e-05	0.644397	0.026	0.018	1
Bet1l	5.27223e-05	-0.138033	0.112	0.131	1
Rhoa	5.3603e-05	-0.113456	0.131	0.151	1
Gm13630	5.40799e-05	-0.379467	0.038	0.05	1
Rhot2	5.41116e-05	-0.129086	0.178	0.199	1
Setdb2	5.45898e-05	0.536066	0.034	0.025	1
Myl1	5.47421e-05	0.723366	0.021	0.014	1
Rhbdl3	5.49456e-05	0.310687	0.067	0.053	1
Calcoco1	5.49987e-05	-0.17175	0.117	0.135	1
Prrc1	5.53001e-05	0.416167	0.072	0.058	1
Esyt2	5.54036e-05	0.114138	0.549	0.561	1
Gm6712	5.57517e-05	0.39214	0.053	0.04	1
Mmp16	5.59057e-05	0.133504	0.819	0.82	1
Cradd	5.60578e-05	-0.317848	0.049	0.063	1
Zkscan8	5.62681e-05	0.521676	0.037	0.029	1
Tmprss7	5.64887e-05	-0.320306	0.028	0.038	1
Ddhd2	5.86526e-05	0.203242	0.373	0.354	1
Macroh2a1	5.89883e-05	0.273749	0.218	0.199	1
Gabrb1	5.9519e-05	0.12137	0.927	0.932	1
Cdh9	5.97234e-05	0.4168	0.082	0.069	1
mt-Nd1	5.98791e-05	-0.133202	0.261	0.271	1
[truncated: 6,437 more rows]

## Sheet: cluster 1
	p_val	avg_log2FC	pct.1	pct.2	p_val_adj
Slc9b1	2.1294e-135	7.46046	0.095	0.004	4.69341e-131
Ccdc180	1.05399e-109	4.05951	0.065	0.002	2.32309e-105
Arc	7.1133e-101	-1.06292	0.31	0.495	1.56784e-96
Mdga2	2.77627e-89	-0.205287	0.815	0.687	6.11918e-85
Tbc1d22b	5.01239e-78	-0.621756	0.995	0.993	1.10478e-73
Btg2	1.3012e-77	-1.71624	0.077	0.202	2.86797e-73
Gm29208	1.5206e-76	9.5662	0.046	0	3.35155e-72
Pde10a	1.32749e-67	0.788774	0.651	0.482	2.92591e-63
Nkain2	2.79003e-67	0.674499	0.661	0.492	6.14951e-63
Csmd1	5.28834e-64	0.476364	0.83	0.688	1.1656e-59
Adgrb3	1.0408e-63	0.295984	0.853	0.719	2.29403e-59
Gm36264	1.45627e-61	-0.560473	0.993	0.987	3.20977e-57
Lrp1b	6.36044e-61	0.50073	0.816	0.675	1.4019e-56
Spidr	8.55488e-61	-0.557639	0.99	0.986	1.88558e-56
Fgf14	1.08005e-60	0.300562	0.772	0.632	2.38053e-56
Mt2	5.94302e-60	-0.600629	0.633	0.765	1.3099e-55
Bc1	1.42e-59	-0.571904	0.987	0.985	3.12983e-55
Ctnna2	1.10384e-58	0.471463	0.805	0.665	2.43297e-54
Ccser1	1.16615e-58	0.671075	0.578	0.42	2.57032e-54
Cacna2d3	9.06431e-58	0.581844	0.556	0.404	1.99786e-53
Grm7	2.42857e-56	0.451777	0.645	0.497	5.35282e-52
Tmeff2	5.84293e-56	0.785105	0.494	0.34	1.28784e-51
Ncam2	1.36287e-55	0.602783	0.631	0.476	3.0039e-51
Snhg11	2.26e-55	0.56441	0.719	0.57	4.98127e-51
Nr4a1	4.88187e-54	-0.941218	0.182	0.301	1.07601e-49
Il1rapl1	9.34974e-54	0.293997	0.765	0.632	2.06078e-49
Rora	1.65047e-52	-0.481458	0.797	0.743	3.63779e-48
mt-Nd4	3.29295e-52	-0.536485	0.732	0.747	7.25798e-48
mt-Nd2	9.20547e-52	-0.603579	0.602	0.669	2.02898e-47
Pcdh15	2.02903e-51	0.706773	0.545	0.396	4.47219e-47
Ogt	2.46882e-51	0.650443	0.577	0.43	5.44152e-47
Nrgn	6.80414e-51	-0.581773	0.757	0.806	1.4997e-46
Lsamp	1.45353e-50	-0.108058	0.912	0.824	3.20372e-46
Vps8	3.90168e-50	-0.579805	0.528	0.615	8.5997e-46
mt-Co2	8.78262e-50	-0.492257	0.813	0.798	1.93578e-45
Dusp1	9.94018e-50	-1.59485	0.058	0.145	2.19092e-45
Gm17167	2.08425e-49	-0.62779	0.406	0.543	4.5939e-45
Fam107a	2.76128e-49	-0.678168	0.366	0.494	6.08613e-45
Fabp7	5.30497e-49	1.10565	0.205	0.106	1.16927e-44
B3galt1	1.13651e-48	0.201255	0.707	0.579	2.50499e-44
Grik2	7.27457e-48	0.544112	0.614	0.471	1.60339e-43
Kirrel3	3.73721e-47	-0.154117	0.619	0.511	8.23718e-43
Lrfn5	1.39789e-46	0.496974	0.568	0.433	3.0811e-42
Lrrc17	1.40611e-45	-0.785069	0.24	0.35	3.09921e-41
Dmd	4.40799e-45	0.325924	0.77	0.645	9.71566e-41
Cst3	6.71564e-45	0.389574	0.957	0.935	1.48019e-40
Pabpc1	1.35537e-44	-0.561083	0.608	0.698	2.98736e-40
Kcnq5	1.94446e-44	0.450885	0.621	0.49	4.28579e-40
Map1a	3.24671e-44	-0.60393	0.606	0.698	7.15606e-40
Ttc14	5.92615e-44	0.592711	0.546	0.408	1.30618e-39
Lingo2	1.54213e-43	0.346914	0.618	0.494	3.39901e-39
Cntn4	1.6853e-43	0.508549	0.515	0.386	3.71456e-39
Khdrbs2	1.8209e-43	0.606967	0.433	0.309	4.01344e-39
Nrg1	2.71002e-43	0.486144	0.778	0.655	5.97316e-39
Zfhx3	3.48903e-43	-1.25181	0.157	0.254	7.69017e-39
Kcnd2	4.70542e-43	0.346186	0.742	0.617	1.03712e-38
Grid2	5.44296e-43	0.273064	0.687	0.559	1.19968e-38
Tafa1	1.40011e-42	0.669233	0.549	0.414	3.08599e-38
Ahi1	1.68814e-42	0.53649	0.626	0.492	3.72083e-38
Kcnq1ot1	2.64441e-42	0.515449	0.531	0.403	5.82855e-38
Magi2	3.56123e-42	0.147972	0.838	0.737	7.8493e-38
Fnbp1l	4.20681e-42	0.683851	0.482	0.349	9.27222e-38
Nlgn1	7.26223e-42	0.407589	0.866	0.762	1.60067e-37
Galntl6	1.14978e-41	0.604031	0.478	0.346	2.53423e-37
Sgcz	1.36053e-41	0.3521	0.585	0.462	2.99875e-37
Frmd4a	1.68846e-41	-0.12264	0.704	0.608	3.72152e-37
Meg3	2.29675e-41	0.475325	0.913	0.824	5.06227e-37
Robo2	2.50617e-41	0.449202	0.558	0.429	5.52385e-37
Cntn5	3.53973e-41	0.373997	0.535	0.408	7.80191e-37
Lrrc7	6.59448e-41	0.471258	0.646	0.518	1.45349e-36
mt-Nd1	8.60985e-41	-0.506365	0.749	0.772	1.8977e-36
Myo3a	6.146e-40	-0.672646	0.365	0.46	1.35464e-35
Csmd3	6.32452e-40	0.583037	0.505	0.377	1.39399e-35
mt-Co1	8.1099e-40	-0.387307	0.913	0.887	1.7875e-35
Opcml	9.29233e-40	0.594259	0.748	0.627	2.04812e-35
Rgs7	1.42958e-39	0.529875	0.682	0.556	3.15093e-35
Prkg1	1.89106e-39	0.454767	0.488	0.369	4.16809e-35
Gria4	2.03775e-39	0.48792	0.551	0.424	4.49141e-35
Xkr4	2.41151e-39	0.497277	0.53	0.402	5.31522e-35
Luc7l3	5.90965e-39	0.541646	0.64	0.52	1.30255e-34
Junb	9.10883e-39	-0.94874	0.136	0.232	2.00768e-34
Pde4d	1.61331e-38	0.394051	0.739	0.621	3.55591e-34
Unc5c	1.93322e-38	0.556849	0.454	0.331	4.261e-34
Snhg14	2.79569e-38	0.48881	0.667	0.542	6.16199e-34
Cdh12	3.52318e-38	0.189559	0.587	0.483	7.76543e-34
Ralyl	6.30365e-38	0.285543	0.634	0.521	1.38939e-33
Kctd16	1.184e-37	0.448154	0.581	0.458	2.60965e-33
Rab6b	1.1861e-37	-0.518858	0.564	0.653	2.61428e-33
Erbb4	3.21431e-37	0.782605	0.403	0.283	7.08467e-33
Nrg3	4.86056e-37	0.45635	0.739	0.622	1.07132e-32
Cadps	5.61222e-37	0.41776	0.616	0.495	1.23699e-32
Ube2e2	1.53901e-36	0.506815	0.561	0.44	3.39213e-32
Gpc6	1.8987e-36	0.303431	0.617	0.497	4.18492e-32
Gfap	3.46499e-36	0.882086	0.222	0.128	7.63718e-32
Nalf1	8.0052e-36	0.473234	0.673	0.553	1.76443e-31
Hs6st3	1.13367e-35	0.274068	0.563	0.454	2.49872e-31
Pde4b	1.46673e-35	0.472467	0.683	0.563	3.23281e-31
Camk2n1	2.02701e-35	-0.528635	0.889	0.901	4.46774e-31
Luzp2	2.03153e-35	0.59119	0.697	0.601	4.4777e-31
Cntnap2	4.13818e-35	0.471621	0.673	0.555	9.12096e-31
Adgrl3	7.62152e-35	0.359587	0.843	0.744	1.67986e-30
Pdzrn3	9.28348e-35	0.533699	0.416	0.306	2.04617e-30
Zfpm2	1.76296e-34	0.595287	0.462	0.343	3.88574e-30
Camk2a	1.82011e-34	-0.482384	0.843	0.861	4.0117e-30
Dab1	2.43488e-34	0.330113	0.743	0.633	5.36672e-30
Shank1	3.6545e-34	-0.513121	0.543	0.614	8.05488e-30
Pnisr	5.79701e-34	0.358341	0.715	0.6	1.27772e-29
Hcn1	6.86315e-34	0.636386	0.454	0.336	1.51271e-29
Nfix	1.16334e-33	-0.569993	0.443	0.54	2.56412e-29
Zcchc7	1.51581e-33	0.528303	0.517	0.397	3.34099e-29
Macrod2	2.30372e-33	0.308134	0.716	0.607	5.07762e-29
Ntrk3	3.56039e-33	0.514808	0.549	0.43	7.84746e-29
Dip2c	3.68632e-33	0.450414	0.528	0.413	8.12502e-29
Kcnc2	4.83758e-33	0.651852	0.388	0.28	1.06625e-28
Lrrtm4	4.9382e-33	0.192519	0.676	0.57	1.08843e-28
Ptprt	6.60803e-33	0.5763	0.685	0.582	1.45648e-28
Pex5l	7.35384e-33	0.50878	0.511	0.398	1.62086e-28
Alk	3.79348e-32	-1.08169	0.082	0.158	8.36121e-28
Cntn3	3.86582e-32	0.620762	0.378	0.275	8.52065e-28
Eef2	4.20708e-32	-0.501883	0.597	0.665	9.27282e-28
Npas3	4.35871e-32	0.550201	0.569	0.467	9.60702e-28
Oxr1	4.98069e-32	0.489768	0.623	0.508	1.09779e-27
Setbp1	6.62905e-32	0.443662	0.532	0.419	1.46111e-27
Kif1a	6.89292e-32	-0.443536	0.678	0.752	1.51927e-27
Gabrg3	7.22252e-32	0.540238	0.45	0.337	1.59191e-27
Zranb2	8.2032e-32	0.47911	0.629	0.517	1.80807e-27
Calm1	1.05779e-31	-0.331012	0.973	0.957	2.33147e-27
9630013A20Rik	1.06458e-31	1.47898	0.11	0.048	2.34645e-27
Cttnbp2	1.24936e-31	0.379861	0.567	0.457	2.75371e-27
Msra	1.93481e-31	0.527202	0.453	0.345	4.26451e-27
Sorcs3	2.12658e-31	0.76489	0.366	0.258	4.68719e-27
Snhg20	4.44432e-31	0.63192	0.392	0.289	9.79572e-27
Ptk2	6.17717e-31	0.459907	0.586	0.47	1.36151e-26
Ext1	7.09257e-31	0.332741	0.565	0.459	1.56327e-26
mt-Nd3	7.32658e-31	-0.740212	0.219	0.304	1.61485e-26
Kcnh7	4.24742e-30	0.490035	0.673	0.563	9.36174e-26
Pcdh9	5.05118e-30	0.366131	0.923	0.852	1.11333e-25
Zfp365	5.38098e-30	-0.527782	0.449	0.539	1.18602e-25
Mt1	9.58873e-30	-0.389449	0.806	0.872	2.11345e-25
Sntg1	1.03049e-29	0.38777	0.498	0.396	2.2713e-25
Ptprn2	1.2378e-29	0.469944	0.476	0.372	2.72824e-25
Tshz2	1.70623e-29	0.747107	0.257	0.168	3.7607e-25
Slc8a1	3.27292e-29	0.529863	0.63	0.52	7.21383e-25
Eef1a2	3.43166e-29	-0.561495	0.355	0.44	7.56371e-25
Cdh18	3.69933e-29	0.549281	0.357	0.256	8.1537e-25
Miat	9.19077e-29	0.613311	0.377	0.276	2.02574e-24
A230057D06Rik	1.45587e-28	0.431697	0.503	0.397	3.20888e-24
Kif5a	2.2048e-28	-0.458518	0.682	0.727	4.85959e-24
Grm5	5.57211e-28	0.447579	0.718	0.615	1.22815e-23
mt-Atp6	6.11868e-28	-0.418025	0.762	0.767	1.34862e-23
Maml3	1.30699e-27	0.817853	0.262	0.173	2.88074e-23
Grip1	1.55931e-27	0.553048	0.455	0.349	3.43689e-23
Basp1	2.05502e-27	-0.426737	0.54	0.617	4.52947e-23
Rgs6	2.35478e-27	0.389228	0.6	0.494	5.19017e-23
Glp2r	2.82592e-27	-0.654147	0.236	0.323	6.2286e-23
Stxbp5l	3.06127e-27	0.51084	0.46	0.358	6.74735e-23
Gm47283	3.34487e-27	0.614723	0.373	0.272	7.37244e-23
Sema6d	5.07486e-27	0.51211	0.524	0.417	1.11855e-22
Csmd2	6.43394e-27	0.45363	0.49	0.387	1.4181e-22
Etl4	6.47102e-27	0.392674	0.576	0.471	1.42628e-22
Sorbs2	7.8174e-27	0.307075	0.605	0.505	1.72303e-22
Nav2	1.7298e-26	0.365939	0.563	0.46	3.81266e-22
Cadm2	1.76206e-26	0.353155	0.914	0.845	3.88376e-22
Large1	1.81082e-26	0.362198	0.595	0.491	3.99123e-22
Exoc4	2.2901e-26	0.287422	0.558	0.462	5.0476e-22
Pcdh7	2.57408e-26	0.219123	0.781	0.69	5.67352e-22
Nrsn1	4.42394e-26	-0.511156	0.531	0.602	9.7508e-22
Mxd4	5.05809e-26	-0.548379	0.311	0.408	1.11485e-21
Frmpd4	7.35217e-26	0.402282	0.557	0.454	1.62049e-21
Cbx6	8.94587e-26	-0.453988	0.604	0.674	1.97176e-21
Hsp90ab1	1.44806e-25	-0.398043	0.756	0.788	3.19167e-21
Mgat4c	2.60813e-25	0.429063	0.433	0.333	5.74858e-21
Fbxl16	2.84593e-25	-0.511373	0.492	0.576	6.27271e-21
Agbl4	2.90667e-25	0.433541	0.485	0.389	6.40658e-21
Rian	2.92618e-25	0.501371	0.651	0.551	6.44959e-21
Tnc	3.28906e-25	1.24302	0.099	0.049	7.24942e-21
Tnr	3.32385e-25	0.396274	0.428	0.337	7.32609e-21
Ndrg2	4.03963e-25	-0.350824	0.711	0.787	8.90375e-21
Egr1	4.76752e-25	-0.472694	0.348	0.433	1.05081e-20
Rtn1	5.89431e-25	-0.342094	0.718	0.766	1.29917e-20
Asic2	6.54399e-25	0.336543	0.709	0.613	1.44236e-20
Me3	8.57853e-25	0.513082	0.367	0.274	1.89079e-20
Kcnb2	8.93283e-25	0.420864	0.487	0.391	1.96889e-20
Fgf12	1.30905e-24	0.269618	0.674	0.582	2.88528e-20
Agap2	1.88294e-24	-0.513057	0.425	0.505	4.15018e-20
Dlgap2	1.98548e-24	0.398235	0.637	0.538	4.37619e-20
Nebl	2.89256e-24	0.419046	0.485	0.384	6.37549e-20
Dlg1	3.17164e-24	0.334436	0.552	0.456	6.99062e-20
Wsb1	4.58338e-24	0.847296	0.19	0.117	1.01022e-19
Ppfia2	7.31609e-24	0.432218	0.511	0.413	1.61254e-19
Dock7	7.6079e-24	0.664413	0.296	0.209	1.67686e-19
Nell1	8.24627e-24	0.781349	0.224	0.149	1.81756e-19
Sorcs1	1.04276e-23	0.570519	0.344	0.256	2.29835e-19
Dlg4	1.24183e-23	-0.442152	0.479	0.559	2.73713e-19
Dgkb	1.36365e-23	0.296523	0.643	0.544	3.00563e-19
Cdr1os	1.5261e-23	0.451998	0.473	0.38	3.36367e-19
Rnpc3	2.69757e-23	0.681141	0.275	0.192	5.94571e-19
Otud7a	6.24331e-23	0.381016	0.498	0.403	1.37609e-18
Ccdc88a	9.6724e-23	0.367556	0.636	0.543	2.13189e-18
Erc2	1.00655e-22	0.330298	0.678	0.586	2.21854e-18
Enox1	1.07483e-22	0.516263	0.423	0.329	2.36902e-18
Bglap	1.10867e-22	7.07027	0.015	0	2.44362e-18
ENSMUSG00000095041	1.25921e-22	0.250353	0.68	0.59	2.77542e-18
Vamp2	1.28658e-22	-0.420861	0.586	0.652	2.83575e-18
Chd3	1.29109e-22	-0.478949	0.461	0.545	2.8457e-18
Car10	1.31847e-22	0.419613	0.614	0.519	2.90604e-18
Sik3	1.38901e-22	-0.421393	0.418	0.454	3.06152e-18
Rplp1	2.14966e-22	-0.404009	0.7	0.722	4.73806e-18
Nxph1	2.98452e-22	0.583464	0.217	0.144	6.57817e-18
Dock4	4.03651e-22	0.16575	0.607	0.519	8.89688e-18
A330076H08Rik	4.19799e-22	0.592668	0.339	0.254	9.25279e-18
Atp1a3	5.18382e-22	-0.446761	0.375	0.458	1.14257e-17
mt-Co3	5.66428e-22	-0.334616	0.903	0.887	1.24846e-17
Olfm1	5.67335e-22	-0.366147	0.676	0.725	1.25046e-17
Nptxr	5.98766e-22	-0.456251	0.394	0.483	1.31974e-17
Il1rapl2	6.21094e-22	0.533476	0.308	0.224	1.36895e-17
Egfem1	7.19848e-22	0.287468	0.411	0.328	1.58662e-17
Grm3	8.14475e-22	-0.191933	0.617	0.561	1.79518e-17
Dynll2	9.1922e-22	-0.464564	0.382	0.466	2.02605e-17
Cdh11	9.25424e-22	0.424388	0.451	0.359	2.03973e-17
Mmp16	9.43138e-22	0.401425	0.446	0.354	2.07877e-17
Eml5	1.21937e-21	0.622352	0.317	0.236	2.68761e-17
6430548M08Rik	1.38985e-21	-0.581869	0.242	0.325	3.06337e-17
Oip5os1	2.54128e-21	-0.439191	0.438	0.506	5.60123e-17
Adarb2	2.6373e-21	0.770638	0.232	0.158	5.81288e-17
Ttc9b	2.7879e-21	-0.548241	0.278	0.364	6.14481e-17
Dusp8	4.5799e-21	-0.536315	0.285	0.368	1.00946e-16
Gabrb3	5.29263e-21	0.406067	0.562	0.468	1.16655e-16
Tenm2	5.87334e-21	0.324523	0.73	0.644	1.29454e-16
Bmerb1	7.9769e-21	-0.440199	0.421	0.493	1.75819e-16
Lrrtm3	9.46079e-21	0.426608	0.407	0.322	2.08525e-16
Git1	1.01098e-20	-0.565587	0.242	0.323	2.22829e-16
Prpf4b	1.26173e-20	0.414917	0.548	0.455	2.78099e-16
Grid1	1.27195e-20	0.426561	0.464	0.372	2.8035e-16
St18	1.29423e-20	0.933248	0.104	0.055	2.85262e-16
Ndst3	1.67904e-20	0.765109	0.19	0.125	3.70076e-16
Robo1	2.07308e-20	0.329279	0.412	0.326	4.56927e-16
Arglu1	2.22613e-20	0.444013	0.419	0.33	4.90662e-16
Kcnt2	2.27789e-20	0.441719	0.36	0.28	5.0207e-16
Gm50048	2.29872e-20	3.05889	0.025	0.004	5.0666e-16
Chsy3	2.30504e-20	0.371676	0.395	0.315	5.08055e-16
Unc5d	2.55033e-20	0.245713	0.447	0.374	5.62118e-16
Homer1	2.66269e-20	-0.138005	0.559	0.534	5.86883e-16
Ptprz1	3.15104e-20	0.337629	0.669	0.616	6.94521e-16
Mir100hg	3.29624e-20	0.193578	0.559	0.472	7.26524e-16
Sptbn2	3.34921e-20	-0.392693	0.604	0.673	7.382e-16
A330023F24Rik	4.43638e-20	0.236246	0.462	0.391	9.77822e-16
Mir124a-1hg	5.04931e-20	0.597573	0.264	0.195	1.11292e-15
Cep170b	6.11401e-20	-0.598878	0.21	0.288	1.34759e-15
Phyhip	6.90276e-20	-0.589717	0.21	0.282	1.52144e-15
Lrrc4c	7.0558e-20	0.28836	0.857	0.787	1.55517e-15
Ldb2	1.07016e-19	0.46912	0.356	0.275	2.35874e-15
Kcnip4	1.08171e-19	0.278611	0.784	0.709	2.38419e-15
Edil3	1.2872e-19	0.483186	0.419	0.335	2.83712e-15
Snhg9	1.36612e-19	0.540735	0.306	0.228	3.01107e-15
Slc35f1	1.41471e-19	0.493004	0.363	0.279	3.11816e-15
Cplx2	1.47026e-19	-0.477097	0.453	0.527	3.24061e-15
Dcc	1.66328e-19	0.302443	0.561	0.471	3.66603e-15
Nrxn2	1.71974e-19	-0.317868	0.617	0.693	3.79048e-15
Trhde	2.25363e-19	0.552523	0.283	0.213	4.96722e-15
Atp8a1	2.25413e-19	0.399235	0.513	0.424	4.96832e-15
Gm26871	2.35347e-19	0.384427	0.395	0.314	5.18728e-15
Ryr2	2.69486e-19	0.297505	0.549	0.468	5.93974e-15
Exoc6b	2.86435e-19	0.410156	0.437	0.354	6.31331e-15
Cyfip2	3.12833e-19	-0.356079	0.537	0.599	6.89516e-15
Psd3	3.46921e-19	-0.24354	0.737	0.771	7.64649e-15
C4b	3.81162e-19	1.08253	0.083	0.04	8.40119e-15
Kif5c	4.85389e-19	-0.329939	0.671	0.717	1.06985e-14
Rab3a	5.04201e-19	-0.44505	0.405	0.478	1.11131e-14
Fos	6.45864e-19	-0.879952	0.066	0.115	1.42355e-14
Atp11b	7.32449e-19	0.63413	0.293	0.218	1.61439e-14
Aff3	7.67334e-19	0.533669	0.343	0.263	1.69128e-14
Magi1	7.70638e-19	0.398322	0.514	0.425	1.69856e-14
mt-Cytb	1.04289e-18	-0.314798	0.792	0.786	2.29863e-14
Hs3st4	1.04841e-18	0.453419	0.427	0.341	2.31079e-14
Rmst	1.09997e-18	-0.567741	0.327	0.363	2.42444e-14
5730522E02Rik	1.103e-18	0.446958	0.381	0.3	2.43113e-14
Cd81	1.2513e-18	0.339634	0.482	0.418	2.75799e-14
Zfp385b	1.27274e-18	0.465032	0.393	0.313	2.80525e-14
Brinp3	1.51402e-18	0.101783	0.565	0.498	3.33705e-14
Dpp10	1.5409e-18	0.410301	0.773	0.694	3.3963e-14
Ppp2r2b	1.66671e-18	0.110993	0.724	0.648	3.6736e-14
Col1a1	2.00175e-18	2.20899	0.038	0.011	4.41205e-14
Zfp951	2.15734e-18	-0.802662	0.078	0.132	4.75499e-14
Ywhag	2.50417e-18	-0.369185	0.532	0.593	5.51944e-14
Epha6	2.6809e-18	0.236855	0.393	0.322	5.90898e-14
Htr2c	2.68211e-18	1.33103	0.072	0.033	5.91164e-14
Ptprj	3.07073e-18	0.420077	0.439	0.356	6.76819e-14
Ddx5	3.41161e-18	0.302913	0.696	0.623	7.51954e-14
Hdac9	3.58277e-18	0.277082	0.499	0.419	7.89679e-14
Sncb	3.58455e-18	-0.445115	0.311	0.385	7.90071e-14
Xylt1	4.75459e-18	0.52474	0.386	0.304	1.04796e-13
Stx1b	4.93728e-18	-0.44425	0.342	0.422	1.08823e-13
Slc4a10	5.09052e-18	0.4494	0.453	0.368	1.122e-13
Adgrl1	5.30456e-18	-0.338455	0.542	0.615	1.16918e-13
Tenm4	6.03521e-18	0.242435	0.557	0.485	1.33022e-13
Srsf7	6.76447e-18	0.521231	0.335	0.258	1.49096e-13
Ptprd	6.80891e-18	0.350929	0.867	0.803	1.50075e-13
Rbm39	8.31329e-18	0.31226	0.746	0.673	1.83233e-13
Gabrb2	8.37678e-18	0.484748	0.371	0.294	1.84633e-13
Stag1	8.52451e-18	0.293403	0.455	0.377	1.87889e-13
Ppp1r9b	8.68786e-18	-0.4362	0.443	0.522	1.91489e-13
Grik1	8.84606e-18	0.560044	0.183	0.126	1.94976e-13
Rasl10b	8.8829e-18	-0.475289	0.294	0.375	1.95788e-13
Fam135b	8.97018e-18	0.419605	0.382	0.307	1.97712e-13
Sfpq	9.00787e-18	0.438884	0.451	0.366	1.98542e-13
Stxbp1	9.4892e-18	-0.341119	0.473	0.536	2.09151e-13
Srsf5	9.57178e-18	0.366741	0.507	0.421	2.10972e-13
Cdh20	1.0314e-17	0.443047	0.424	0.34	2.2733e-13
Bglap2	1.19178e-17	7.71247	0.01	0	2.6268e-13
Vps13b	1.25717e-17	0.416395	0.397	0.317	2.77094e-13
Tsc22d3	1.29111e-17	-0.499578	0.189	0.261	2.84574e-13
Ppp2r2c	1.34294e-17	-0.395471	0.541	0.586	2.95998e-13
Tia1	1.38983e-17	0.414367	0.399	0.317	3.06333e-13
Nrcam	1.40232e-17	0.227807	0.719	0.639	3.09086e-13
Rgs7bp	1.52633e-17	-0.293766	0.581	0.645	3.36419e-13
Dlgap3	1.67332e-17	-0.368353	0.456	0.53	3.68816e-13
Slc4a4	1.71494e-17	0.349153	0.642	0.601	3.7799e-13
Nbea	1.74226e-17	0.268052	0.711	0.631	3.84011e-13
Ptprk	2.20096e-17	0.426389	0.348	0.277	4.85115e-13
Sez6l2	2.65684e-17	-0.520876	0.199	0.266	5.85594e-13
Klf9	2.70732e-17	-0.344283	0.531	0.597	5.96721e-13
Htr1f	2.92431e-17	0.557314	0.21	0.149	6.44548e-13
Arpp21	3.49304e-17	0.25263	0.825	0.756	7.69902e-13
Gm16582	4.33964e-17	-0.520332	0.283	0.344	9.565e-13
Samd12	4.34034e-17	0.162659	0.44	0.382	9.56655e-13
Gria3	4.4588e-17	0.277245	0.588	0.51	9.82763e-13
Pacsin1	4.55813e-17	-0.332921	0.519	0.586	1.00466e-12
Cacnb2	5.121e-17	0.574871	0.341	0.264	1.12872e-12
Abhd17a	5.27453e-17	-0.508832	0.299	0.369	1.16256e-12
Chrm3	5.43782e-17	0.327236	0.491	0.415	1.19855e-12
Otoa	5.7448e-17	-0.896489	0.052	0.095	1.26621e-12
Slc38a3	5.96054e-17	0.409313	0.385	0.34	1.31376e-12
Dock10	6.08259e-17	0.873281	0.144	0.09	1.34066e-12
Purb	7.27834e-17	-0.354687	0.669	0.712	1.60422e-12
Tenm1	7.46534e-17	0.494245	0.351	0.275	1.64544e-12
Ednrb	9.89133e-17	0.616091	0.164	0.111	2.18015e-12
Gpr158	1.02229e-16	0.40943	0.437	0.361	2.25324e-12
Chchd10	1.09348e-16	-0.397842	0.411	0.483	2.41014e-12
Cacna1c	1.24937e-16	0.322766	0.417	0.347	2.75374e-12
Dync1i2	1.56008e-16	0.357305	0.687	0.609	3.43856e-12
Slit3	1.83572e-16	0.156301	0.35	0.294	4.04611e-12
Map1b	1.84204e-16	-0.28865	0.792	0.809	4.06004e-12
Grm8	1.97047e-16	0.470828	0.358	0.283	4.34312e-12
Arl15	2.57918e-16	0.372541	0.401	0.328	5.68478e-12
Lncpint	2.73693e-16	-0.174305	0.507	0.493	6.03246e-12
Gm34544	2.92207e-16	0.746525	0.164	0.107	6.44054e-12
Arf3	3.1612e-16	-0.392564	0.474	0.545	6.9676e-12
Dennd1a	3.17734e-16	0.277129	0.535	0.454	7.00317e-12
Olfm3	3.18588e-16	0.609902	0.196	0.136	7.02199e-12
Atxn7l3b	3.48883e-16	-0.388275	0.498	0.559	7.68973e-12
Palm	4.16665e-16	-0.469995	0.291	0.365	9.18371e-12
Nat8l	4.59847e-16	-0.47302	0.241	0.313	1.01355e-11
Grm1	4.94869e-16	0.577465	0.238	0.174	1.09074e-11
Tafa2	5.09127e-16	0.291479	0.365	0.303	1.12217e-11
Cacna1e	5.72603e-16	0.379603	0.484	0.404	1.26207e-11
Dact3	5.81982e-16	-0.47263	0.328	0.4	1.28275e-11
Ywhaz	6.13383e-16	-0.317725	0.631	0.679	1.35196e-11
Anks1b	6.27864e-16	0.327528	0.773	0.701	1.38387e-11
Car8	8.71698e-16	-1.03826	0.042	0.08	1.92131e-11
Brsk1	8.72091e-16	-0.421921	0.36	0.426	1.92218e-11
Syp	8.95069e-16	-0.390899	0.402	0.463	1.97282e-11
Ralgapa1	9.11156e-16	0.36831	0.485	0.404	2.00828e-11
Dancr	9.18208e-16	0.976857	0.105	0.061	2.02382e-11
Sorbs1	9.61126e-16	0.410707	0.54	0.463	2.11842e-11
Spock2	1.01463e-15	-0.336749	0.326	0.405	2.23635e-11
Cdin1	1.13772e-15	0.77099	0.125	0.079	2.50764e-11
Frmd6	1.21176e-15	-0.426529	0.194	0.24	2.67083e-11
Eml6	1.24084e-15	0.347415	0.387	0.319	2.73493e-11
Ano4	1.28987e-15	0.743681	0.181	0.124	2.84301e-11
Shisa6	1.30558e-15	1.01993	0.102	0.059	2.87763e-11
Jph4	1.56622e-15	-0.44967	0.386	0.452	3.45211e-11
Ier2	1.69687e-15	-1.86209	0.01	0.033	3.74007e-11
Grin2a	1.71944e-15	0.253906	0.648	0.577	3.78983e-11
Cx3cl1	1.72775e-15	-0.311428	0.418	0.481	3.80814e-11
Fth1	1.8538e-15	-0.307586	0.84	0.845	4.08597e-11
Atp1a2	1.8811e-15	-0.18454	0.745	0.812	4.14613e-11
Rps21	1.8925e-15	-0.388282	0.517	0.572	4.17126e-11
Prkn	2.2952e-15	0.312493	0.47	0.392	5.05885e-11
Adamts9	2.72555e-15	0.898268	0.11	0.066	6.00739e-11
Aldoa	2.81058e-15	-0.319238	0.66	0.716	6.19481e-11
Snph	3.0896e-15	-0.337743	0.455	0.522	6.80979e-11
Phf20l1	3.3419e-15	0.387456	0.437	0.359	7.36587e-11
Col25a1	3.43009e-15	0.899656	0.122	0.075	7.56026e-11
Chgb	3.46705e-15	-0.356199	0.386	0.435	7.64172e-11
Asap1	3.99006e-15	0.2099	0.585	0.515	8.79448e-11
Tmem59l	4.18893e-15	-0.5413	0.18	0.235	9.23281e-11
1700016P03Rik	4.30786e-15	-0.69637	0.077	0.123	9.49495e-11
Ptn	4.75948e-15	0.179967	0.856	0.83	1.04904e-10
Fbxl17	5.42002e-15	0.293543	0.534	0.458	1.19463e-10
Hspa5	6.82851e-15	0.384196	0.411	0.347	1.50507e-10
Lhfpl3	7.90716e-15	0.474286	0.24	0.177	1.74282e-10
Syn1	8.03043e-15	-0.34755	0.336	0.41	1.76999e-10
Per1	9.11178e-15	-0.525378	0.165	0.226	2.00833e-10
Prr16	9.44631e-15	0.230272	0.275	0.231	2.08206e-10
Cd9	9.73624e-15	0.715252	0.136	0.088	2.14597e-10
Rph3a	1.03407e-14	-0.397388	0.361	0.429	2.2792e-10
Ctnnd2	1.04706e-14	0.187404	0.919	0.871	2.30783e-10
Cacna2d1	1.08725e-14	0.296618	0.573	0.5	2.3964e-10
Ambra1	1.13808e-14	0.33857	0.376	0.303	2.50845e-10
Aopep	1.14278e-14	0.269846	0.378	0.323	2.5188e-10
Cdh8	1.1501e-14	0.31738	0.311	0.256	2.53493e-10
Apoe	1.34124e-14	0.17177	0.896	0.899	2.95622e-10
Pld5	1.74689e-14	0.719866	0.093	0.057	3.85033e-10
Fat3	1.75838e-14	0.24983	0.506	0.437	3.87565e-10
Celf2	1.93102e-14	0.294414	0.954	0.916	4.25616e-10
Gabarapl1	2.13129e-14	-0.38229	0.394	0.456	4.69757e-10
Cspp1	2.16292e-14	0.27034	0.457	0.386	4.76729e-10
Nckap5	2.58212e-14	0.473153	0.367	0.304	5.69124e-10
Slc17a7	2.71037e-14	-0.337528	0.607	0.658	5.97393e-10
Cit	2.75721e-14	-0.312111	0.458	0.516	6.07716e-10
Trank1	2.78503e-14	0.444144	0.317	0.252	6.1385e-10
Septin5	3.01731e-14	-0.392214	0.367	0.43	6.65045e-10
Inpp4b	3.21789e-14	0.712547	0.152	0.101	7.09254e-10
Fubp1	3.30313e-14	0.432767	0.392	0.319	7.28042e-10
Ano3	3.74185e-14	0.376394	0.369	0.302	8.24741e-10
Zswim6	3.8943e-14	0.512645	0.416	0.357	8.58342e-10
Erdr1	3.95339e-14	1.13864	0.065	0.033	8.71366e-10
Nvl	4.3396e-14	0.425857	0.349	0.28	9.56491e-10
Cplx1	4.47124e-14	-0.412061	0.332	0.394	9.85507e-10
Slc25a23	4.95614e-14	-0.428339	0.321	0.393	1.09238e-09
2610035D17Rik	5.04958e-14	0.733972	0.198	0.14	1.11298e-09
Thrb	5.42115e-14	0.213057	0.564	0.494	1.19488e-09
Gm3892	5.61584e-14	-0.591178	0.114	0.166	1.23779e-09
R3hdm1	6.48411e-14	0.221996	0.794	0.732	1.42916e-09
Sox5	6.5241e-14	0.271075	0.502	0.427	1.43798e-09
Dbi	7.31559e-14	0.26408	0.557	0.509	1.61243e-09
Lxn	7.52551e-14	0.62596	0.14	0.097	1.6587e-09
Clstn2	7.64109e-14	0.293297	0.479	0.412	1.68417e-09
Nav3	8.5112e-14	0.120144	0.765	0.706	1.87595e-09
Krit1	8.6582e-14	0.416837	0.358	0.29	1.90835e-09
Mapk10	8.89242e-14	0.119022	0.723	0.662	1.95998e-09
Bsn	9.24785e-14	-0.374527	0.386	0.452	2.03832e-09
Mmp14	9.44464e-14	1.02009	0.07	0.036	2.08169e-09
Hecw1	9.55627e-14	0.158553	0.486	0.432	2.1063e-09
Cdh19	9.89288e-14	-0.62749	0.187	0.234	2.18049e-09
Snrnp70	1.10182e-13	0.220779	0.552	0.48	2.42852e-09
B830012L14Rik	1.18207e-13	0.701024	0.212	0.154	2.60539e-09
Khdrbs3	1.23935e-13	0.376643	0.518	0.442	2.73166e-09
Atrnl1	1.33526e-13	0.282049	0.425	0.363	2.94305e-09
Il1rap	1.46533e-13	0.591546	0.234	0.176	3.22974e-09
Sned1	1.53952e-13	0.849344	0.085	0.049	3.39325e-09
Prkcb	1.63321e-13	-0.267977	0.808	0.819	3.59975e-09
C1ql3	1.65085e-13	-0.510545	0.193	0.253	3.63863e-09
Gm16867	1.69824e-13	-0.803642	0.047	0.083	3.7431e-09
Efna5	1.72925e-13	0.32719	0.384	0.328	3.81144e-09
Cmtm5	1.73897e-13	0.480422	0.198	0.155	3.83286e-09
Pip5k1c	1.76725e-13	-0.403153	0.299	0.367	3.8952e-09
Slc35f4	1.76981e-13	0.519272	0.242	0.186	3.90083e-09
Gria2	1.85322e-13	0.19334	0.903	0.855	4.08469e-09
Tnfrsf19	2.06353e-13	-0.539738	0.211	0.269	4.54822e-09
Abat	2.23273e-13	-0.427561	0.283	0.348	4.92117e-09
Aqp4	2.45478e-13	0.484063	0.295	0.251	5.41058e-09
Epb41l1	2.53162e-13	-0.369069	0.384	0.456	5.57994e-09
Grin3a	2.72609e-13	0.477042	0.189	0.135	6.00858e-09
Nktr	2.83984e-13	0.318556	0.467	0.397	6.25929e-09
Rbfox3	2.99001e-13	-0.263048	0.478	0.532	6.59028e-09
5330434G04Rik	3.0158e-13	0.539102	0.237	0.177	6.64713e-09
Slc20a1	3.22264e-13	0.537421	0.274	0.214	7.10302e-09
Syngr1	3.30426e-13	-0.375392	0.284	0.342	7.28291e-09
Psd	3.38842e-13	-0.397884	0.426	0.489	7.46841e-09
Clstn1	3.47602e-13	-0.281952	0.55	0.599	7.6615e-09
Jazf1	3.59568e-13	0.539916	0.244	0.187	7.92523e-09
Wdr26	4.03644e-13	-0.311563	0.442	0.508	8.89671e-09
Shc3	4.59326e-13	-0.497533	0.188	0.243	1.0124e-08
Trim9	4.66703e-13	0.129653	0.74	0.677	1.02866e-08
Etnppl	4.67919e-13	-0.463425	0.176	0.236	1.03134e-08
Chrm2	4.75279e-13	0.638299	0.171	0.122	1.04756e-08
Tmcc3	4.8276e-13	-0.591536	0.182	0.228	1.06405e-08
Adcy2	5.02407e-13	0.310998	0.485	0.413	1.10736e-08
Usp2	5.4798e-13	-0.451947	0.209	0.266	1.2078e-08
Epn1	5.48294e-13	-0.40727	0.338	0.396	1.20849e-08
Lcat	6.04981e-13	0.810441	0.104	0.066	1.33344e-08
Alcam	6.31688e-13	0.286865	0.543	0.47	1.3923e-08
Naaladl2	6.70667e-13	0.331518	0.368	0.304	1.47822e-08
Mbp	7.08266e-13	0.226124	0.798	0.741	1.56109e-08
Prrc2b	7.17871e-13	-0.346704	0.342	0.414	1.58226e-08
Bex2	7.73293e-13	-0.366753	0.501	0.559	1.70441e-08
Jmjd1c	8.03058e-13	0.187656	0.445	0.388	1.77002e-08
Rasa2	8.0954e-13	0.374029	0.382	0.315	1.78431e-08
Ralgapa2	8.2653e-13	0.461794	0.304	0.245	1.82176e-08
Faim2	8.6423e-13	-0.428232	0.235	0.289	1.90485e-08
Gm20754	8.81176e-13	0.265358	0.287	0.241	1.9422e-08
Unc13c	9.54018e-13	-0.518749	0.222	0.277	2.10275e-08
Ehbp1	1.14697e-12	0.257331	0.451	0.384	2.52804e-08
Clu	1.18966e-12	0.16685	0.78	0.791	2.62212e-08
Tcf12	1.2099e-12	0.236479	0.409	0.347	2.66674e-08
mt-Atp8	1.23013e-12	-0.497102	0.198	0.254	2.71132e-08
Thsd7b	1.35476e-12	0.6176	0.183	0.132	2.98603e-08
Rps27rt	1.48567e-12	-0.43625	0.234	0.297	3.27456e-08
Eogt	1.5141e-12	-0.636874	0.111	0.16	3.33723e-08
Chka	1.53576e-12	0.434242	0.333	0.267	3.38498e-08
Cpeb2	1.671e-12	0.539741	0.253	0.193	3.68305e-08
Mpp2	1.68401e-12	-0.501355	0.127	0.176	3.71173e-08
Pla2g7	1.70911e-12	0.305469	0.411	0.364	3.76705e-08
Dscam	1.74927e-12	0.266198	0.454	0.392	3.85557e-08
Cdk5r2	1.92999e-12	-0.427533	0.295	0.356	4.25389e-08
Klf10	2.01738e-12	-0.473728	0.115	0.147	4.44651e-08
Luc7l2	2.02813e-12	0.156884	0.571	0.51	4.47021e-08
Aldh1a1	2.12611e-12	-0.344312	0.2	0.26	4.68617e-08
Gm30382	2.35834e-12	0.891647	0.134	0.089	5.19801e-08
Ddah1	2.55726e-12	0.197975	0.447	0.419	5.63645e-08
Marchf1	2.68051e-12	0.154447	0.48	0.424	5.90812e-08
Gsk3b	2.75155e-12	-0.255346	0.585	0.637	6.0647e-08
Zmat4	2.78848e-12	0.410961	0.298	0.245	6.14609e-08
Rims2	2.88385e-12	0.279742	0.74	0.675	6.35628e-08
Myo9a	3.00814e-12	0.365026	0.497	0.426	6.63025e-08
Rpl38	3.06623e-12	-0.320051	0.579	0.627	6.75828e-08
Flrt2	3.17075e-12	0.371024	0.388	0.325	6.98866e-08
Nkain3	3.17083e-12	0.677769	0.129	0.087	6.98882e-08
Col11a2	3.37572e-12	0.861852	0.078	0.045	7.44043e-08
Dnm1	3.5414e-12	-0.312982	0.474	0.522	7.80561e-08
9530059O14Rik	3.72614e-12	0.435708	0.241	0.187	8.21278e-08
Pcsk1n	3.85466e-12	-0.369226	0.397	0.46	8.49606e-08
Brinp1	4.32438e-12	0.10217	0.601	0.553	9.53136e-08
Fut9	4.32548e-12	0.218007	0.644	0.579	9.53379e-08
Id1	4.66639e-12	0.463406	0.09	0.056	1.02852e-07
Dmxl1	5.25539e-12	0.393339	0.333	0.27	1.15834e-07
Mlip	5.42791e-12	0.321397	0.277	0.23	1.19636e-07
Cplane1	5.74694e-12	0.431875	0.311	0.252	1.26668e-07
Kcnn2	5.83815e-12	0.188856	0.455	0.387	1.28679e-07
Btbd3	6.1812e-12	-0.370577	0.361	0.409	1.3624e-07
Lynx1	6.18901e-12	-0.385263	0.262	0.325	1.36412e-07
Gstm5	6.30863e-12	0.174335	0.514	0.484	1.39048e-07
4933439C10Rik	6.52958e-12	0.760503	0.127	0.086	1.43918e-07
Mbd5	6.80513e-12	0.171933	0.595	0.534	1.49992e-07
Fstl5	6.9666e-12	0.796332	0.122	0.082	1.53551e-07
Gp1bb	7.24228e-12	-0.384803	0.334	0.393	1.59627e-07
Gm4258	7.66839e-12	0.242523	0.341	0.292	1.69019e-07
Arhgap32	7.7331e-12	-0.243011	0.576	0.617	1.70445e-07
Frmd5	7.77922e-12	0.298407	0.406	0.347	1.71462e-07
Gm15155	8.02929e-12	0.658484	0.183	0.133	1.76974e-07
Ppwd1	8.06687e-12	0.679626	0.167	0.119	1.77802e-07
Fstl4	8.12099e-12	0.462016	0.323	0.263	1.78995e-07
Grin2b	8.35533e-12	0.135962	0.863	0.813	1.8416e-07
Mtpn	8.78896e-12	-0.339339	0.308	0.372	1.93718e-07
Nrxn1	9.18522e-12	0.304828	0.965	0.944	2.02451e-07
Map2	9.21386e-12	-0.20564	0.89	0.908	2.03083e-07
Fau	1.05844e-11	-0.327553	0.546	0.596	2.33291e-07
Garnl3	1.08465e-11	0.452399	0.357	0.292	2.39068e-07
Catsperd	1.17233e-11	-0.436634	0.198	0.244	2.58393e-07
Cd63	1.18069e-11	0.365948	0.293	0.239	2.60237e-07
Aig1	1.21926e-11	0.474322	0.324	0.26	2.68738e-07
Nupr1	1.38258e-11	-1.05674	0.031	0.06	3.04734e-07
Cpeb3	1.56323e-11	-0.164981	0.435	0.447	3.44552e-07
Nefl	1.57328e-11	-0.334245	0.384	0.437	3.46766e-07
Atp2b2	1.59559e-11	-0.18692	0.737	0.772	3.51684e-07
Dgki	1.73855e-11	0.229075	0.437	0.38	3.83194e-07
Ttbk1	1.74097e-11	-0.468751	0.171	0.224	3.83728e-07
Sgip1	1.75416e-11	0.212409	0.652	0.586	3.86635e-07
Sec14l1	1.764e-11	-0.418664	0.204	0.256	3.88803e-07
Trim37	1.7953e-11	-0.290218	0.525	0.578	3.95701e-07
Rabgap1l	1.83894e-11	0.290426	0.493	0.426	4.05322e-07
Gm39469	1.87444e-11	0.578996	0.171	0.122	4.13144e-07
Rpl37	2.05891e-11	-0.301516	0.637	0.669	4.53805e-07
Gm50021	2.06621e-11	-0.367594	0.724	0.763	4.55413e-07
Ubn2	2.1387e-11	0.253823	0.415	0.354	4.71391e-07
Tmem181a	2.19279e-11	0.583756	0.212	0.161	4.83313e-07
Norad	2.30706e-11	-0.283783	0.628	0.652	5.08499e-07
Tceal5	2.33893e-11	-0.513036	0.129	0.177	5.15524e-07
Myl4	2.42778e-11	-0.604319	0.109	0.155	5.35106e-07
Rps29	2.48733e-11	-0.322167	0.648	0.682	5.48233e-07
Dync1i1	2.51413e-11	0.324341	0.387	0.326	5.5414e-07
Tcf25	2.77071e-11	-0.239898	0.726	0.771	6.10692e-07
Nfic	2.77261e-11	-0.380974	0.253	0.313	6.11111e-07
Ddx17	2.79e-11	0.292648	0.491	0.423	6.14943e-07
Zfp445	2.82124e-11	0.307347	0.362	0.304	6.21829e-07
Tmem151a	2.82502e-11	-0.419735	0.172	0.226	6.22664e-07
Ccnd3	2.84691e-11	-0.555354	0.132	0.174	6.27488e-07
Neurod2	3.02484e-11	-0.563605	0.109	0.155	6.66705e-07
Slit2	3.04396e-11	0.567972	0.213	0.163	6.70919e-07
Gm10076	3.12648e-11	-0.363515	0.438	0.501	6.89107e-07
Rcc1	3.28754e-11	0.702577	0.11	0.071	7.24607e-07
Mlc1	3.49755e-11	0.314629	0.335	0.29	7.70895e-07
Gm3764	3.55021e-11	-0.147163	0.486	0.452	7.82502e-07
Zmiz2	3.65356e-11	-0.433515	0.247	0.302	8.05282e-07
Ube2ql1	3.73828e-11	-0.39557	0.224	0.273	8.23954e-07
Ids	4.1003e-11	-0.379577	0.271	0.332	9.03747e-07
Tenm3	4.23911e-11	0.179996	0.565	0.501	9.34342e-07
Cox7b	4.34019e-11	-0.283035	0.529	0.592	9.56622e-07
Pfkp	4.34349e-11	0.318071	0.441	0.375	9.57349e-07
Ccnl2	4.56103e-11	0.433931	0.274	0.216	1.0053e-06
Cnih2	4.92868e-11	-0.416227	0.245	0.305	1.08633e-06
Nrxn3	5.02029e-11	0.483341	0.828	0.781	1.10652e-06
Ldlrad4	5.09247e-11	0.162773	0.403	0.357	1.12243e-06
Negr1	5.3317e-11	0.132288	0.864	0.818	1.17516e-06
Ssbp2	5.59855e-11	0.14081	0.501	0.446	1.23398e-06
Cend1	5.60042e-11	-0.489191	0.182	0.233	1.23439e-06
Myh7	5.69713e-11	-1.23105	0.02	0.044	1.25571e-06
A230006K03Rik	6.11941e-11	0.20895	0.269	0.231	1.34878e-06
Arap2	6.22909e-11	0.322505	0.485	0.419	1.37295e-06
Tox	6.39451e-11	0.245947	0.374	0.319	1.40941e-06
Ascc3	6.50953e-11	0.417154	0.279	0.222	1.43476e-06
Golga7b	6.51474e-11	-0.50401	0.169	0.22	1.43591e-06
Ddn	7.0357e-11	-0.363475	0.428	0.49	1.55074e-06
Man1a	7.10729e-11	0.597353	0.16	0.116	1.56652e-06
Marf1	7.17865e-11	-0.327038	0.396	0.449	1.58225e-06
Slc2a13	7.19885e-11	0.163599	0.354	0.31	1.5867e-06
Clk1	7.20933e-11	0.401985	0.357	0.295	1.58901e-06
Pacrg	7.53219e-11	0.509888	0.239	0.186	1.66017e-06
Map3k10	7.82253e-11	-0.41454	0.277	0.33	1.72416e-06
Dlc1	8.11006e-11	0.364301	0.344	0.283	1.78754e-06
Hk1	8.1219e-11	-0.377971	0.27	0.33	1.79015e-06
Diaph2	8.48359e-11	0.230451	0.374	0.326	1.86987e-06
Hook1	8.52755e-11	0.517955	0.244	0.19	1.87956e-06
Gm12394	8.83063e-11	-0.316033	0.285	0.341	1.94636e-06
Camkk2	9.63316e-11	-0.286411	0.455	0.498	2.12325e-06
Trps1	9.7789e-11	0.278564	0.518	0.453	2.15537e-06
Thoc1	1.03163e-10	0.40219	0.35	0.288	2.27381e-06
Gtdc1	1.11768e-10	0.438777	0.346	0.285	2.46348e-06
Sparcl1	1.13193e-10	0.105235	0.925	0.939	2.49489e-06
Fam81a	1.18721e-10	-0.318891	0.315	0.378	2.61673e-06
Npas4	1.20557e-10	-0.975438	0.03	0.057	2.6572e-06
Atp9b	1.21257e-10	0.25534	0.349	0.3	2.67262e-06
Dlg2	1.24576e-10	0.472816	0.876	0.836	2.74578e-06
Astn1	1.25944e-10	0.238114	0.477	0.413	2.77593e-06
Ncam1	1.33265e-10	0.221195	0.677	0.615	2.93729e-06
Tbc1d30	1.36329e-10	-0.35822	0.114	0.155	3.00483e-06
Fyn	1.37955e-10	0.350867	0.344	0.283	3.04067e-06
Prkar1b	1.41852e-10	-0.255296	0.386	0.43	3.12657e-06
Amph	1.48487e-10	0.320673	0.421	0.36	3.27281e-06
Chd9	1.72058e-10	-0.193485	0.779	0.812	3.79234e-06
Arhgap5	1.81783e-10	0.231841	0.59	0.544	4.00668e-06
Pantr1	1.96994e-10	-0.227987	0.629	0.676	4.34195e-06
Cox7c	2.1179e-10	-0.277045	0.777	0.786	4.66807e-06
Slco1b2	2.17769e-10	1.34268	0.047	0.025	4.79984e-06
Pnma8c	2.31369e-10	-0.596428	0.077	0.113	5.0996e-06
Trpm7	2.47066e-10	0.315244	0.276	0.226	5.44557e-06
Abcc5	2.50588e-10	0.396998	0.331	0.272	5.52322e-06
Syndig1	2.52718e-10	0.473167	0.228	0.179	5.57016e-06
Rps6ka3	2.55676e-10	0.373525	0.341	0.285	5.63536e-06
Dynlt2a2	2.59961e-10	0.579274	0.137	0.096	5.72979e-06
F3	2.63385e-10	0.365442	0.281	0.238	5.80527e-06
Osbpl3	2.8137e-10	0.493697	0.212	0.165	6.20167e-06
Gnl1	2.82028e-10	-0.534588	0.159	0.206	6.21619e-06
Slc24a2	2.86329e-10	0.340074	0.596	0.532	6.31098e-06
Vmp1	2.92467e-10	-0.236713	0.446	0.498	6.44626e-06
Bach2	3.18158e-10	0.348185	0.366	0.305	7.01253e-06
Tmtc2	3.3736e-10	0.3185	0.326	0.268	7.43576e-06
Rims4	3.38106e-10	-0.33279	0.204	0.256	7.4522e-06
Rpl28	3.49623e-10	-0.359919	0.3	0.358	7.70603e-06
Dnajc5	3.89192e-10	-0.340842	0.339	0.391	8.57819e-06
Camk2d	4.00877e-10	0.352284	0.369	0.308	8.83572e-06
Prickle2	4.02795e-10	0.170792	0.608	0.551	8.878e-06
Rasgef1b	4.21217e-10	0.375523	0.285	0.234	9.28403e-06
Prdx1	4.39584e-10	0.185901	0.388	0.361	9.68886e-06
Fam172a	4.7324e-10	0.31416	0.395	0.335	1.04307e-05
Ophn1	4.99442e-10	0.359666	0.306	0.249	1.10082e-05
Sparc	4.99617e-10	-0.305775	0.357	0.42	1.10121e-05
Mgat5	5.19189e-10	0.358556	0.369	0.31	1.14434e-05
Cdk8	5.24526e-10	-0.278217	0.791	0.81	1.15611e-05
Zcchc24	5.3771e-10	0.40365	0.205	0.157	1.18517e-05
Tyw5	5.47691e-10	0.863128	0.082	0.051	1.20716e-05
Zdhhc14	5.50518e-10	0.47588	0.241	0.191	1.2134e-05
Stmn4	5.68727e-10	-0.331171	0.273	0.309	1.25353e-05
Pdap1	5.99024e-10	-0.427733	0.196	0.245	1.32031e-05
Castor2	6.06672e-10	-0.355826	0.259	0.313	1.33716e-05
Btbd9	6.12121e-10	0.283725	0.403	0.345	1.34918e-05
Snhg3	6.28424e-10	0.592779	0.104	0.073	1.38511e-05
Aco2	6.3331e-10	-0.285404	0.491	0.552	1.39588e-05
Ptms	6.6724e-10	-0.33203	0.294	0.348	1.47066e-05
Atp5b	6.86079e-10	-0.278485	0.679	0.706	1.51219e-05
Hnrnph1	7.01149e-10	0.402133	0.31	0.254	1.5454e-05
Tuba1c	7.03787e-10	0.834579	0.056	0.033	1.55122e-05
Pgm2l1	7.0558e-10	-0.287428	0.462	0.513	1.55517e-05
Nyap2	7.24775e-10	0.3366	0.3	0.254	1.59748e-05
Sik2	7.34178e-10	-0.380341	0.187	0.219	1.6182e-05
Tra2a	7.86633e-10	0.335062	0.376	0.318	1.73382e-05
Cfl1	7.89077e-10	-0.279088	0.629	0.672	1.73921e-05
Gnaz	8.08519e-10	-0.432847	0.175	0.226	1.78206e-05
Supt6	8.35817e-10	-0.376794	0.203	0.252	1.84222e-05
Id2	8.3956e-10	0.193771	0.569	0.534	1.85047e-05
Kcnj3	9.43114e-10	0.320466	0.377	0.327	2.07872e-05
Camk2n2	9.45997e-10	-0.462793	0.149	0.193	2.08507e-05
S100a16	9.54115e-10	0.35965	0.212	0.166	2.10297e-05
Prpf39	9.67542e-10	0.483282	0.234	0.183	2.13256e-05
Slco3a1	9.67768e-10	0.604088	0.155	0.114	2.13306e-05
Coq10b	9.69681e-10	-0.572488	0.082	0.116	2.13727e-05
Rapgef6	9.74778e-10	0.375492	0.276	0.223	2.14851e-05
Pcsk5	1.01802e-09	0.773772	0.135	0.095	2.24382e-05
Unc79	1.03926e-09	0.212994	0.373	0.326	2.29063e-05
Rcn2	1.04167e-09	0.34933	0.318	0.27	2.29594e-05
Adap1	1.04459e-09	-0.37311	0.286	0.34	2.30237e-05
Mctp1	1.0916e-09	0.361044	0.311	0.258	2.40599e-05
Zfp207	1.12527e-09	0.292589	0.324	0.272	2.48021e-05
Ddx60	1.14195e-09	1.59597	0.023	0.008	2.51697e-05
Fut8	1.18506e-09	0.414407	0.294	0.239	2.61199e-05
Tmem254	1.21098e-09	-0.728397	0.059	0.092	2.66912e-05
Shank2	1.24214e-09	-0.308547	0.356	0.412	2.73779e-05
Cadps2	1.37449e-09	0.3093	0.32	0.271	3.02951e-05
Cacnb3	1.39241e-09	-0.386671	0.249	0.3	3.06901e-05
Adgrl2	1.42596e-09	0.501104	0.251	0.199	3.14297e-05
Mapt	1.47641e-09	-0.227744	0.586	0.615	3.25416e-05
Srcin1	1.48459e-09	-0.297907	0.503	0.555	3.27219e-05
Ryr3	1.51335e-09	0.488063	0.287	0.235	3.33557e-05
mt-Nd5	1.62836e-09	-0.377081	0.389	0.436	3.58908e-05
Ints10	1.72219e-09	0.501538	0.204	0.157	3.79588e-05
Tanc2	1.75423e-09	0.23804	0.673	0.614	3.86651e-05
Xlr3b	1.76001e-09	1.71593	0.016	0.005	3.87924e-05
Ica1	1.76794e-09	0.41281	0.276	0.228	3.89671e-05
Glud1	1.77457e-09	0.192551	0.448	0.421	3.91133e-05
Dnm3	1.77474e-09	0.326462	0.447	0.388	3.9117e-05
Dusp3	1.79391e-09	-0.35091	0.281	0.335	3.95395e-05
Cry2	1.84292e-09	-0.298431	0.232	0.286	4.06198e-05
Gria1	1.88667e-09	0.166672	0.584	0.527	4.1584e-05
Gmds	1.89485e-09	0.531686	0.208	0.16	4.17645e-05
Adam22	1.91031e-09	0.274441	0.38	0.328	4.21052e-05
Flywch1	1.94931e-09	-0.302077	0.254	0.31	4.29646e-05
Snrpn	2.00023e-09	-0.257719	0.632	0.678	4.4087e-05
Plpp3	2.0322e-09	0.19436	0.654	0.627	4.47916e-05
Actr1b	2.15408e-09	-0.349297	0.285	0.335	4.74781e-05
Ndufc1	2.23859e-09	-0.326935	0.407	0.457	4.93407e-05
Rbfox1	2.42507e-09	0.317862	0.809	0.759	5.34511e-05
Tmem108	2.44291e-09	0.390654	0.263	0.218	5.38441e-05
Esyt2	2.63808e-09	0.425872	0.264	0.216	5.81459e-05
Gm27177	2.70224e-09	-0.79805	0.035	0.061	5.95601e-05
Ntm	2.76692e-09	0.232279	0.977	0.962	6.09856e-05
Slc24a3	2.78855e-09	0.358447	0.392	0.333	6.14624e-05
Tut4	2.83156e-09	0.353908	0.314	0.259	6.24103e-05
Tubb5	2.89252e-09	-0.320656	0.423	0.479	6.37541e-05
Clip3	2.90382e-09	-0.360952	0.247	0.298	6.4003e-05
Tmem208	3.03843e-09	0.43556	0.184	0.142	6.69701e-05
Rps28	3.09165e-09	-0.28849	0.552	0.595	6.81431e-05
Pde3b	3.15041e-09	0.643486	0.105	0.073	6.94382e-05
Psme4	3.26339e-09	0.313614	0.373	0.319	7.19285e-05
Prrc2a	3.3818e-09	-0.358692	0.265	0.317	7.45383e-05
Ywhah	3.47066e-09	-0.239435	0.504	0.543	7.64969e-05
Nr1d1	3.47705e-09	-0.695151	0.076	0.112	7.66376e-05
Kcnab2	3.4941e-09	-0.337724	0.276	0.332	7.70135e-05
Entpd4b	3.58764e-09	-0.560452	0.052	0.083	7.90752e-05
Amy1	3.63148e-09	0.592128	0.183	0.138	8.00414e-05
Cldn11	3.73437e-09	0.555247	0.126	0.089	8.23094e-05
Arhgap26	3.92499e-09	0.216867	0.502	0.444	8.65107e-05
Kdm5d	4.0275e-09	0.575042	0.149	0.108	8.87701e-05
Ptprm	4.02776e-09	0.259049	0.338	0.285	8.87758e-05
Ntsr2	4.12876e-09	0.248739	0.421	0.396	9.1002e-05
Celf4	4.29767e-09	-0.183538	0.734	0.732	9.4725e-05
9330159F19Rik	4.32764e-09	-0.248988	0.41	0.424	9.53856e-05
Vapb	4.544e-09	-0.398568	0.169	0.216	0.000100154
Rps2	4.68139e-09	-0.353999	0.289	0.345	0.000103182
Plekhb2	4.69127e-09	-0.410028	0.199	0.249	0.0001034
Ndn	4.85276e-09	0.436974	0.178	0.135	0.00010696
Lrba	4.96381e-09	0.305868	0.308	0.257	0.000109407
Lix1	5.15004e-09	-0.363059	0.287	0.343	0.000113512
Map4k3	5.33177e-09	0.432913	0.29	0.237	0.000117518
Oaz1	5.45742e-09	-0.339723	0.434	0.49	0.000120287
Faf1	5.47976e-09	0.269695	0.344	0.293	0.000120779
Hnrnpm	5.637e-09	0.306578	0.358	0.302	0.000124245
Tuba4a	5.80198e-09	-0.282512	0.427	0.487	0.000127881
Tubb3	5.96131e-09	-0.342637	0.191	0.241	0.000131393
Shoc1	6.23917e-09	0.756507	0.067	0.04	0.000137517
Cck	6.2745e-09	-0.271424	0.565	0.603	0.000138296
Antkmt	6.36021e-09	0.376758	0.284	0.237	0.000140185
Cpsf6	6.36944e-09	0.429968	0.276	0.224	0.000140389
Pxdn	6.47019e-09	0.578518	0.135	0.097	0.000142609
Serf2	6.48714e-09	-0.287258	0.533	0.581	0.000142983
4932438A13Rik	6.51224e-09	0.245136	0.442	0.388	0.000143536
Scn1a	6.52929e-09	0.172241	0.447	0.403	0.000143912
Pcsk1	6.71169e-09	-0.387821	0.091	0.113	0.000147932
Mef2d	6.75951e-09	-0.345435	0.238	0.287	0.000148986
Cstf2	7.03701e-09	0.492572	0.185	0.141	0.000155103
Plxna4	7.06922e-09	0.269342	0.348	0.301	0.000155813
Ap2s1	7.17957e-09	-0.356298	0.259	0.313	0.000158245
Gm49164	7.2017e-09	-0.700805	0.05	0.078	0.000158733
Cdh2	7.56036e-09	0.194227	0.533	0.475	0.000166638
Pde1c	8.03458e-09	0.890114	0.073	0.045	0.00017709
4632427E13Rik	8.14844e-09	0.471461	0.221	0.174	0.0001796
Cstf3	8.16524e-09	0.369165	0.32	0.268	0.00017997
Nptn	8.32934e-09	0.159039	0.581	0.528	0.000183587
Scrt1	8.55335e-09	-0.474188	0.132	0.169	0.000188524
Rbm25	8.79068e-09	0.197946	0.641	0.583	0.000193755
Chst11	9.17092e-09	0.479219	0.199	0.155	0.000202136
Neto2	9.4403e-09	0.562602	0.185	0.141	0.000208074
Arhgap15	9.5363e-09	0.631697	0.143	0.108	0.00021019
Snhg5	9.6741e-09	0.784672	0.076	0.049	0.000213227
Trpc4	9.80872e-09	0.697676	0.135	0.098	0.000216194
Ankrd28	1.00359e-08	0.424048	0.274	0.223	0.000221202
Pak6	1.00876e-08	-0.494563	0.122	0.162	0.000222341
Syn3	1.01662e-08	-0.225324	0.154	0.163	0.000224073
Ifi27	1.03208e-08	0.583515	0.112	0.077	0.000227482
Uchl3	1.04231e-08	0.461727	0.166	0.128	0.000229735
Hpcal4	1.06526e-08	-0.313597	0.529	0.583	0.000234794
Cop1	1.06575e-08	0.380491	0.295	0.243	0.000234903
As3mt	1.07592e-08	-0.525136	0.071	0.104	0.000237144
Cbarp	1.11453e-08	-0.309064	0.279	0.32	0.000245654
Ppp1r12a	1.13077e-08	0.210511	0.503	0.447	0.000249232
Gm46218	1.13411e-08	0.840516	0.102	0.069	0.000249969
Pzp	1.13552e-08	-0.77935	0.037	0.063	0.00025028
Specc1	1.14309e-08	0.320528	0.339	0.285	0.000251948
Epha5	1.15995e-08	0.287395	0.468	0.41	0.000255664
Tmcc1	1.16198e-08	0.26634	0.463	0.405	0.000256113
Atcay	1.16283e-08	-0.288897	0.274	0.311	0.0002563
Adcy8	1.1669e-08	0.425345	0.215	0.171	0.000257197
Dusp6	1.19747e-08	-0.506402	0.101	0.139	0.000263934
Dio2	1.19856e-08	-0.379172	0.298	0.336	0.000264174
Cpne5	1.24728e-08	-0.538771	0.12	0.161	0.000274913
Vti1a	1.2908e-08	0.163124	0.425	0.376	0.000284505
Metap1d	1.31327e-08	0.427031	0.206	0.161	0.000289458
Mirg	1.32739e-08	0.561814	0.184	0.141	0.00029257
Tmem178b	1.34569e-08	0.102013	0.573	0.534	0.000296603
Taf1d	1.34748e-08	0.452908	0.241	0.193	0.000296999
Abcf1	1.36873e-08	-0.348474	0.225	0.275	0.000301683
Ankib1	1.41596e-08	0.417742	0.217	0.171	0.000312092
Srsf11	1.4771e-08	0.196487	0.473	0.419	0.000325568
Gm34455	1.50976e-08	1.14691	0.022	0.008	0.000332765
Gpatch8	1.54807e-08	0.191936	0.533	0.478	0.000341209
Adgb	1.55181e-08	-0.396994	0.205	0.25	0.000342034
Slc10a7	1.57639e-08	-0.547039	0.106	0.14	0.000347452
Zfp804b	1.64409e-08	0.23967	0.214	0.176	0.000362373
Cntnap5a	1.65407e-08	0.259582	0.372	0.323	0.000364573
Hsd11b1	1.65861e-08	0.468407	0.15	0.114	0.000365574
Iqgap2	1.74582e-08	0.497729	0.182	0.14	0.000384797
Baz2b	1.75441e-08	0.25459	0.423	0.367	0.000386689
Gm26782	1.82354e-08	-0.493211	0.117	0.155	0.000401926
Akt3	1.8502e-08	0.192257	0.55	0.499	0.000407803
Kcnab1	1.90422e-08	0.431924	0.233	0.186	0.00041971
Pkm	1.90774e-08	-0.287855	0.46	0.507	0.000420485
Gm47423	1.92297e-08	-1.27928	0.012	0.028	0.000423842
Phf14	1.92409e-08	0.306289	0.413	0.357	0.000424088
R3hdm4	1.93335e-08	-0.370515	0.228	0.278	0.00042613
Hecw2	1.96153e-08	0.350006	0.359	0.311	0.000432341
Zmat2	1.96289e-08	-0.309688	0.286	0.331	0.000432641
Srek1	1.96444e-08	0.13153	0.419	0.376	0.000432982
Srsf6	1.96987e-08	0.387626	0.212	0.169	0.000434178
Rpl41	1.98496e-08	-0.263259	0.728	0.753	0.000437505
Neurl1a	2.01674e-08	-0.370514	0.272	0.325	0.00044451
Cmss1	2.07145e-08	-0.251772	0.679	0.682	0.000456569
Gabbr2	2.11361e-08	-0.212601	0.51	0.568	0.00046586
St6galnac3	2.12091e-08	0.299903	0.212	0.179	0.000467469
Trib1	2.21068e-08	-0.555318	0.08	0.114	0.000487255
Opalin	2.28023e-08	0.908234	0.049	0.027	0.000502586
Agap3	2.32335e-08	-0.33706	0.265	0.314	0.000512089
Nbeal1	2.32907e-08	0.357374	0.274	0.226	0.000513349
Nucks1	2.34501e-08	-0.355837	0.259	0.309	0.000516865
Smpdl3a	2.42073e-08	0.61276	0.087	0.062	0.000533553
Numb	2.43854e-08	0.123831	0.35	0.319	0.000537479
Cdk16	2.53517e-08	-0.34657	0.356	0.402	0.000558776
Tmem82	2.57032e-08	-1.86612	0.004	0.015	0.000566524
Sh3rf3	2.6634e-08	0.454639	0.284	0.235	0.000587041
Got2	2.71514e-08	-0.37939	0.254	0.304	0.000598444
Ppp2r1a	2.7323e-08	-0.334789	0.325	0.374	0.000602226
Gas5	2.77396e-08	0.225867	0.561	0.509	0.000611409
Tardbp	2.78537e-08	0.344295	0.312	0.263	0.000613924
Adgrg1	2.80434e-08	0.460029	0.129	0.097	0.000618105
Dpp6	2.86804e-08	0.314701	0.396	0.344	0.000632144
Brd9	2.86959e-08	0.275218	0.494	0.436	0.000632487
Crebzf	2.87664e-08	0.528743	0.156	0.116	0.00063404
Frrs1l	2.90712e-08	-0.282831	0.349	0.401	0.000640758
Zbtb7a	2.95688e-08	-0.390816	0.198	0.242	0.000651726
Vash1	2.96147e-08	1.13377	0.044	0.023	0.000652737
Ubqln4	2.98685e-08	-0.436062	0.146	0.18	0.000658332
Fer	3.00498e-08	0.460043	0.243	0.197	0.000662327
Sat1	3.01808e-08	0.293676	0.318	0.266	0.000665214
Rusc1	3.05994e-08	-0.426955	0.133	0.175	0.000674442
Plxdc2	3.14208e-08	0.303877	0.313	0.267	0.000692546
Tcf7l2	3.27298e-08	0.374155	0.222	0.191	0.000721397
Fscn1	3.3038e-08	-0.330228	0.199	0.246	0.000728191
Rbm28	3.34588e-08	0.318661	0.242	0.197	0.000737466
Dzip3	3.41902e-08	0.396467	0.317	0.266	0.000753587
Tmcc2	3.49869e-08	-0.401326	0.208	0.254	0.000771146
Tjp1	3.59185e-08	0.290871	0.514	0.458	0.000791681
Etnk1	3.61986e-08	0.302276	0.423	0.367	0.000797854
Zfp407	3.66988e-08	0.401824	0.262	0.215	0.000808878
Atp5k	3.67036e-08	-0.270689	0.579	0.616	0.000808985
Nrbp2	3.67919e-08	0.466438	0.212	0.167	0.000810929
Kcnma1	3.68028e-08	0.193147	0.803	0.757	0.000811171
Kmt2c	3.70528e-08	0.259989	0.423	0.367	0.000816681
Clstn3	3.89625e-08	-0.259149	0.219	0.266	0.000858773
Cux2	4.05136e-08	-0.335524	0.253	0.303	0.00089296
Rimklb	4.08746e-08	0.541973	0.133	0.097	0.000900917
Pdzrn4	4.1063e-08	0.401039	0.216	0.172	0.00090507
4921515G04Rik	4.28333e-08	1.96551	0.012	0.003	0.000944088
Atp6v1g2	4.37551e-08	-0.352338	0.261	0.308	0.000964407
Rps15	4.55393e-08	-0.286262	0.576	0.614	0.00100373
Plekha5	5.36304e-08	0.217279	0.372	0.327	0.00118207
Ftx	5.37166e-08	0.465612	0.215	0.173	0.00118397
B230219D22Rik	5.43212e-08	-0.411224	0.181	0.222	0.00119729
Spop	5.5393e-08	-0.267662	0.307	0.357	0.00122092
Zfp804a	5.57514e-08	0.458379	0.182	0.141	0.00122882
Pcp4	5.61224e-08	-0.316261	0.579	0.595	0.00123699
Tspan5	5.6179e-08	0.193144	0.458	0.409	0.00123824
Ap2a1	6.02312e-08	-0.363753	0.198	0.243	0.00132756
Ptbp2	6.36157e-08	0.397042	0.274	0.226	0.00140215
Gm44626	6.51426e-08	-1.47048	0.013	0.029	0.00143581
Dlgap1	6.58908e-08	0.166348	0.912	0.878	0.0014523
Efr3a	6.60846e-08	0.36952	0.361	0.31	0.00145657
Rab26os	6.64393e-08	0.52692	0.111	0.081	0.00146439
Rnf187	6.6922e-08	-0.335129	0.338	0.386	0.00147503
Gm2115	6.75693e-08	0.601503	0.081	0.054	0.0014893
Nxn	6.80008e-08	0.434325	0.2	0.166	0.00149881
Egr2	6.83823e-08	-0.927834	0.019	0.038	0.00150721
Plac9	7.06424e-08	-1.4684	0.016	0.032	0.00155703
Lin7a	7.12094e-08	0.30765	0.246	0.214	0.00156953
Mat2a	7.43768e-08	0.242913	0.429	0.376	0.00163934
Zfp536	7.5779e-08	0.533616	0.133	0.1	0.00167025
Gsap	7.72054e-08	0.581096	0.117	0.084	0.00170168
Sbf2	7.91728e-08	0.285127	0.346	0.298	0.00174505
Tril	8.36188e-08	0.290344	0.193	0.164	0.00184304
Gm3893	8.40393e-08	-0.810429	0.033	0.056	0.00185231
Nsg2	8.53734e-08	-0.293981	0.326	0.378	0.00188171
Pbx1	8.58457e-08	0.165871	0.764	0.715	0.00189212
Acap2	8.73937e-08	0.206125	0.501	0.448	0.00192624
Cox7a2	8.74343e-08	-0.279162	0.611	0.651	0.00192714
Sema5a	8.79354e-08	0.376493	0.121	0.09	0.00193818
N4bp2l2	8.86352e-08	0.254134	0.434	0.381	0.00195361
Kdm4c	9.21489e-08	0.405946	0.241	0.198	0.00203105
Fxr1	9.27423e-08	0.297399	0.337	0.286	0.00204413
Abcb11	9.34768e-08	-0.98906	0.02	0.037	0.00206032
Herc1	9.39787e-08	0.217393	0.609	0.554	0.00207138
Nefm	9.58593e-08	-0.337821	0.204	0.246	0.00211284
Mxi1	9.60331e-08	-0.358467	0.198	0.24	0.00211667
Lrrfip1	9.98484e-08	0.372945	0.282	0.235	0.00220076
Mfn2	1.00251e-07	-0.397745	0.129	0.168	0.00220964
Zfp106	1.05953e-07	-0.298872	0.359	0.4	0.00233531
Klf13	1.10104e-07	-0.342667	0.301	0.344	0.0024268
Bcl7a	1.1379e-07	-0.375338	0.145	0.181	0.00250804
Rnf220	1.15513e-07	-0.312045	0.382	0.427	0.00254603
Cerox1	1.1561e-07	0.736911	0.068	0.043	0.00254815
Plppr5	1.16023e-07	0.523197	0.177	0.139	0.00255726
Lrrc4	1.17383e-07	-0.259862	0.212	0.233	0.00258724
Nr4a3	1.17738e-07	-0.5582	0.055	0.083	0.00259506
Plcxd2	1.18479e-07	-0.311176	0.225	0.259	0.0026114
Tmod2	1.20732e-07	-0.221274	0.578	0.629	0.00266105
Rsrp1	1.22422e-07	0.207704	0.564	0.509	0.0026983
Scaf1	1.24182e-07	-0.500556	0.135	0.174	0.00273709
Rplp2-ps1	1.2457e-07	-0.450951	0.127	0.165	0.00274564
Fras1	1.26282e-07	0.533032	0.148	0.112	0.00278338
Pcdh11x	1.30047e-07	0.315732	0.314	0.266	0.00286637
Gm7072	1.31812e-07	0.650313	0.075	0.048	0.00290528
Brd2	1.31894e-07	-0.351741	0.278	0.328	0.00290708
Ecpas	1.34212e-07	0.326942	0.37	0.319	0.00295818
Cenpb	1.34749e-07	-0.510605	0.091	0.124	0.00297
Neto1	1.37039e-07	0.417232	0.326	0.275	0.00302048
Insyn1	1.3795e-07	-0.498285	0.14	0.179	0.00304057
Tecpr1	1.4155e-07	-0.365237	0.183	0.224	0.0031199
Rbm5	1.42271e-07	0.221587	0.437	0.384	0.00313579
Slf2	1.45438e-07	0.375737	0.219	0.185	0.0032056
Pkn2	1.51134e-07	0.386178	0.214	0.177	0.00333115
Fbxo41	1.55347e-07	-0.325715	0.258	0.308	0.003424
Prkca	1.59143e-07	0.159093	0.489	0.448	0.00350768
Megf11	1.59459e-07	0.842767	0.057	0.035	0.00351464
Dclk1	1.59815e-07	0.125091	0.903	0.868	0.00352248
Cldn10	1.61014e-07	0.260131	0.261	0.224	0.00354892
A830018L16Rik	1.61478e-07	0.271708	0.315	0.273	0.00355913
Igsf11	1.62212e-07	0.346716	0.277	0.232	0.00357531
Borcs7	1.62424e-07	-0.510956	0.079	0.111	0.00358
Akap6	1.62648e-07	0.117977	0.683	0.639	0.00358493
Cntn1	1.64e-07	0.143215	0.641	0.592	0.00361473
Ctxn1	1.64625e-07	-0.366594	0.301	0.347	0.00362849
Ncl	1.65159e-07	-0.323943	0.318	0.367	0.00364026
Mapk8ip1	1.652e-07	-0.310184	0.347	0.388	0.00364116
Nol4	1.65894e-07	0.131361	0.482	0.436	0.00365646
Ap1s1	1.68024e-07	-0.317537	0.277	0.327	0.00370342
Atp5md	1.72357e-07	-0.255927	0.621	0.657	0.00379893
S100b	1.74117e-07	-0.284229	0.493	0.542	0.00383771
Smg1	1.75896e-07	0.339304	0.316	0.269	0.00387692
Plce1	1.76058e-07	0.504051	0.151	0.114	0.00388048
Ly6e	1.79392e-07	-0.185323	0.195	0.233	0.00395397
Grik5	1.83648e-07	-0.283195	0.338	0.39	0.00404779
Hectd4	1.84952e-07	-0.231894	0.321	0.369	0.00407653
Id3	1.88106e-07	0.353525	0.236	0.192	0.00414603
Smc5	1.88344e-07	0.42131	0.239	0.195	0.0041513
Abracl	2.02378e-07	0.743023	0.064	0.04	0.00446061
Ubb	2.02571e-07	-0.186554	0.845	0.837	0.00446487
Nova2	2.03274e-07	-0.365995	0.2	0.244	0.00448037
Kalrn	2.15336e-07	0.107382	0.887	0.853	0.00474622
Runx1t1	2.15759e-07	0.336496	0.285	0.242	0.00475555
AI593442	2.1787e-07	-0.34448	0.192	0.23	0.00480208
Zeb2	2.19258e-07	0.158029	0.582	0.533	0.00483266
1500009C09Rik	2.19725e-07	-0.551379	0.072	0.101	0.00484295
Ndufa7	2.37813e-07	-0.318441	0.417	0.468	0.00524163
Psmc1	2.42155e-07	-0.268221	0.375	0.423	0.00533734
Chst2	2.46861e-07	-0.298339	0.375	0.425	0.00544107
Syt16	2.50896e-07	0.330332	0.312	0.265	0.00552999
Cobl	2.54101e-07	0.119139	0.34	0.315	0.00560063
Cdc42bpa	2.55269e-07	0.168044	0.671	0.619	0.00562638
Zfp950	2.568e-07	0.353377	0.25	0.208	0.00566012
Polb	2.59428e-07	0.335486	0.292	0.246	0.00571805
Dpyd	2.60081e-07	0.533514	0.132	0.098	0.00573244
Pura	2.63733e-07	-0.269537	0.451	0.496	0.00581293
Sult4a1	2.65822e-07	-0.280551	0.269	0.318	0.00585898
Dgkz	2.68318e-07	-0.250468	0.443	0.481	0.00591401
Snrnp48	2.74812e-07	0.412197	0.195	0.154	0.00605713
Fra10ac1	2.90914e-07	0.550069	0.12	0.088	0.00641204
Calm3	2.94336e-07	-0.240719	0.647	0.673	0.00648747
Kansl1l	2.96257e-07	0.430204	0.194	0.154	0.0065298
Smyd3	2.96382e-07	0.303723	0.302	0.257	0.00653255
Atxn7l3	2.96517e-07	-0.376062	0.194	0.236	0.00653554
Bmper	2.99479e-07	0.673861	0.104	0.074	0.00660082
Selenow	3.01313e-07	-0.24742	0.635	0.672	0.00664123
Abhd8	3.16434e-07	-0.311851	0.343	0.387	0.00697453
Pnma8b	3.21364e-07	-0.344194	0.212	0.254	0.00708318
Polr2m	3.24246e-07	-0.356352	0.17	0.212	0.00714672
Tbc1d2b	3.26999e-07	-0.371587	0.204	0.241	0.00720739
Nsmf	3.27833e-07	-0.22896	0.559	0.608	0.00722577
Slc27a1	3.28932e-07	-0.37323	0.162	0.201	0.00724998
Zfp558	3.31968e-07	-0.659073	0.053	0.079	0.0073169
Appl2	3.3625e-07	0.28321	0.316	0.281	0.00741129
Zdbf2	3.38653e-07	-0.489361	0.08	0.11	0.00746426
Trak1	3.42112e-07	-0.294656	0.327	0.376	0.0075405
Cracdl	3.42779e-07	-0.281155	0.255	0.295	0.00755518
Mycbp2	3.50788e-07	0.211673	0.701	0.655	0.00773171
Tubb4a	3.5106e-07	-0.303406	0.267	0.31	0.00773772
Tmem200a	3.54771e-07	0.737774	0.094	0.066	0.00781952
Vcan	3.65398e-07	0.461103	0.085	0.06	0.00805375
Ccnt2	3.73837e-07	0.271907	0.34	0.294	0.00823975
Atox1	3.81346e-07	-0.253991	0.236	0.279	0.00840524
Otub1	3.86633e-07	-0.363536	0.131	0.167	0.00852177
Rock1	3.89312e-07	0.258063	0.306	0.26	0.00858082
Gng2	4.00408e-07	-0.277517	0.206	0.247	0.0088254
Smarca2	4.13464e-07	-0.163277	0.444	0.48	0.00911317
Rbm6	4.16971e-07	0.199097	0.339	0.298	0.00919045
D030047H15Rik	4.18242e-07	-0.647869	0.066	0.093	0.00921847
2900026A02Rik	4.18685e-07	-0.318304	0.231	0.274	0.00922824
Macf1	4.22699e-07	0.125183	0.737	0.689	0.0093167
Tns1	4.23883e-07	-0.544757	0.082	0.114	0.00934281
5031425E22Rik	4.29386e-07	0.140922	0.239	0.212	0.00946409
Shisa4	4.30263e-07	-0.357879	0.217	0.261	0.00948342
Gm47163	4.41724e-07	-0.665147	0.037	0.059	0.00973603
Gm13629	4.43705e-07	0.686632	0.085	0.066	0.00977969
Atp1b1	4.44416e-07	-0.137264	0.757	0.77	0.00979536
Fbxw5	4.56653e-07	-0.490143	0.102	0.136	0.0100651
Cacng2	4.57217e-07	-0.290472	0.248	0.286	0.0100775
Nalcn	4.64602e-07	0.419395	0.264	0.22	0.0102403
Cox6a1	4.79537e-07	-0.204825	0.861	0.843	0.0105695
Hcn2	4.83579e-07	-0.471532	0.116	0.151	0.0106586
Mgll	4.92582e-07	-0.207626	0.624	0.664	0.010857
Rfx3	5.27542e-07	0.176226	0.403	0.358	0.0116276
Ube2v1	5.35052e-07	-0.385007	0.198	0.241	0.0117931
Kif21a	5.40523e-07	0.195137	0.502	0.454	0.0119137
Il31ra	5.44627e-07	-0.343547	0.308	0.346	0.0120041
Syt7	5.45624e-07	-0.264473	0.42	0.465	0.0120261
Cic	5.46179e-07	-0.408898	0.146	0.184	0.0120383
5730409E04Rik	5.51794e-07	-0.547417	0.086	0.117	0.0121621
Ncald	5.54731e-07	-0.24082	0.584	0.616	0.0122268
Nmt1	5.67244e-07	-0.205329	0.579	0.627	0.0125026
Pld3	5.7005e-07	-0.287153	0.46	0.508	0.0125645
Ankrd10	5.76382e-07	0.360069	0.221	0.181	0.012704
Rps27	5.80138e-07	-0.260376	0.586	0.626	0.0127868
Xist	5.87186e-07	0.39239	0.089	0.07	0.0129422
Rgcc	5.87475e-07	0.392062	0.166	0.132	0.0129485
Pid1	5.87854e-07	0.186692	0.31	0.268	0.0129569
Phip	6.12419e-07	0.194912	0.379	0.339	0.0134983
Srsf1	6.15694e-07	0.379249	0.234	0.191	0.0135705
Rtf1	6.18336e-07	-0.327615	0.221	0.265	0.0136287
Tmem52	6.18896e-07	-2.18267	0.002	0.01	0.0136411
Synpr	6.22151e-07	0.465694	0.144	0.11	0.0137128
Csnk1g2	6.31685e-07	-0.330191	0.241	0.287	0.013923
Col16a1	6.38558e-07	0.827941	0.057	0.037	0.0140745
Sptb	6.39878e-07	-0.413005	0.142	0.18	0.0141035
Nf1	6.47095e-07	0.245193	0.451	0.401	0.0142626
Rims1	6.48031e-07	0.303075	0.755	0.71	0.0142832
B3gat3	6.55906e-07	-0.320139	0.142	0.179	0.0144568
Gpr37l1	6.62109e-07	0.164054	0.366	0.352	0.0145936
Grk2	6.6666e-07	-0.324687	0.247	0.291	0.0146938
U2surp	6.73664e-07	0.291807	0.407	0.357	0.0148482
Sh3bgrl	6.93893e-07	-0.41501	0.144	0.18	0.0152941
Ina	6.93951e-07	-0.325296	0.214	0.251	0.0152954
Fam171a1	6.96028e-07	0.445091	0.214	0.175	0.0153412
Uggt2	7.1346e-07	0.347639	0.191	0.16	0.0157254
B230334C09Rik	7.21623e-07	-0.283234	0.362	0.407	0.0159053
Ylpm1	7.25802e-07	0.243209	0.404	0.356	0.0159974
Napa	7.25939e-07	-0.314972	0.215	0.256	0.0160004
Pak5	7.27278e-07	0.231083	0.456	0.413	0.0160299
Atp9a	7.29443e-07	-0.288405	0.263	0.303	0.0160777
Aldh2	7.30863e-07	-0.428435	0.147	0.186	0.0161089
Gm27000	7.43397e-07	0.703442	0.101	0.072	0.0163852
Gm12940	7.44023e-07	0.419738	0.196	0.158	0.016399
Gabbr1	7.49931e-07	-0.192938	0.515	0.565	0.0165292
Bbln	7.63283e-07	-0.256196	0.368	0.406	0.0168235
Rnf144b	7.70192e-07	-0.5362	0.054	0.077	0.0169758
Ncdn	7.72565e-07	-0.271055	0.448	0.492	0.0170281
Tomm6	7.79605e-07	-0.292589	0.327	0.375	0.0171833
Snhg4	8.06411e-07	0.595886	0.082	0.062	0.0177741
Septin3	8.19878e-07	-0.286942	0.355	0.4	0.0180709
Myt1l	8.36984e-07	0.269965	0.623	0.572	0.018448
Pde7b	8.38054e-07	0.232481	0.419	0.371	0.0184715
Camk2b	8.40227e-07	-0.236163	0.479	0.522	0.0185194
Dnal1	8.41134e-07	-0.333751	0.196	0.237	0.0185394
Zdhhc8	8.52921e-07	-0.354312	0.149	0.184	0.0187992
Slc6a17	8.59322e-07	-0.235663	0.329	0.371	0.0189403
Plekhm3	8.60607e-07	0.291563	0.176	0.151	0.0189686
Gm41300	8.70072e-07	-1.23398	0.011	0.024	0.0191773
Ppm1e	8.79594e-07	0.291398	0.414	0.364	0.0193871
Jam3	8.80507e-07	0.516383	0.132	0.103	0.0194073
Plekha1	8.83332e-07	0.44044	0.205	0.165	0.0194695
Zfc3h1	8.89243e-07	0.395902	0.219	0.178	0.0195998
Akap9	9.25832e-07	0.291266	0.371	0.322	0.0204063
Foxp2	9.28752e-07	0.406593	0.176	0.138	0.0204706
Kcnb1	9.32312e-07	-0.180085	0.438	0.471	0.0205491
Kcnc1	9.36221e-07	-0.320937	0.158	0.197	0.0206353
Zfp868	9.38009e-07	1.03389	0.043	0.024	0.0206747
Rasgrf1	9.62967e-07	0.218374	0.385	0.34	0.0212248
Gm14164	9.72715e-07	-0.517906	0.081	0.111	0.0214396
Rapgef4	9.77908e-07	0.194507	0.51	0.463	0.0215541
Hopx	9.90815e-07	0.524803	0.086	0.062	0.0218385
Tmem87a	9.92255e-07	0.477764	0.132	0.101	0.0218703
Appl1	1.00185e-06	0.24838	0.315	0.271	0.0220818
Dync2h1	1.02363e-06	0.277904	0.327	0.28	0.0225618
Magi3	1.0332e-06	-0.189085	0.332	0.335	0.0227729
Ktn1	1.03422e-06	0.116975	0.547	0.501	0.0227952
Capzb	1.05078e-06	-0.254258	0.241	0.28	0.0231602
Fam135a	1.11302e-06	0.388136	0.222	0.182	0.024532
Slc12a5	1.11704e-06	-0.206882	0.313	0.351	0.0246207
Unc13b	1.12268e-06	0.446455	0.229	0.187	0.024745
Prkg2	1.14471e-06	0.565693	0.08	0.055	0.0252306
Rb1cc1	1.14472e-06	0.184066	0.396	0.353	0.0252308
Fndc3b	1.15328e-06	0.487551	0.206	0.167	0.0254195
Elavl3	1.15861e-06	-0.242833	0.378	0.416	0.025537
Clock	1.16158e-06	0.291814	0.384	0.335	0.0256024
Mapk8ip3	1.16181e-06	-0.239458	0.39	0.424	0.0256075
Rorb	1.17164e-06	-0.197226	0.603	0.607	0.0258242
Cdk11b	1.18989e-06	-0.291418	0.227	0.271	0.0262263
Map9	1.20116e-06	-0.324461	0.227	0.267	0.0264748
Bex3	1.22203e-06	-0.30677	0.297	0.339	0.0269348
Msl1	1.22798e-06	-0.304604	0.2	0.242	0.0270658
Megf10	1.2349e-06	0.424591	0.187	0.153	0.0272184
Thy1	1.248e-06	-0.224337	0.399	0.441	0.0275073
Zfp40	1.26989e-06	0.536976	0.126	0.097	0.0279896
Cul9	1.27023e-06	-0.330215	0.174	0.214	0.0279971
Ndufa1	1.27204e-06	-0.284359	0.43	0.476	0.0280371
Acvr1b	1.31664e-06	-0.326529	0.09	0.115	0.02902
Cacng3	1.35082e-06	-0.15579	0.233	0.249	0.0297734
Ntng1	1.35941e-06	0.443039	0.172	0.139	0.0299628
Kcnk9	1.36234e-06	0.426423	0.188	0.15	0.0300272
Wdr33	1.36521e-06	0.163105	0.351	0.317	0.0300906
Trio	1.38834e-06	0.238072	0.47	0.423	0.0306003
Gsk3a	1.41026e-06	-0.384881	0.158	0.197	0.0310835
Gda	1.41146e-06	-0.309639	0.3	0.338	0.03111
Fkbp1a	1.4249e-06	-0.232791	0.392	0.433	0.0314063
Rimbp2	1.44898e-06	0.345288	0.309	0.264	0.031937
Cacna1d	1.45135e-06	0.283277	0.344	0.298	0.0319891
Fbxo31	1.45718e-06	-0.413259	0.143	0.18	0.0321177
Angpt1	1.47933e-06	0.660108	0.085	0.06	0.0326059
Cbwd1	1.48657e-06	0.661704	0.099	0.073	0.0327655
Sh3bgrl3	1.4953e-06	-0.348636	0.179	0.22	0.032958
Ccnh	1.52406e-06	0.475173	0.176	0.14	0.0335918
Farp1	1.52811e-06	0.227699	0.604	0.569	0.0336811
Sde2	1.55782e-06	-0.516213	0.074	0.103	0.0343359
Dapk1	1.55868e-06	0.269543	0.319	0.275	0.0343548
Ldlrad3	1.64752e-06	0.51181	0.119	0.088	0.0363129
Tmem132d	1.69521e-06	-0.125953	0.282	0.296	0.037364
Mettl11b	1.705e-06	0.64184	0.065	0.042	0.0375798
Kansl1	1.73189e-06	0.135789	0.426	0.387	0.0381726
Bmp1	1.76554e-06	0.482882	0.178	0.141	0.0389142
Satb2	1.79799e-06	0.178913	0.288	0.262	0.0396296
Mast3	1.80767e-06	-0.28786	0.253	0.294	0.0398427
Afdn	1.82448e-06	0.171166	0.333	0.299	0.0402133
Gnas	1.83144e-06	-0.205481	0.757	0.779	0.0403667
Atoh7	1.83229e-06	1.06236	0.034	0.018	0.0403855
Adora1	1.83255e-06	-0.306032	0.293	0.332	0.0403911
Arhgap33	1.86547e-06	-0.401777	0.191	0.228	0.0411169
Rapgefl1	1.8761e-06	-0.390703	0.132	0.167	0.041351
Txn2	1.88127e-06	-0.40268	0.156	0.194	0.041465
Spen	1.95437e-06	-0.330844	0.191	0.232	0.0430764
Pfdn5	1.975e-06	-0.199681	0.349	0.393	0.0435311
Cdk17	1.98832e-06	0.212382	0.356	0.317	0.0438245
Nfat5	2.00947e-06	0.288828	0.354	0.307	0.0442908
Rnf112	2.0231e-06	0.303339	0.35	0.304	0.0445912
Otx1	2.03551e-06	-1.05213	0.014	0.028	0.0448648
Hnrnpa2b1	2.04509e-06	0.183846	0.655	0.611	0.0450757
Cox4i1	2.04957e-06	-0.24099	0.767	0.775	0.0451746
Gm12353	2.05066e-06	0.509508	0.138	0.106	0.0451986
Adar	2.07035e-06	-0.232295	0.313	0.345	0.0456326
Gm21860	2.08358e-06	1.82516	0.01	0.003	0.0459243
1700016D06Rik	2.11942e-06	-0.598997	0.06	0.086	0.0467142
Dcaf5	2.18325e-06	-0.310824	0.175	0.208	0.0481211
B2m	2.19317e-06	0.39762	0.194	0.159	0.0483397
Dctn1	2.21534e-06	-0.345679	0.189	0.225	0.0488284
Elp4	2.22095e-06	0.283801	0.252	0.214	0.0489519
Bicdl1	2.33569e-06	-0.280238	0.165	0.197	0.0514808
Grik4	2.33667e-06	0.312852	0.231	0.194	0.0515026
Rangap1	2.36793e-06	-0.407323	0.186	0.218	0.0521916
Itm2b	2.41046e-06	0.147618	0.621	0.58	0.0531289
Stxbp5	2.44941e-06	0.154035	0.298	0.272	0.0539874
Lef1	2.47522e-06	-0.778461	0.047	0.07	0.0545564
Pabpc4	2.48117e-06	-0.269263	0.294	0.337	0.0546876
Galnt18	2.50528e-06	0.24692	0.407	0.359	0.0552189
Sphkap	2.50553e-06	0.372549	0.311	0.267	0.0552244
Mal	2.52395e-06	0.260313	0.184	0.15	0.0556304
Tef	2.53648e-06	-0.243154	0.368	0.416	0.0559066
Mbnl2	2.55523e-06	0.103154	0.651	0.61	0.0563198
Ywhab	2.58512e-06	-0.265265	0.468	0.507	0.0569786
Midn	2.59012e-06	-0.501833	0.084	0.112	0.0570889
B230317F23Rik	2.61445e-06	1.43521	0.026	0.013	0.0576251
Pik3r1	2.6406e-06	-0.21456	0.462	0.508	0.0582015
Nxf1	2.64351e-06	0.439861	0.137	0.105	0.0582657
Camta1	2.64476e-06	-0.1082	0.621	0.635	0.0582931
Pabpn1	2.64817e-06	0.246539	0.365	0.319	0.0583683
Mir670hg	2.66421e-06	0.474546	0.146	0.113	0.0587219
Mfsd2a	2.76045e-06	-0.542611	0.088	0.118	0.060843
Lyst	2.78034e-06	0.293333	0.259	0.225	0.0612815
Ywhae	2.82744e-06	-0.228703	0.491	0.527	0.0623196
Kcnc3	2.8602e-06	-0.366125	0.113	0.146	0.0630417
Rbms1	2.88175e-06	0.273538	0.236	0.199	0.0635167
9630014M24Rik	2.90969e-06	0.458644	0.147	0.115	0.0641324
Prom1	2.93455e-06	-0.632315	0.059	0.084	0.0646805
Sv2c	2.94221e-06	0.646813	0.067	0.044	0.0648493
Chd6	2.99071e-06	0.188254	0.457	0.41	0.0659182
Kcnh5	2.99256e-06	0.25049	0.216	0.19	0.0659591
Map3k19	2.99317e-06	-0.893783	0.037	0.058	0.0659724
Slc25a22	2.99988e-06	-0.414366	0.134	0.161	0.0661203
Adam23	3.04202e-06	0.296709	0.313	0.268	0.0670491
Id4	3.04456e-06	0.175043	0.479	0.476	0.0671052
Dusp11	3.0835e-06	0.331245	0.273	0.233	0.0679634
Man2a1	3.0956e-06	0.408843	0.179	0.15	0.06823
Sik1	3.11154e-06	-0.712771	0.024	0.04	0.0685815
Bmpr1a	3.13287e-06	0.326382	0.25	0.21	0.0690515
Gprin3	3.20613e-06	0.614813	0.082	0.057	0.0706663
Dmtn	3.29869e-06	-0.263685	0.266	0.307	0.0727063
Gdpd2	3.35107e-06	0.797567	0.051	0.032	0.0738609
Hras	3.42124e-06	-0.401723	0.132	0.161	0.0754075
Sult1a1	3.44417e-06	-0.589625	0.042	0.064	0.0759129
Apbb1	3.46562e-06	-0.256083	0.364	0.41	0.0763858
Cept1	3.48005e-06	0.41783	0.14	0.108	0.0767038
Mtch1	3.49498e-06	-0.329657	0.255	0.296	0.0770328
Cadm3	3.52424e-06	-0.326164	0.186	0.224	0.0776777
Scai	3.55187e-06	0.340891	0.324	0.282	0.0782867
Dnase1l3	3.68726e-06	1.42188	0.021	0.009	0.081271
Hspa4	3.7445e-06	-0.271491	0.263	0.301	0.0825326
Far2	3.77962e-06	0.534424	0.104	0.077	0.0833065
Htr4	3.79762e-06	0.879485	0.042	0.026	0.0837034
Ddx6	3.8377e-06	-0.256087	0.319	0.365	0.0845867
Thra	3.88484e-06	-0.222764	0.49	0.536	0.0856257
Ilrun	3.89548e-06	-0.262886	0.294	0.335	0.0858603
Creg2	3.97879e-06	-0.417997	0.108	0.14	0.0876966
Mir124-2hg	4.04563e-06	0.326898	0.259	0.22	0.0891697
Scn2b	4.05724e-06	-0.314099	0.197	0.238	0.0894256
Trpc3	4.07482e-06	0.629689	0.076	0.053	0.0898132
Commd3	4.11486e-06	0.297979	0.169	0.137	0.0906956
4933406I18Rik	4.13102e-06	0.571009	0.134	0.106	0.0910518
Whrn	4.16024e-06	-0.35878	0.109	0.137	0.0916958
Cspg5	4.17737e-06	0.102213	0.483	0.483	0.0920734
Ndufb4	4.21766e-06	-0.2844	0.399	0.429	0.0929615
Phlpp1	4.24052e-06	0.167203	0.46	0.412	0.0934654
Sclt1	4.265e-06	0.33593	0.207	0.173	0.0940048
Vps13a	4.27025e-06	0.29902	0.415	0.367	0.0941206
Lgals3bp	4.30266e-06	0.740305	0.034	0.02	0.0948349
Tollip	4.40514e-06	-0.419496	0.127	0.158	0.0970937
Rhbdf1	4.43531e-06	0.71793	0.049	0.033	0.0977586
Ccl21b	4.48663e-06	-0.906103	0.014	0.027	0.0988897
Hapln1	4.50661e-06	0.505497	0.107	0.08	0.0993301
Sesn1	4.56028e-06	0.282215	0.269	0.229	0.100513
4930551E15Rik	4.56206e-06	0.533922	0.097	0.073	0.100552
Serpine2	4.56431e-06	0.191021	0.382	0.354	0.100602
Rmdn1	4.57535e-06	0.279442	0.292	0.254	0.100845
Fbxl5	4.62623e-06	0.388248	0.208	0.171	0.101967
Gramd1b	4.67862e-06	-0.127515	0.411	0.426	0.103121
Rpsa	4.69271e-06	-0.270429	0.511	0.551	0.103432
Tmem117	4.76763e-06	0.621152	0.082	0.062	0.105083
Wnk1	4.78039e-06	0.228459	0.448	0.4	0.105365
Sf3b1	4.81144e-06	0.209512	0.498	0.45	0.106049
Cabp1	4.84035e-06	-0.199782	0.281	0.32	0.106686
Dusp18	4.91653e-06	-0.618899	0.061	0.086	0.108365
Csnk1g3	4.99509e-06	0.281775	0.254	0.218	0.110097
Fam131b	5.02238e-06	-0.456955	0.103	0.134	0.110698
Ssbp1	5.04638e-06	0.309977	0.169	0.135	0.111227
Fhl1	5.09997e-06	0.541938	0.122	0.092	0.112409
Col19a1	5.15822e-06	0.311201	0.145	0.124	0.113692
Brsk2	5.17981e-06	-0.334087	0.212	0.253	0.114168
Rspo3	5.18794e-06	-0.266702	0.103	0.131	0.114347
Hpca	5.2032e-06	-0.321166	0.237	0.275	0.114684
Ccdc124	5.25872e-06	-0.368353	0.157	0.194	0.115907
Dlgap4	5.46181e-06	-0.206779	0.428	0.469	0.120384
Pmm1	5.52738e-06	-0.197171	0.447	0.495	0.121829
Chrdl1	5.5567e-06	-0.428708	0.068	0.092	0.122475
Marcksl1	5.57265e-06	-0.435928	0.105	0.134	0.122827
Ubald1	5.58103e-06	-0.426234	0.109	0.141	0.123011
Homer2	5.58684e-06	-0.36359	0.196	0.236	0.123139
Slx4ip	5.59825e-06	0.336569	0.098	0.082	0.123391
Tbck	5.6067e-06	0.3731	0.214	0.176	0.123577
Nlk	5.73119e-06	0.183103	0.536	0.497	0.126321
Neurl1b	5.79037e-06	-0.52373	0.113	0.145	0.127626
Kifc2	5.83536e-06	-0.203875	0.456	0.481	0.128617
Slc7a2	5.85442e-06	0.368508	0.136	0.107	0.129037
Rab15	5.87134e-06	-0.229128	0.27	0.313	0.12941
Slc25a36	6.00642e-06	0.400449	0.189	0.154	0.132388
St6galnac6	6.05687e-06	-0.340458	0.204	0.244	0.133499
Smoc1	6.07871e-06	0.801987	0.047	0.029	0.133981
Myl12b	6.11054e-06	-0.24739	0.34	0.383	0.134682
Smc6	6.11632e-06	0.357371	0.27	0.229	0.13481
Pak3	6.15253e-06	0.250401	0.373	0.33	0.135608
B230217C12Rik	6.184e-06	-0.361274	0.141	0.175	0.136302
Pi4k2a	6.24701e-06	-0.399603	0.103	0.133	0.13769
Galnt13	6.3295e-06	0.3874	0.253	0.214	0.139508
Nsg1	6.35546e-06	-0.276004	0.217	0.254	0.140081
Cers6	6.45863e-06	0.358081	0.236	0.202	0.142355
Vim	6.51407e-06	0.548217	0.073	0.051	0.143577
F630206G17Rik	6.5888e-06	-0.378299	0.144	0.179	0.145224
Iqgap1	6.6081e-06	0.390759	0.128	0.101	0.145649
Bicd1	6.65112e-06	0.203084	0.425	0.382	0.146597
Ndrg3	6.82486e-06	-0.174965	0.453	0.48	0.150427
Prpf40a	6.86201e-06	0.191157	0.314	0.274	0.151246
Epop	6.86585e-06	-0.355146	0.118	0.15	0.15133
Vxn	7.0173e-06	-0.215948	0.685	0.698	0.154668
Slc14a1	7.15022e-06	0.651957	0.048	0.031	0.157598
Nek1	7.20318e-06	0.406345	0.233	0.194	0.158765
Tjp2	7.4949e-06	0.404189	0.15	0.121	0.165195
Zfp638	7.51333e-06	0.242185	0.386	0.34	0.165601
Wnk2	7.5717e-06	-0.179548	0.381	0.41	0.166888
Camkmt	7.60978e-06	0.240072	0.219	0.191	0.167727
Gm47710	7.62909e-06	0.874125	0.035	0.02	0.168153
Med12l	7.68801e-06	0.33806	0.296	0.254	0.169451
Prnp	7.7129e-06	0.122463	0.578	0.555	0.17
Cnn3	7.7555e-06	0.329746	0.171	0.138	0.170939
Ahctf1	7.83233e-06	0.454934	0.122	0.098	0.172632
Pvalb	8.06903e-06	-0.428139	0.134	0.165	0.177849
Xlr4a	8.17688e-06	1.11445	0.012	0.004	0.180227
Plcb4	8.26508e-06	-0.185377	0.323	0.34	0.182171
Mark2	8.2696e-06	-0.228351	0.265	0.308	0.18227
Wscd1	8.38403e-06	0.448058	0.099	0.077	0.184792
Aldoc	8.47828e-06	-0.211233	0.774	0.803	0.18687
Ppp1r16b	8.51152e-06	-0.2579	0.272	0.311	0.187602
Spag1	8.58263e-06	0.633705	0.074	0.051	0.18917
Ndp	8.63099e-06	0.652639	0.052	0.034	0.190236
Mrtfb	8.6563e-06	0.165363	0.479	0.441	0.190793
Cog5	8.70155e-06	0.293273	0.234	0.198	0.191791
Ksr2	8.91948e-06	-0.212207	0.221	0.26	0.196594
Tbc1d9b	8.92073e-06	-0.196787	0.275	0.315	0.196622
Madd	8.92177e-06	-0.240415	0.22	0.258	0.196645
Pdxp	9.01128e-06	-0.386065	0.158	0.191	0.198618
Tle5	9.03923e-06	-0.305817	0.284	0.326	0.199234
Hk2	9.07247e-06	-0.903792	0.02	0.032	0.199966
Cox8a	9.07484e-06	-0.172051	0.82	0.802	0.200019
Pde8b	9.08757e-06	-0.150007	0.422	0.43	0.200299
Tiam2	9.08765e-06	0.422018	0.176	0.142	0.200301
Cox6b1	9.1508e-06	-0.235335	0.645	0.682	0.201693
Rnf10	9.30623e-06	-0.28789	0.276	0.314	0.205119
Ube3c	9.32356e-06	0.244189	0.288	0.249	0.205501
Fxyd1	9.39787e-06	0.358467	0.254	0.219	0.207138
Myef2	9.39984e-06	0.379608	0.223	0.186	0.207182
AI480526	9.41911e-06	0.435679	0.138	0.107	0.207607
Tmem59	9.46422e-06	0.262678	0.312	0.27	0.208601
Klhl32	9.51799e-06	0.381588	0.23	0.191	0.209786
Npy1r	9.53487e-06	-0.719296	0.024	0.041	0.210158
Epb41l3	9.62306e-06	0.289972	0.292	0.254	0.212102
Cth	9.74229e-06	-0.828741	0.026	0.043	0.21473
Rabgap1	1.02967e-05	0.272336	0.398	0.353	0.226951
Arhgef28	1.0522e-05	-0.432622	0.112	0.137	0.231914
Bcl2	1.0532e-05	0.199052	0.299	0.262	0.232136
2810459M11Rik	1.06614e-05	0.750097	0.045	0.028	0.234988
Gucy1a2	1.07255e-05	0.378806	0.252	0.215	0.236402
Zhx3	1.08983e-05	-0.303271	0.321	0.36	0.240209
Matk	1.09154e-05	0.246633	0.396	0.351	0.240586
Spock1	1.09595e-05	0.203408	0.361	0.326	0.241558
Prkab2	1.1173e-05	0.447124	0.142	0.111	0.246264
Slc16a7	1.12636e-05	0.390947	0.207	0.174	0.24826
Krt10	1.13831e-05	0.463883	0.097	0.072	0.250894
Rhobtb2	1.14872e-05	-0.267457	0.178	0.214	0.253189
Brwd1	1.15761e-05	0.206289	0.377	0.334	0.255148
Lfng	1.16096e-05	0.385588	0.124	0.098	0.255887
Rpl37a	1.16289e-05	-0.238482	0.588	0.625	0.256313
Igfbp5	1.16581e-05	0.386279	0.185	0.153	0.256956
Dis3l2	1.16604e-05	0.386191	0.243	0.205	0.257007
Col1a2	1.16804e-05	0.916469	0.047	0.029	0.257448
Apc	1.20043e-05	-0.19455	0.782	0.797	0.264586
Zmym4	1.24488e-05	0.295197	0.268	0.228	0.274385
Prkag2	1.24928e-05	0.393558	0.258	0.218	0.275354
Pik3c2a	1.25439e-05	0.340863	0.282	0.241	0.27648
Pgam1	1.26242e-05	-0.226949	0.406	0.432	0.278251
Cdh13	1.26544e-05	0.300791	0.248	0.209	0.278916
Csgalnact1	1.26769e-05	0.162387	0.332	0.294	0.279411
Dscaml1	1.27798e-05	0.142439	0.241	0.216	0.28168
Eif3f	1.27962e-05	-0.332756	0.216	0.252	0.28204
Slc22a27	1.28036e-05	-0.426048	0.121	0.151	0.282204
Rtl4	1.32706e-05	0.420776	0.172	0.142	0.292498
9330111N05Rik	1.34165e-05	-0.249274	0.377	0.408	0.295712
Ctdspl2	1.37543e-05	0.324329	0.195	0.161	0.303158
6530409C15Rik	1.37792e-05	1.11594	0.023	0.011	0.303707
Chst9	1.38733e-05	1.12888	0.028	0.015	0.305782
Fkbp8	1.38847e-05	-0.304912	0.251	0.29	0.306032
Irgq	1.39043e-05	-0.4071	0.126	0.158	0.306465
Rabl6	1.39149e-05	-0.225888	0.373	0.408	0.306698
Stx1a	1.40831e-05	-0.261374	0.362	0.404	0.310405
Slc6a1	1.40981e-05	0.18912	0.425	0.393	0.310736
Ppp1r1a	1.443e-05	-0.352198	0.155	0.189	0.318051
Gm11681	1.45252e-05	1.61664	0.01	0.003	0.32015
Immp2l	1.45885e-05	0.354075	0.241	0.207	0.321544
Rif1	1.46257e-05	0.401482	0.151	0.12	0.322365
Gnl3l	1.46383e-05	-0.247842	0.246	0.28	0.322643
Rundc3a	1.47025e-05	-0.254184	0.34	0.381	0.324059
B4galt2	1.47273e-05	-0.306077	0.158	0.193	0.324604
Tsc22d2	1.47859e-05	0.37997	0.207	0.172	0.325896
Celsr2	1.48323e-05	-0.278416	0.163	0.197	0.326918
Smyd4	1.50256e-05	-0.42423	0.07	0.096	0.33118
Hlf	1.50422e-05	-0.221987	0.359	0.392	0.331546
Tbc1d20	1.5055e-05	-0.352657	0.126	0.155	0.331827
Reln	1.51935e-05	0.494913	0.099	0.074	0.334879
Glul	1.53284e-05	-0.154941	0.866	0.894	0.337853
Glmn	1.56752e-05	0.348806	0.173	0.144	0.345497
Prodh	1.57616e-05	-0.321983	0.18	0.205	0.3474
Pparg	1.58447e-05	0.590404	0.121	0.094	0.349233
Grb2	1.59322e-05	-0.257188	0.283	0.321	0.351162
Camta2	1.60354e-05	-0.328606	0.199	0.236	0.353436
Rab11b	1.60388e-05	-0.34312	0.208	0.243	0.353512
Tyr	1.62131e-05	-0.820665	0.022	0.038	0.357354
Mfsd4a	1.66072e-05	-0.376066	0.133	0.165	0.366039
Tbc1d19	1.66399e-05	0.396485	0.165	0.132	0.36676
Gask1a	1.66759e-05	0.889725	0.038	0.023	0.367554
Septin4	1.68606e-05	0.24354	0.227	0.191	0.371625
Ciart	1.69442e-05	-0.549385	0.03	0.048	0.373466
Fam168b	1.70528e-05	-0.278034	0.254	0.294	0.375861
Syt11	1.70907e-05	-0.188628	0.625	0.659	0.376696
Ap2a2	1.72947e-05	-0.231596	0.424	0.467	0.381192
Pcmtd1	1.76102e-05	0.27136	0.383	0.34	0.388147
Spry2	1.77065e-05	-0.334845	0.124	0.155	0.390268
Ythdc2	1.77539e-05	0.438657	0.153	0.122	0.391313
Trnp1	1.78758e-05	-0.372962	0.175	0.211	0.394001
Gjb6	1.79651e-05	-0.224895	0.267	0.308	0.39597
Adrb1	1.80561e-05	-0.304875	0.125	0.152	0.397975
Ankrd44	1.80852e-05	0.36119	0.098	0.077	0.398615
Pmepa1	1.80862e-05	-0.338743	0.15	0.184	0.398638
Fmo1	1.81391e-05	-0.631397	0.041	0.06	0.399804
Ap2b1	1.82983e-05	-0.17137	0.596	0.626	0.403314
Mfhas1	1.83289e-05	0.24796	0.253	0.235	0.403987
Fzd2	1.84351e-05	-0.48963	0.084	0.111	0.406328
E230016M11Rik	1.84423e-05	0.558611	0.079	0.058	0.406486
Ubr5	1.84829e-05	0.214937	0.398	0.356	0.407383
Nudt3	1.89116e-05	-0.253711	0.336	0.374	0.416831
Camk1d	1.89624e-05	-0.238832	0.846	0.86	0.41795
Elk1	1.93857e-05	-0.486462	0.073	0.096	0.427279
Pitpnc1	1.99278e-05	0.180781	0.486	0.444	0.439228
Tppp	2.03175e-05	-0.281474	0.286	0.327	0.447818
Pdlim4	2.08937e-05	0.436754	0.073	0.052	0.460518
Afg3l1	2.1143e-05	-0.378935	0.098	0.126	0.466012
Son	2.12569e-05	0.134126	0.92	0.895	0.468523
Bola2	2.1444e-05	-0.306619	0.221	0.26	0.472646
Ccnl1	2.16788e-05	0.329732	0.229	0.192	0.477823
Gfra4	2.1689e-05	-0.379475	0.075	0.097	0.478047
Irs2	2.19018e-05	-0.322392	0.154	0.187	0.482737
Qk	2.25481e-05	0.126395	0.802	0.775	0.496982
Sdk1	2.25679e-05	0.285213	0.177	0.149	0.49742
Gripap1	2.26587e-05	-0.250946	0.197	0.233	0.499421
Ugt8a	2.27213e-05	0.663531	0.067	0.046	0.500801
Dock1	2.29565e-05	0.143994	0.299	0.296	0.505985
Nrp1	2.30253e-05	0.372078	0.219	0.182	0.5075
Rflnb	2.31097e-05	-0.497553	0.019	0.031	0.509361
Ppp6r1	2.33473e-05	-0.380288	0.121	0.152	0.514598
Atraid	2.34311e-05	0.199647	0.222	0.187	0.516445
Cmip	2.34833e-05	-0.208117	0.382	0.42	0.517595
Zeb1	2.36285e-05	0.181781	0.467	0.422	0.520797
Fgfrl1	2.39748e-05	0.575841	0.042	0.026	0.528429
Rnasek	2.40047e-05	-0.329328	0.243	0.283	0.529087
Kcnd3	2.40878e-05	0.290718	0.262	0.224	0.53092
Lrch3	2.41977e-05	0.224463	0.244	0.215	0.533341
Fxyd7	2.42368e-05	-0.310317	0.156	0.191	0.534204
Klf12	2.42853e-05	0.117125	0.438	0.399	0.535272
Macrod1	2.44744e-05	-0.442912	0.062	0.086	0.539441
Atp6v0a1	2.51176e-05	-0.105282	0.391	0.408	0.553618
Xkr6	2.52835e-05	0.306569	0.2	0.168	0.557273
Smarcd1	2.55857e-05	-0.365714	0.155	0.187	0.563934
Lage3	2.57404e-05	0.328889	0.135	0.113	0.567343
Frmpd1	2.5793e-05	0.321344	0.152	0.14	0.568503
Zdhhc13	2.61285e-05	0.710184	0.083	0.06	0.575899
Rps8	2.63842e-05	-0.231304	0.612	0.639	0.581533
Papola	2.68986e-05	0.261799	0.32	0.282	0.592872
Sorl1	2.70084e-05	0.161059	0.484	0.44	0.595291
Atp8a2	2.7032e-05	0.302739	0.234	0.205	0.595812
Sub1	2.70634e-05	-0.188037	0.685	0.721	0.596505
Napb	2.7102e-05	-0.189851	0.424	0.459	0.597355
H2-K1	2.71423e-05	0.610874	0.042	0.028	0.598244
Cep70	2.7631e-05	0.420668	0.186	0.153	0.609015
Bsdc1	2.86244e-05	-0.408544	0.072	0.097	0.63091
Ndufb2	2.86544e-05	-0.19166	0.45	0.494	0.631571
Stau2	2.8816e-05	0.227114	0.338	0.298	0.635133
Rspo2	2.92215e-05	0.934778	0.045	0.028	0.644072
Hdx	2.94884e-05	0.494256	0.086	0.069	0.649953
Gpcpd1	2.96045e-05	0.197853	0.414	0.371	0.652513
D430019H16Rik	2.98172e-05	-0.500905	0.124	0.155	0.6572
Gm28905	2.99812e-05	0.323279	0.141	0.122	0.660816
Sgms1	2.99988e-05	0.196617	0.248	0.214	0.661203
Bet1	3.00013e-05	0.547838	0.062	0.044	0.661259
Uqcrh	3.14134e-05	-0.191075	0.518	0.562	0.692382
Neurod6	3.16489e-05	0.431091	0.162	0.131	0.697573
Rgs9	3.19272e-05	0.679647	0.078	0.057	0.703707
Aff2	3.19579e-05	0.462324	0.158	0.132	0.704384
Pop5	3.20523e-05	-0.360562	0.142	0.172	0.706464
Sh3pxd2b	3.20932e-05	0.345307	0.137	0.113	0.707365
Stk38	3.23665e-05	0.291826	0.224	0.19	0.71339
Bckdhb	3.23914e-05	0.21518	0.19	0.163	0.713938
Hdac4	3.24308e-05	0.234808	0.398	0.365	0.714808
Ints6	3.26173e-05	0.273164	0.235	0.204	0.718918
Wdr89	3.29453e-05	-0.395054	0.151	0.184	0.726147
Klhl7	3.32264e-05	0.273799	0.205	0.178	0.732343
Mpzl1	3.33471e-05	0.561776	0.095	0.07	0.735004
Ttyh1	3.34711e-05	-0.149396	0.689	0.728	0.737736
Tceal6	3.37029e-05	-0.467478	0.063	0.086	0.742846
Jak2	3.37087e-05	0.470815	0.139	0.112	0.742973
Fam131a	3.45123e-05	-0.278735	0.273	0.307	0.760686
Kif1b	3.5354e-05	-0.112785	0.832	0.862	0.779237
Btbd10	3.53733e-05	0.323825	0.241	0.204	0.779663
Tasor2	3.56041e-05	0.452576	0.131	0.103	0.784751
Ttc37	3.57321e-05	0.513177	0.163	0.132	0.787571
Eya4	3.57682e-05	0.525572	0.11	0.084	0.788366
Klhl28	3.57709e-05	0.483338	0.104	0.079	0.788426
Pnn	3.67786e-05	0.214559	0.347	0.308	0.810638
Lrrc3b	3.69851e-05	0.524014	0.103	0.078	0.81519
Slc6a11	3.75791e-05	0.226586	0.281	0.246	0.82828
Tpt1	3.76374e-05	-0.21816	0.522	0.55	0.829565
Mroh1	3.76765e-05	-0.312244	0.105	0.13	0.830427
Mocs2	3.81553e-05	0.410136	0.148	0.119	0.840982
Rtl8a	3.82304e-05	-0.27987	0.301	0.342	0.842637
Srsf10	3.88005e-05	0.318608	0.185	0.152	0.855201
Ptpa	3.88356e-05	-0.269405	0.183	0.218	0.855975
Eef1g	3.89148e-05	-0.243053	0.312	0.353	0.857722
Kcnh3	3.9075e-05	-0.307108	0.211	0.243	0.861251
Pdzd2	3.92778e-05	0.20525	0.239	0.213	0.865723
Sfxn5	3.9415e-05	-0.104072	0.453	0.494	0.868745
Snhg8	3.94278e-05	0.264792	0.156	0.134	0.869028
Rab10os	3.99575e-05	0.526689	0.095	0.073	0.880703
Hnrnpa0	4.08173e-05	-0.336862	0.151	0.183	0.899654
Lasp1	4.09875e-05	-0.256893	0.243	0.278	0.903405
Trim8	4.11223e-05	-0.307817	0.144	0.171	0.906376
Pign	4.12085e-05	0.444392	0.11	0.085	0.908276
Grcc10	4.14366e-05	-0.278963	0.403	0.437	0.913303
Nedd4l	4.19143e-05	0.185418	0.478	0.439	0.923833
Gm11290	4.19494e-05	0.535254	0.089	0.066	0.924606
Laptm4a	4.21345e-05	0.188775	0.325	0.289	0.928687
Gm49066	4.22573e-05	0.873358	0.051	0.034	0.931394
Npy	4.24444e-05	0.306212	0.204	0.17	0.935518
Rrp1	4.30578e-05	-0.285543	0.214	0.251	0.949036
Gm45323	4.31263e-05	-0.464806	0.069	0.092	0.950547
Gpr22	4.31458e-05	0.265844	0.2	0.177	0.950977
Naa60	4.3327e-05	-0.341462	0.103	0.13	0.95497
Plaat3	4.33545e-05	0.412235	0.08	0.063	0.955576
Cntnap5b	4.35292e-05	0.200737	0.156	0.141	0.959426
Add2	4.35988e-05	-0.160341	0.375	0.406	0.96096
Tmem9b	4.43209e-05	0.27974	0.163	0.136	0.976878
Plxna2	4.44847e-05	0.238407	0.339	0.302	0.980487
Iqcj	4.50906e-05	0.124964	0.068	0.067	0.993841
Sel1l3	4.6165e-05	0.358812	0.214	0.182	1
Net1	4.65968e-05	-0.549478	0.04	0.058	1
Dock3	4.69497e-05	0.20042	0.549	0.507	1
4930578G10Rik	4.69656e-05	-0.186919	0.27	0.287	1
Lrch1	4.70862e-05	0.376586	0.183	0.15	1
Rbm42	4.71484e-05	-0.35459	0.173	0.205	1
Nop53	4.73165e-05	-0.356352	0.126	0.156	1
Thsd7a	4.78694e-05	0.274564	0.206	0.175	1
Glg1	4.79769e-05	-0.283145	0.262	0.298	1
Uba6	4.82121e-05	0.498812	0.117	0.091	1
Ubqln2	4.83214e-05	-0.318443	0.184	0.217	1
Gm29514	4.83411e-05	0.481679	0.141	0.113	1
Ivns1abp	4.9393e-05	0.330647	0.232	0.197	1
Actr2	4.93978e-05	-0.226202	0.297	0.333	1
Ccl21d	4.94573e-05	-1.06279	0.01	0.021	1
Mnt	4.97168e-05	-0.644704	0.04	0.057	1
Cops9	5.00056e-05	-0.257523	0.353	0.392	1
Rasal2	5.00144e-05	0.168195	0.519	0.483	1
Mapre2	5.08923e-05	-0.190783	0.346	0.382	1
Mrpl48	5.09445e-05	-0.305855	0.173	0.206	1
Rps20	5.13709e-05	-0.291881	0.301	0.339	1
4930503L19Rik	5.14362e-05	0.653004	0.077	0.056	1
Wsb2	5.16992e-05	-0.271878	0.314	0.351	1
Epha7	5.18807e-05	0.350515	0.215	0.185	1
Tagln3	5.20982e-05	0.148768	0.344	0.308	1
Spink10	5.25957e-05	0.367294	0.1	0.084	1
Ifitm3	5.42283e-05	1.05601	0.032	0.019	1
Ppp1r7	5.47127e-05	-0.275875	0.196	0.231	1
Cdh4	5.50941e-05	0.466907	0.13	0.103	1
Pus3	5.56145e-05	0.65134	0.066	0.047	1
Usp50	5.64057e-05	-0.217697	0.162	0.192	1
Dram2	5.64708e-05	0.380249	0.115	0.089	1
Slc22a4	5.66494e-05	0.55853	0.075	0.054	1
B230307C23Rik	5.69461e-05	0.554904	0.13	0.103	1
Lpcat1	5.79057e-05	0.418779	0.132	0.104	1
Mtmr7	5.80371e-05	0.282131	0.162	0.137	1
Atp5d	5.8441e-05	-0.23648	0.333	0.374	1
Rps16	5.85455e-05	-0.260203	0.423	0.461	1
Sprn	5.85851e-05	-0.319499	0.142	0.173	1
Zfp280d	5.86902e-05	0.264955	0.288	0.252	1
Map4k2	5.88653e-05	0.481672	0.115	0.089	1
Cox5a	5.95356e-05	-0.187446	0.483	0.504	1
Gm26944	5.99411e-05	0.649891	0.062	0.043	1
Slc4a7	6.02734e-05	0.382119	0.125	0.098	1
St6galnac5	6.06118e-05	0.112364	0.369	0.328	1
Creld2	6.10017e-05	0.598664	0.053	0.036	1
Fam53c	6.10383e-05	-0.345024	0.109	0.137	1
Gng3	6.10672e-05	-0.175285	0.437	0.48	1
Ice1	6.11019e-05	0.302494	0.229	0.196	1
Pet100	6.16542e-05	-0.248319	0.215	0.251	1
Rps25	6.19375e-05	-0.231562	0.508	0.541	1
Ago3	6.25487e-05	0.156827	0.311	0.282	1
Abr	6.27401e-05	-0.173553	0.572	0.606	1
Scpep1os	6.28466e-05	-0.738098	0.027	0.043	1
Ftl1-ps1	6.28575e-05	-0.411616	0.138	0.166	1
Preb	6.28669e-05	-0.330997	0.127	0.154	1
Cap1	6.29543e-05	-0.255103	0.132	0.16	1
Rictor	6.31225e-05	0.204744	0.233	0.204	1
Paxbp1	6.33791e-05	0.426883	0.197	0.164	1
Erf	6.34574e-05	-0.492988	0.06	0.082	1
Scn1b	6.36477e-05	-0.251439	0.292	0.33	1
Gnao1	6.3845e-05	-0.174472	0.748	0.775	1
Mif	6.41146e-05	-0.214508	0.498	0.54	1
Cntnap1	6.41438e-05	-0.336408	0.102	0.129	1
Entpd4	6.461e-05	-0.521846	0.05	0.071	1
Asphd1	6.51395e-05	-0.502073	0.061	0.083	1
Dusp7	6.52776e-05	-0.355872	0.136	0.165	1
Bbof1	6.59352e-05	0.327418	0.23	0.195	1
Slc12a6	6.61518e-05	0.182779	0.228	0.203	1
Jmy	6.63761e-05	-0.312162	0.123	0.152	1
St7	6.64843e-05	0.344425	0.226	0.192	1
Ginm1	6.66649e-05	0.702626	0.06	0.042	1
2810049E08Rik	6.71487e-05	0.531115	0.076	0.055	1
Rpl23a	6.72938e-05	-0.217514	0.548	0.589	1
Osbpl6	6.7585e-05	0.266065	0.312	0.277	1
Hnrnpul2	6.79338e-05	-0.275047	0.159	0.19	1
Pcm1	6.81284e-05	0.212645	0.402	0.361	1
9930021J03Rik	6.83892e-05	0.360617	0.261	0.224	1
Ice2	6.8608e-05	0.715975	0.061	0.042	1
Scrg1	6.88693e-05	0.171061	0.236	0.222	1
Sgk1	6.91491e-05	0.19879	0.173	0.153	1
Gm27032	6.92323e-05	0.764305	0.047	0.031	1
Lin52	6.99568e-05	-0.330547	0.139	0.17	1
Wdr11	7.09165e-05	0.444694	0.097	0.073	1
Ncoa7	7.13488e-05	0.221814	0.336	0.298	1
Cited2	7.15418e-05	-0.413341	0.054	0.075	1
Pknox2	7.30055e-05	0.242726	0.251	0.226	1
Cacnb4	7.40586e-05	0.199283	0.652	0.612	1
Lrp8	7.43336e-05	0.334478	0.182	0.15	1
Cnot2	7.46002e-05	0.31099	0.223	0.19	1
Spag9	7.50736e-05	-0.111332	0.613	0.637	1
Rab11fip4	7.53064e-05	-0.236607	0.28	0.317	1
Gm48893	7.62501e-05	1.54256	0.014	0.006	1
Zfp523	7.69966e-05	-0.241329	0.165	0.195	1
Gm266	7.75392e-05	1.26719	0.017	0.008	1
Sox2ot	7.7622e-05	0.220863	0.284	0.246	1
Fam13c	7.78581e-05	0.113795	0.347	0.312	1
Prkd1	7.79423e-05	0.207822	0.349	0.31	1
Bbx	7.82631e-05	0.324492	0.184	0.154	1
Mrpl54	7.83212e-05	-0.316046	0.073	0.094	1
Ighm	7.83325e-05	-0.654323	0.035	0.052	1
Vps37a	7.83946e-05	0.259252	0.189	0.165	1
Gas7	7.88971e-05	-0.266176	0.233	0.27	1
Sec11c	7.98817e-05	0.27304	0.182	0.151	1
Tnpo1	7.99323e-05	0.275014	0.23	0.199	1
Lrrk2	8.00258e-05	0.259316	0.191	0.168	1
Fgfr4	8.00445e-05	0.720429	0.011	0.005	1
Orc4	8.09455e-05	0.344716	0.169	0.144	1
Polr2f	8.22785e-05	-0.293528	0.194	0.228	1
2610008E11Rik	8.28879e-05	0.410099	0.106	0.085	1
Matn4	8.30566e-05	0.614747	0.044	0.029	1
Bhlhb9	8.32126e-05	0.16799	0.359	0.32	1
Fam217b	8.35333e-05	-0.401424	0.103	0.13	1
Ddx24	8.3574e-05	-0.175811	0.508	0.534	1
Rgl2	8.36258e-05	0.333399	0.129	0.103	1
Tlr3	8.36914e-05	0.605335	0.061	0.044	1
Dennd6b	8.46306e-05	0.407909	0.131	0.104	1
Crlf1	8.75095e-05	1.33166	0.014	0.006	1
Chd4	8.80251e-05	-0.231249	0.362	0.402	1
Klc2	8.81985e-05	-0.271951	0.151	0.178	1
Ptpru	8.88594e-05	0.489145	0.07	0.052	1
Ppp1r37	9.00545e-05	-0.332211	0.131	0.161	1
Cyp4f15	9.10825e-05	-0.388684	0.09	0.116	1
Exoc2	9.14039e-05	0.408836	0.178	0.146	1
Arhgef4	9.1483e-05	-0.128043	0.384	0.42	1
Zdhhc17	9.16135e-05	0.323076	0.231	0.197	1
Car1	9.16705e-05	-0.77634	0.011	0.021	1
Zc3h7a	9.22489e-05	0.443577	0.151	0.122	1
Commd4	9.31291e-05	0.294112	0.203	0.174	1
Anxa11os	9.32222e-05	0.936729	0.011	0.005	1
Phospho1	9.35035e-05	-0.635203	0.02	0.032	1
Por	9.39061e-05	-0.294553	0.189	0.223	1
Nr6a1	9.3953e-05	0.417219	0.161	0.132	1
Snhg10	9.41379e-05	0.740432	0.043	0.027	1
Gm20400	9.41622e-05	-0.943304	0.014	0.025	1
Romo1	9.76239e-05	-0.287104	0.321	0.359	1
Vps54	9.90448e-05	0.341865	0.168	0.138	1
2610316D01Rik	9.92794e-05	0.505793	0.098	0.075	1
Pitpnm1	9.94386e-05	-0.281275	0.271	0.306	1
Spag7	9.95322e-05	-0.564966	0.04	0.058	1
Col27a1	9.96465e-05	0.796398	0.023	0.013	1
Gm50337	0.000101402	0.819799	0.044	0.028	1
Ranbp3l	0.000102221	-0.397241	0.109	0.136	1
Sgpl1	0.000103135	0.588007	0.078	0.057	1
Lhfp	0.000104025	0.264827	0.311	0.281	1
Tshz1	0.000104151	-0.37275	0.13	0.159	1
Dtnb	0.000104699	0.239862	0.25	0.217	1
Micu2	0.0001053	0.584287	0.098	0.076	1
Baalc	0.000108545	-0.204296	0.399	0.434	1
Egln2	0.000108918	-0.369546	0.105	0.131	1
H1f10	0.000108934	-0.608913	0.033	0.05	1
Gng7	0.00010913	-0.398483	0.119	0.144	1
Ube2m	0.000109319	-0.342063	0.147	0.177	1
Dars	0.000110053	0.396771	0.134	0.107	1
Esrrg	0.000110719	0.214886	0.219	0.192	1
Rragd	0.000111591	-0.409385	0.102	0.126	1
Gm20712	0.000111741	-1.09389	0.012	0.022	1
Atp5e	0.000115204	-0.197337	0.377	0.418	1
Ankrd11	0.000115714	-0.139948	0.483	0.516	1
C2cd5	0.000117603	0.278701	0.272	0.237	1
Atp5j	0.000118084	-0.193994	0.645	0.659	1
Acer3	0.000118628	0.288486	0.194	0.167	1
Zfp329	0.000119199	0.342176	0.183	0.152	1
Exoc6	0.000119623	0.365831	0.163	0.138	1
Amigo2	0.000119668	-0.963829	0.009	0.018	1
Rasl11b	0.000120947	-0.403841	0.096	0.122	1
Ppp1r15a	0.000121384	-0.822274	0.016	0.028	1
Mag	0.000122195	0.575842	0.081	0.06	1
C2cd2l	0.000123811	-0.334284	0.125	0.154	1
Slc38a1	0.000124711	-0.312337	0.199	0.223	1
Drap1	0.000126382	-0.421217	0.126	0.151	1
Lmo4	0.000126815	-0.149061	0.585	0.612	1
Rab6a	0.000126849	-0.151718	0.539	0.572	1
Nacc1	0.000127443	-0.350846	0.124	0.153	1
Rps26	0.000128371	-0.235813	0.411	0.448	1
Fam98b	0.00012847	-0.319363	0.135	0.157	1
Rell2	0.00012957	-0.376	0.126	0.154	1
Arhgap35	0.000130102	-0.183389	0.325	0.351	1
Tbc1d9	0.000131098	-0.281128	0.142	0.172	1
E130307A14Rik	0.000131316	0.291765	0.209	0.178	1
Nab2	0.000131446	-0.457921	0.033	0.049	1
Adk	0.000131528	-0.119519	0.451	0.439	1
Csrp1	0.000133407	-0.293091	0.145	0.175	1
Trpc5	0.000133997	0.448083	0.136	0.111	1
Cep83	0.000134372	0.274538	0.181	0.152	1
Sft2d1	0.000134793	0.356743	0.121	0.101	1
Anapc1	0.000134951	0.346093	0.151	0.123	1
Lrrcc1	0.00013509	0.416507	0.122	0.097	1
Gm35161	0.000136488	0.77921	0.044	0.028	1
Igsf9b	0.000137564	0.347137	0.252	0.217	1
Fhod3	0.000138962	0.265066	0.287	0.257	1
Ajm1	0.000139595	-0.32107	0.13	0.158	1
Cdk5r1	0.000139929	-0.244587	0.3	0.339	1
Arid3b	0.000140002	-0.22006	0.046	0.059	1
Ociad2	0.00014039	-0.270361	0.212	0.245	1
1700048O20Rik	0.000144348	1.33368	0.017	0.008	1
Rufy2	0.000145102	0.266192	0.251	0.216	1
Slc16a11	0.00014593	0.674547	0.036	0.023	1
Rnf11	0.000146084	-0.238045	0.31	0.346	1
Inka2	0.000147693	-0.296913	0.138	0.165	1
Crip2	0.000147779	-0.313347	0.181	0.213	1
Ripor2	0.00014915	0.117535	0.182	0.165	1
5730455P16Rik	0.000150074	-0.35869	0.12	0.147	1
C78859	0.000151775	0.463292	0.121	0.101	1
Gsn	0.000152437	0.471354	0.092	0.07	1
Pygm	0.000153316	-0.449056	0.065	0.087	1
Carf	0.000153878	-0.25164	0.288	0.322	1
Gm40841	0.000154315	0.350655	0.188	0.163	1
Agfg1	0.000154396	0.301905	0.195	0.163	1
Exph5	0.000154689	-0.240939	0.065	0.087	1
Igf1r	0.00015473	0.106299	0.389	0.354	1
Ano5	0.000155406	1.4356	0.012	0.005	1
Unc45a	0.0001555	-0.474849	0.05	0.069	1
Kctd8	0.000157538	0.282572	0.097	0.085	1
Gm1698	0.000157805	-1.07027	0.01	0.02	1
Muc3a	0.00015801	0.928332	0.029	0.018	1
Arl5b	0.000158483	-0.284144	0.068	0.084	1
Neo1	0.000159233	0.134525	0.304	0.272	1
Tesk1	0.000159661	-0.416069	0.103	0.129	1
Nin	0.000160835	0.309742	0.23	0.196	1
Tpd52l1	0.000161831	-0.327311	0.119	0.146	1
Sema5b	0.000162113	0.399214	0.06	0.045	1
Lrrc8c	0.000163112	-0.295611	0.201	0.23	1
Slc8a2	0.000163137	-0.311442	0.136	0.163	1
Nagk	0.000163956	-0.300984	0.118	0.146	1
Tomm7	0.000164564	-0.201129	0.321	0.359	1
Gnpda2	0.000164593	0.373082	0.108	0.087	1
Lsm14b	0.000164601	-0.381701	0.086	0.109	1
Cd3eap	0.000164789	-0.781624	0.032	0.048	1
Lurap1l	0.000166038	0.612646	0.072	0.052	1
Gdi1	0.000166921	-0.177639	0.34	0.367	1
Robo3	0.000167806	0.544721	0.086	0.071	1
Nemf	0.000169135	0.25325	0.263	0.23	1
Osgin2	0.00016975	0.595596	0.053	0.037	1
Plppr4	0.000169968	-0.179526	0.324	0.357	1
Mid1	0.000172066	0.298339	0.18	0.15	1
9430041J12Rik	0.000172499	-0.36143	0.13	0.153	1
Selenof	0.000172616	0.136899	0.336	0.304	1
Lmcd1	0.000173255	0.725407	0.043	0.028	1
Sirt1	0.000173777	0.517105	0.058	0.043	1
Agrn	0.000175208	0.305692	0.205	0.173	1
Wwp1	0.000176956	0.303407	0.194	0.163	1
Eif2s3y	0.000177145	0.254949	0.295	0.261	1
Ddhd1	0.00017806	0.183747	0.396	0.357	1
Lypd6	0.000178221	-0.395331	0.106	0.13	1
Slc25a44	0.000179267	-0.33415	0.148	0.178	1
Map7	0.00018017	0.174526	0.285	0.26	1
Ccng1	0.0001822	0.431244	0.116	0.092	1
Kcnj4	0.000182757	-0.450766	0.1	0.124	1
1700047M11Rik	0.000183665	0.71436	0.035	0.022	1
H1f2	0.000183865	0.32398	0.07	0.054	1
Mest	0.000186285	-0.469465	0.039	0.054	1
Ift27	0.000186654	-0.404542	0.084	0.108	1
Gm41492	0.000186714	0.898918	0.04	0.026	1
Smarcad1	0.000190758	0.378142	0.164	0.136	1
Emb	0.000191195	0.507834	0.093	0.072	1
Arxes2	0.00019264	0.301226	0.109	0.09	1
Tfe3	0.000192721	-0.544733	0.038	0.055	1
Rap2a	0.000193033	-0.256812	0.178	0.197	1
Ngef	0.000194612	-0.239784	0.331	0.369	1
Ccar1	0.000195658	0.238188	0.254	0.221	1
Nars	0.000197394	-0.187693	0.394	0.422	1
Rbfox2	0.000199042	0.133686	0.583	0.547	1
Cnp	0.000199043	0.223549	0.226	0.194	1
Eif4g1	0.000200178	-0.201278	0.319	0.353	1
Tmem44	0.000201314	0.246059	0.23	0.201	1
Gm20383	0.000201736	0.530534	0.012	0.007	1
Prkacb	0.000202895	-0.169317	0.434	0.46	1
Nlgn2	0.00020475	-0.293578	0.208	0.238	1
Picalm	0.000206147	0.28498	0.212	0.181	1
Rere	0.000208393	0.129454	0.505	0.471	1
Naa16	0.000208484	0.393854	0.138	0.112	1
Tiprl	0.000210209	0.377503	0.122	0.099	1
Fam214a	0.000211361	0.171784	0.228	0.202	1
Galk2	0.000213508	0.550569	0.077	0.06	1
Gm19938	0.000214611	0.875694	0.06	0.042	1
Unc80	0.000218329	0.106166	0.555	0.522	1
Kxd1	0.000219466	-0.201001	0.51	0.55	1
Wdfy3	0.000220926	0.212503	0.386	0.347	1
Dennd5b	0.000223647	-0.140309	0.275	0.299	1
Spata2	0.000223752	-0.457507	0.075	0.095	1
Dlat	0.000223929	-0.239641	0.189	0.211	1
Scamp5	0.000225514	-0.273987	0.234	0.264	1
Ndufaf4	0.000225779	0.261314	0.267	0.235	1
Actr3b	0.000226509	-0.257515	0.219	0.249	1
Atp6v1h	0.000229361	0.281141	0.267	0.233	1
Pdk1	0.000230453	0.461832	0.139	0.113	1
Klhl23	0.000230973	-0.294734	0.139	0.168	1
Gm13293	0.000231692	1.13087	0.014	0.006	1
Thoc2l	0.000232677	0.260354	0.301	0.265	1
Bap1	0.000232946	-0.347609	0.137	0.165	1
Pdxk	0.000233582	-0.332332	0.139	0.165	1
Gm2164	0.000234011	0.796188	0.053	0.037	1
Slc38a9	0.000234105	0.26994	0.204	0.176	1
Ubr3	0.000235095	0.148058	0.371	0.34	1
Mettl15	0.000235502	0.376717	0.143	0.116	1
Jph3	0.000235654	-0.257682	0.251	0.282	1
Chst3	0.000235674	1.57959	0.011	0.004	1
Sgtb	0.000236172	-0.223231	0.215	0.245	1
Mef2a	0.000236737	0.267528	0.353	0.315	1
Gm42067	0.00024101	0.301094	0.146	0.123	1
Tnnc1	0.000241177	-0.575431	0.032	0.047	1
Gm15397	0.000242882	0.96623	0.029	0.018	1
Cr1l	0.000244646	0.393618	0.124	0.099	1
Mmd2	0.000246044	0.152594	0.401	0.376	1
Arhgap39	0.000246129	0.236072	0.229	0.201	1
Mpp7	0.000246762	-0.452145	0.047	0.065	1
Tmem260	0.00024803	0.4729	0.129	0.104	1
Cox16	0.000248333	0.147201	0.375	0.341	1
Rgs4	0.000249024	-0.204068	0.441	0.461	1
Ust	0.00025065	0.547068	0.087	0.066	1
9330185C12Rik	0.000252113	-0.734803	0.025	0.038	1
Igfbp6	0.000253931	-0.371253	0.089	0.113	1
Usp20	0.000254184	-0.434166	0.073	0.095	1
Sgce	0.00025534	0.387798	0.138	0.114	1
Arhgdig	0.000256194	-0.379376	0.135	0.163	1
Ncoa5	0.000256263	0.310097	0.158	0.132	1
B3gat2	0.000257176	0.517621	0.046	0.033	1
Gm5089	0.000258494	0.313954	0.173	0.146	1
Nup205	0.000258734	0.535481	0.084	0.066	1
Lingo1	0.000260215	-0.158784	0.461	0.491	1
Ndrg1	0.000262045	0.340685	0.04	0.031	1
Ptpn1	0.000262186	-0.216594	0.162	0.193	1
Lifr	0.000262224	0.302382	0.149	0.128	1
Osmr	0.000262655	0.95331	0.025	0.015	1
Plxnc1	0.000265191	0.402379	0.135	0.109	1
Gm44257	0.000265409	-0.642272	0.065	0.083	1
Kcnmb2	0.000265883	0.467455	0.056	0.041	1
4930544I03Rik	0.000266809	-0.59148	0.037	0.053	1
Spock3	0.000267782	0.261325	0.236	0.205	1
2310022B05Rik	0.000270997	0.244083	0.126	0.11	1
Zfp292	0.000272463	0.221408	0.277	0.245	1
Nat14	0.000273631	-0.453253	0.053	0.072	1
Zfp316	0.000274303	-0.579037	0.038	0.054	1
4930588A03Rik	0.000279107	0.329036	0.135	0.118	1
Phyhipl	0.000279912	0.247046	0.345	0.312	1
Ubc	0.000280914	-0.16956	0.542	0.576	1
Czib	0.00028103	0.307449	0.135	0.114	1
Fmnl2	0.000281408	0.127317	0.444	0.405	1
Rnf213	0.000281771	0.338056	0.051	0.039	1
Hexa	0.000281976	0.416731	0.097	0.078	1
Vstm2l	0.000284375	-0.385236	0.073	0.087	1
Ubp1	0.000288662	0.373308	0.211	0.18	1
Tubg2	0.000288669	-0.503152	0.059	0.079	1
Actb	0.000291218	-0.196531	0.794	0.803	1
Eif4h	0.000295655	-0.255988	0.343	0.38	1
Paxx	0.000295964	-0.246042	0.098	0.119	1
Mtf2	0.000298852	0.238779	0.263	0.231	1
Bbs7	0.000299434	0.522907	0.073	0.059	1
Abhd3	0.000300476	0.199018	0.16	0.141	1
Hsp90aa1	0.000304918	-0.133029	0.715	0.716	1
Arg2	0.000306689	1.13424	0.01	0.004	1
9530036O11Rik	0.000306777	-0.376557	0.079	0.101	1
Rpl36a-ps1	0.000307291	-0.32513	0.068	0.085	1
Rlbp1	0.000307827	0.514062	0.042	0.029	1
Kctd17	0.000310102	-0.217592	0.256	0.291	1
Ap3s1	0.00031258	0.30986	0.158	0.134	1
Vgll4	0.000313228	-0.239366	0.192	0.223	1
Mctp2	0.000317569	1.21322	0.023	0.013	1
Wdr13	0.000317798	-0.23002	0.273	0.294	1
2900093K20Rik	0.000318088	0.508105	0.064	0.046	1
Stt3b	0.000321689	0.262933	0.226	0.195	1
Oscp1	0.000323441	-0.393894	0.094	0.116	1
Micos13	0.000324763	-0.30601	0.201	0.228	1
Ipo11	0.000326825	0.347076	0.179	0.15	1
Rab26	0.000328227	0.420677	0.096	0.074	1
Nol6	0.000329035	-0.489707	0.056	0.075	1
Gm11973	0.000330829	-0.486061	0.046	0.064	1
Emd	0.000331225	-0.247557	0.266	0.301	1
Lhfpl4	0.000332289	-0.366499	0.104	0.129	1
Clk4	0.000340545	0.321493	0.211	0.181	1
Tent2	0.000342053	0.411995	0.158	0.131	1
Diras2	0.000352856	-0.166366	0.257	0.291	1
Cbx4	0.000353517	-0.325515	0.071	0.092	1
Zmpste24	0.000353643	0.337729	0.085	0.072	1
Carmil1	0.000354432	0.22893	0.286	0.252	1
Dohh	0.000356284	-0.367311	0.122	0.143	1
Rmnd1	0.000356392	0.450155	0.131	0.107	1
Gm14964	0.000357133	0.599483	0.039	0.026	1
Map7d1	0.000357415	-0.223193	0.234	0.266	1
Bcan	0.000361808	0.100654	0.489	0.479	1
Tmub1	0.000363005	-0.578996	0.029	0.043	1
Vezt	0.000366081	0.299532	0.257	0.224	1
Polr3e	0.000367218	0.602849	0.088	0.068	1
Ddrgk1	0.000367874	-0.350597	0.117	0.142	1
Rpl27a	0.000368358	-0.228232	0.36	0.397	1
Dcaf6	0.000369791	0.239594	0.341	0.306	1
Pou3f2	0.000372271	-0.290407	0.155	0.182	1
Zfp84	0.000373117	-0.493635	0.036	0.048	1
Cox5b	0.000373374	-0.220803	0.571	0.603	1
Folh1	0.000373929	-0.382977	0.102	0.126	1
Slc44a1	0.000374235	0.125137	0.249	0.235	1
Ankrd12	0.000378535	0.116876	0.489	0.454	1
Srsf3	0.000380247	0.247326	0.205	0.176	1
Stk40	0.000381815	-0.343221	0.096	0.12	1
Gng13	0.000383126	-0.250895	0.264	0.298	1
Mypop	0.000388599	-0.336285	0.054	0.073	1
Cyb5b	0.000389435	-0.262939	0.138	0.165	1
Asxl3	0.000389782	0.515919	0.113	0.091	1
Cnep1r1	0.000389864	0.440912	0.111	0.091	1
Slco4c1	0.000396307	1.42295	0.026	0.015	1
Ranbp2	0.000398967	0.34512	0.247	0.215	1
Anapc13	0.000399223	-0.22759	0.161	0.189	1
Mobp	0.000399927	0.149402	0.467	0.428	1
Zfp846	0.000401369	0.501425	0.093	0.072	1
Heatr5a	0.000407355	0.37846	0.059	0.046	1
Sv2b	0.000407685	0.258102	0.405	0.368	1
Gm17231	0.000409771	-0.974637	0.008	0.017	1
Mlf2	0.000412032	-0.169223	0.344	0.361	1
Arhgef3	0.000412313	-0.167036	0.17	0.189	1
Usp24	0.000415258	0.292044	0.236	0.204	1
Kctd4	0.000416123	0.635638	0.048	0.034	1
Sel1l	0.000418708	0.22548	0.333	0.3	1
Hspb11	0.000423005	0.545784	0.056	0.039	1
Rasa1	0.000426981	0.257763	0.208	0.18	1
Naa35	0.000431128	0.299678	0.204	0.175	1
Ift22	0.000432925	-0.408166	0.092	0.115	1
Ewsr1	0.000436854	0.183307	0.324	0.292	1
Kcnn3	0.000436892	0.309476	0.137	0.117	1
Csgalnact2	0.000437684	0.377899	0.052	0.041	1
Ltk	0.000438384	0.586155	0.078	0.059	1
Hace1	0.000439912	0.341508	0.181	0.156	1
Epha10	0.000441537	0.294988	0.141	0.125	1
Klf6	0.000443288	-0.373869	0.089	0.111	1
Cers1	0.000444429	-0.391043	0.066	0.086	1
Rbm26	0.000444434	0.240332	0.355	0.319	1
Isg15	0.000444503	1.66113	0.01	0.004	1
Fhip1b	0.000447873	-0.192973	0.167	0.195	1
Cebpa	0.000449606	-0.826562	0.012	0.022	1
Atg16l1	0.000454267	0.313317	0.166	0.139	1
Ccdc85b	0.000456074	-0.349818	0.118	0.144	1
Nwd1	0.000456175	-0.236201	0.316	0.351	1
Cdyl2	0.000457163	0.488399	0.125	0.102	1
Tspyl4	0.000457404	-0.198882	0.351	0.37	1
Nhp2	0.000457652	-0.249093	0.101	0.12	1
Ythdf3	0.000458118	0.348749	0.207	0.178	1
Ccnc	0.00046101	0.448892	0.125	0.101	1
Smim10l1	0.000461266	-0.252895	0.173	0.202	1
Itpka	0.000464008	-0.264156	0.252	0.284	1
Pdss2	0.000467839	0.299829	0.182	0.161	1
Aplp1	0.000468283	-0.226988	0.451	0.477	1
Dhx29	0.000468792	0.407035	0.095	0.074	1
Wdr83os	0.000473756	-0.388208	0.067	0.087	1
Platr25	0.000474343	0.449168	0.079	0.059	1
Gm40271	0.000474834	-0.371286	0.153	0.181	1
Adamtsl1	0.00047539	0.478844	0.089	0.068	1
Scd1	0.00047803	-0.277832	0.097	0.121	1
Atp6v1a	0.000478754	-0.167287	0.557	0.583	1
Iqsec2	0.000479281	-0.203733	0.316	0.345	1
Txndc5	0.000481205	0.471191	0.072	0.054	1
AU041133	0.000482063	0.477292	0.079	0.059	1
Cdkl5	0.000483673	-0.145156	0.388	0.411	1
3110039M20Rik	0.00048583	0.404341	0.157	0.13	1
Mapre3	0.000488508	-0.251327	0.208	0.237	1
Sp4	0.000488632	0.44399	0.134	0.111	1
Gm1043	0.000489042	0.184526	0.169	0.155	1
Pnpla2	0.000489732	-0.736209	0.028	0.043	1
Ociad1	0.000492324	-0.191682	0.343	0.379	1
Tmem234	0.00049676	-0.290167	0.196	0.226	1
Mllt1	0.000502487	-0.352848	0.115	0.141	1
Gm28175	0.000503869	0.420633	0.15	0.124	1
Gdap2	0.000504558	0.293341	0.08	0.068	1
Hnrnpu	0.000506073	0.156158	0.54	0.503	1
Trip11	0.000506862	0.158855	0.288	0.259	1
Lman1	0.000507068	0.254672	0.157	0.135	1
Mdn1	0.000508945	0.324643	0.158	0.134	1
Sacm1l	0.000512599	0.314869	0.168	0.142	1
Lrrc40	0.00051414	0.500558	0.055	0.04	1
2310033P09Rik	0.000514461	-0.10092	0.065	0.075	1
[truncated: 7,867 more rows]

## Sheet: cluster 2
	p_val	avg_log2FC	pct.1	pct.2	p_val_adj
Slc9b1	0	9.25014	0.392	0.006	0
Arc	1.07665e-185	-1.77443	0.172	0.425	2.37304e-181
Homer1	1.11922e-167	-1.1146	0.757	0.846	2.46688e-163
Btg2	9.39172e-99	-2.20183	0.061	0.201	2.07003e-94
Frmd6	1.29633e-96	-1.04685	0.309	0.489	2.85725e-92
Gm29208	1.5924e-88	9.03319	0.059	0	3.5098e-84
Psd3	3.00968e-71	-0.477856	0.74	0.845	6.63364e-67
Ccn1	3.08023e-71	-2.76593	0.021	0.107	6.78913e-67
Cx3cl1	3.15881e-71	-0.618457	0.516	0.653	6.96234e-67
1700016P03Rik	1.95436e-69	-1.33708	0.146	0.281	4.30761e-65
Chgb	6.13363e-69	-0.735957	0.428	0.562	1.35191e-64
Egr1	1.19057e-68	-0.921161	0.245	0.394	2.62412e-64
Malat1	1.40457e-68	-0.292095	1	1	3.0958e-64
Gm17167	4.71367e-68	-0.394217	0.804	0.902	1.03894e-63
Arid3b	1.29354e-62	-1.27095	0.104	0.224	2.8511e-58
Xist	8.09481e-61	0.560446	0.388	0.258	1.78418e-56
Per1	1.15724e-59	-1.14929	0.148	0.27	2.55068e-55
Ccdc180	7.53216e-58	5.24897	0.051	0.002	1.66016e-53
Zdbf2	8.14092e-57	-1.28921	0.111	0.227	1.79434e-52
Nr4a3	7.11227e-54	-1.41934	0.082	0.186	1.56762e-49
Klf10	1.03163e-52	-0.838077	0.32	0.435	2.27381e-48
Junb	1.93985e-52	-1.3234	0.083	0.185	4.27561e-48
Vmp1	3.03939e-52	-0.556105	0.514	0.631	6.69913e-48
Nr4a1	1.01329e-48	-0.781724	0.295	0.409	2.23339e-44
Cpeb3	4.03747e-48	-0.428602	0.739	0.825	8.89899e-44
Ndfip2	3.89362e-47	-0.647253	0.369	0.493	8.58193e-43
Zfp951	8.57057e-47	-0.735741	0.269	0.396	1.88904e-42
Calm2	1.75457e-46	-0.308152	0.934	0.958	3.86725e-42
Ccnd2	5.19283e-45	-0.617637	0.393	0.519	1.14455e-40
Pcsk1	1.52268e-44	-1.14751	0.13	0.237	3.35614e-40
Spred2	1.32797e-43	-0.502405	0.511	0.631	2.92698e-39
Slc38a2	5.3982e-43	-0.59909	0.366	0.493	1.18982e-38
Sik2	1.4524e-41	-0.62499	0.436	0.547	3.20124e-37
Pstpip2	1.50267e-41	-0.406327	0.491	0.625	3.31203e-37
Gng12	2.23438e-40	-0.547388	0.488	0.609	4.9248e-36
Gng2	4.82118e-39	-0.544543	0.396	0.507	1.06264e-34
Trib1	2.4425e-38	-1.27512	0.08	0.166	5.38352e-34
Gfod1	5.87464e-38	-0.467358	0.514	0.627	1.29483e-33
Rell1	4.82532e-37	-0.601895	0.331	0.445	1.06355e-32
Stim2	1.94982e-36	-0.542735	0.402	0.495	4.29759e-32
Nrgn	6.7592e-36	-0.382714	0.61	0.694	1.4898e-31
Rgs7bp	2.39234e-35	-0.292934	0.77	0.849	5.27296e-31
Aif1l	3.27418e-35	-0.321804	0.597	0.713	7.21661e-31
Hsp90ab1	3.56892e-35	-0.433096	0.563	0.651	7.86625e-31
Spred1	5.18097e-35	-0.50017	0.432	0.542	1.14194e-30
Arl5b	7.26921e-34	-1.22338	0.072	0.144	1.60221e-29
Sik3	3.56944e-33	-0.370505	0.577	0.681	7.86741e-29
Atp1b1	7.86189e-33	-0.315116	0.746	0.81	1.73284e-28
Dusp1	1.1483e-31	-1.17724	0.066	0.139	2.53096e-27
9630014M24Rik	1.14912e-31	0.793375	0.317	0.209	2.53278e-27
Calm1	2.59034e-31	-0.286416	0.924	0.951	5.70937e-27
Ube2ql1	2.77211e-31	-0.628634	0.258	0.36	6.11e-27
Ina	1.71869e-30	-0.704293	0.199	0.299	3.78816e-26
Cabp1	1.80411e-30	-0.396906	0.481	0.577	3.97643e-26
Gm47283	2.84555e-30	0.45874	0.694	0.614	6.27187e-26
Zcchc24	5.68291e-30	2.52983	0.057	0.015	1.25257e-25
Pak1	5.77747e-30	-0.384359	0.585	0.675	1.27341e-25
Vxn	4.47928e-29	-0.28932	0.871	0.891	9.87278e-25
Eif2s3y	6.2214e-29	-0.302212	0.322	0.432	1.37126e-24
Clstn3	6.81468e-29	-0.484101	0.338	0.431	1.50202e-24
Gm12394	1.03488e-28	-0.254147	0.722	0.808	2.28098e-24
Syt11	1.89944e-28	-0.384739	0.522	0.611	4.18655e-24
Nr3c1	3.22439e-28	-0.372606	0.569	0.656	7.10687e-24
Alk	1.45883e-27	-0.560115	0.077	0.143	3.21541e-23
Xlr4b	4.31594e-27	6.52212	0.02	0	9.51276e-23
Pcp4	2.98709e-26	-0.38286	0.642	0.703	6.58385e-22
Csrnp3	3.87316e-26	-0.261152	0.693	0.779	8.53684e-22
Alcam	1.79322e-25	0.613866	0.319	0.223	3.95243e-21
B830012L14Rik	3.38482e-25	0.415087	0.583	0.508	7.46049e-21
Sox8	4.59562e-25	-1.00465	0.085	0.15	1.01292e-20
Tmem181a	4.83334e-25	0.483134	0.486	0.398	1.06532e-20
Kcnk1	1.30028e-24	-0.495941	0.292	0.379	2.86595e-20
Rheb	1.95041e-24	-0.595398	0.201	0.287	4.2989e-20
Galnt9	1.97894e-24	-0.387214	0.53	0.624	4.36177e-20
Basp1	8.3585e-24	-0.296073	0.603	0.691	1.8423e-19
Ywhaz	9.73553e-24	-0.315119	0.569	0.643	2.14581e-19
Arid5b	1.15653e-23	-0.349067	0.427	0.529	2.54911e-19
Tiparp	1.91631e-23	-1.20315	0.044	0.095	4.22374e-19
Rims4	4.63131e-23	-0.551676	0.236	0.321	1.02079e-18
Glp2r	1.01018e-22	-0.483037	0.256	0.346	2.22654e-18
Prickle1	2.1253e-22	-0.179968	0.935	0.949	4.68437e-18
Pde10a	2.81842e-22	0.347438	0.941	0.915	6.21208e-18
Adora1	3.12393e-22	-0.511935	0.322	0.408	6.88544e-18
Pip5k1a	3.48683e-22	-0.41794	0.354	0.45	7.68532e-18
Kif5c	4.5685e-22	-0.280117	0.671	0.736	1.00694e-17
Gm17231	5.02442e-22	-1.31222	0.028	0.071	1.10743e-17
Cdin1	7.42495e-22	0.595194	0.25	0.173	1.63653e-17
Cacng3	8.3123e-22	-0.443437	0.4	0.486	1.83211e-17
Cntn6	8.3678e-22	-0.257811	0.424	0.523	1.84435e-17
Gramd1b	8.53372e-22	-0.264699	0.65	0.702	1.88092e-17
Cdh13	1.19364e-21	0.678555	0.418	0.328	2.6309e-17
Trim9	1.42164e-21	-0.192784	0.902	0.928	3.13343e-17
Tenm3	1.466e-21	-0.284718	0.602	0.696	3.23121e-17
Col25a1	1.64195e-21	0.831727	0.186	0.116	3.61903e-17
Atp1a3	2.54539e-21	-0.301259	0.535	0.614	5.6103e-17
Tspan7	3.50281e-21	-0.250456	0.721	0.78	7.72055e-17
Per2	4.12575e-21	-0.567307	0.177	0.255	9.09356e-17
Kif1a	5.76543e-21	-0.262167	0.647	0.722	1.27076e-16
Etv5	9.00685e-21	-0.380953	0.435	0.524	1.9852e-16
Gadd45a	1.75378e-20	-1.22945	0.036	0.081	3.86551e-16
Rbfox3	2.19768e-20	-0.182069	0.813	0.854	4.84391e-16
Tcf4	3.76204e-20	-0.162405	0.913	0.944	8.29191e-16
Tnfrsf21	5.67571e-20	-0.493253	0.258	0.328	1.25098e-15
Hspa8	6.01136e-20	-0.312708	0.481	0.562	1.32496e-15
Sdk1	1.05313e-19	0.760183	0.34	0.259	2.3212e-15
Map3k13	1.09398e-19	-0.482555	0.28	0.361	2.41125e-15
Septin7	1.11493e-19	-0.233571	0.688	0.756	2.45742e-15
Lncpint	1.12956e-19	-0.232491	0.84	0.881	2.48966e-15
Slit3	1.30628e-19	-0.27855	0.563	0.64	2.87917e-15
Tmem109	2.29802e-19	-0.846387	0.079	0.136	5.06506e-15
Luzp1	2.74955e-19	-0.478207	0.224	0.295	6.06028e-15
P4ha1	4.1024e-19	-0.340675	0.402	0.493	9.0421e-15
Tnrc6b	7.73279e-19	-0.183993	0.767	0.82	1.70438e-14
Ier2	8.93473e-19	-2.49908	0.006	0.031	1.9693e-14
Coq10b	2.15231e-18	-0.67062	0.114	0.178	4.74391e-14
Atp1a1	2.42135e-18	-0.308239	0.529	0.593	5.3369e-14
Cdc27	2.85236e-18	-0.355235	0.331	0.418	6.28688e-14
Diaph2	3.14148e-18	-0.251562	0.559	0.63	6.92414e-14
Mef2d	3.38847e-18	-0.473192	0.261	0.342	7.46853e-14
Fgf5	3.50645e-18	-1.14291	0.05	0.097	7.72856e-14
Atp2b2	3.5846e-18	-0.14894	0.916	0.943	7.90081e-14
Fut9	4.59298e-18	-0.131297	0.949	0.967	1.01234e-13
Penk	7.11351e-18	1.74654	0.051	0.019	1.56789e-13
Gm3764	7.2603e-18	-0.2746	0.433	0.514	1.60024e-13
Sorcs3	7.32028e-18	0.647586	0.359	0.275	1.61346e-13
Abi2	1.12656e-17	-0.258801	0.643	0.713	2.48306e-13
Khdrbs2	1.24167e-17	-0.173764	0.863	0.896	2.73677e-13
Spock3	1.42609e-17	-0.322528	0.441	0.53	3.14324e-13
Mid1	1.46601e-17	0.723029	0.178	0.123	3.23124e-13
Cpeb4	1.57845e-17	-0.294847	0.458	0.539	3.47907e-13
Supt6	1.6234e-17	-0.473472	0.25	0.322	3.57815e-13
Rundc1	1.66282e-17	-0.74068	0.116	0.176	3.66503e-13
Galntl6	2.09946e-17	0.502671	0.511	0.425	4.62742e-13
Inpp4b	3.7593e-17	0.564574	0.355	0.274	8.28587e-13
Ctnnd1	4.09824e-17	-0.43314	0.275	0.354	9.03294e-13
Hsp90aa1	4.27452e-17	-0.347349	0.463	0.511	9.42148e-13
Ywhag	4.46447e-17	-0.370319	0.372	0.451	9.84014e-13
Ank	4.5846e-17	-0.241793	0.687	0.752	1.01049e-12
Pcdh11x	5.33022e-17	-0.250184	0.486	0.574	1.17483e-12
Itpr1	5.33076e-17	-0.14692	0.855	0.88	1.17495e-12
Arpc2	6.26594e-17	-0.364779	0.326	0.396	1.38108e-12
Gm50021	6.27033e-17	-0.398013	0.356	0.441	1.38204e-12
Fmnl1	7.6367e-17	-0.574561	0.18	0.241	1.6832e-12
Fos	8.04388e-17	-1.04434	0.038	0.079	1.77295e-12
Rasl11b	8.71604e-17	-0.720072	0.096	0.153	1.9211e-12
Zeb2	1.08797e-16	-0.250873	0.697	0.758	2.39799e-12
Rprm	1.0963e-16	-0.570263	0.181	0.241	2.41636e-12
Cox6a1	1.50509e-16	-0.348368	0.442	0.511	3.31737e-12
Col23a1	1.67639e-16	0.727215	0.196	0.134	3.69494e-12
Cplx2	2.62208e-16	-0.343528	0.352	0.413	5.77933e-12
Efhd2	3.20466e-16	-0.410416	0.288	0.358	7.06338e-12
Mgat4c	3.29337e-16	-0.279385	0.867	0.906	7.25891e-12
Aldoa	3.78552e-16	-0.314931	0.438	0.49	8.34367e-12
Spock2	3.83225e-16	-0.348472	0.455	0.52	8.44666e-12
Mast3	4.36071e-16	-0.442914	0.246	0.313	9.61145e-12
Clstn1	6.54868e-16	-0.241315	0.598	0.654	1.4434e-11
Sparcl1	6.96608e-16	-0.290206	0.485	0.542	1.53539e-11
Tmem59l	7.43427e-16	-0.584087	0.138	0.198	1.63859e-11
Kdm6b	8.6277e-16	-0.803375	0.067	0.112	1.90163e-11
Gm5820	9.54463e-16	0.738815	0.168	0.11	2.10373e-11
Cox7b	1.09033e-15	-0.32765	0.32	0.394	2.4032e-11
Ddx24	1.31319e-15	-0.242326	0.505	0.579	2.89441e-11
Tet3	1.31687e-15	-0.284943	0.484	0.548	2.90251e-11
Thy1	1.32932e-15	-0.357701	0.347	0.414	2.92995e-11
Fam131a	1.3552e-15	-0.395704	0.238	0.311	2.987e-11
Rab6b	1.63074e-15	-0.230872	0.587	0.648	3.59432e-11
Sema6d	1.9544e-15	-0.178995	0.799	0.826	4.30769e-11
Cry2	2.00889e-15	-0.381704	0.25	0.319	4.42779e-11
Sec14l1	2.08825e-15	-0.405313	0.217	0.288	4.60271e-11
Rab3a	2.10322e-15	-0.414795	0.251	0.323	4.63571e-11
Tenm2	2.67974e-15	-0.12829	0.99	0.994	5.90642e-11
Cfl1	3.23641e-15	-0.287873	0.315	0.376	7.13336e-11
Gm30382	3.71309e-15	0.51916	0.341	0.264	8.18402e-11
Nmt1	3.73858e-15	-0.230069	0.547	0.613	8.24021e-11
Syt4	3.92316e-15	-0.490147	0.168	0.232	8.64703e-11
Actb	4.69587e-15	-0.256788	0.551	0.605	1.03502e-10
Mtcl1	6.1772e-15	-0.262908	0.469	0.545	1.36152e-10
Pcdh7	7.28238e-15	-0.121629	0.971	0.984	1.60511e-10
Pkm	9.41231e-15	-0.386821	0.283	0.346	2.07457e-10
Mef2c	1.08119e-14	-0.127341	0.918	0.948	2.38305e-10
Nefl	1.11446e-14	-0.480065	0.147	0.2	2.45637e-10
Pdzrn4	1.56899e-14	0.355784	0.651	0.579	3.45821e-10
Rcan2	1.65358e-14	-0.362122	0.434	0.493	3.64465e-10
Baalc	2.04665e-14	-0.351325	0.308	0.368	4.51102e-10
Rtn1	2.21938e-14	-0.207429	0.826	0.866	4.89173e-10
Scg3	3.05139e-14	-0.247678	0.463	0.536	6.72557e-10
2900026A02Rik	3.19813e-14	-0.299012	0.37	0.446	7.049e-10
Nefm	3.33979e-14	-0.424778	0.153	0.211	7.36124e-10
Tuba4a	3.99424e-14	-0.385768	0.262	0.322	8.80371e-10
Atp2c1	4.11179e-14	-0.206215	0.544	0.615	9.0628e-10
Synj2	4.60941e-14	-0.426507	0.229	0.292	1.01596e-09
Pdlim1	4.73718e-14	-0.684951	0.095	0.143	1.04412e-09
Il1rapl1	5.33751e-14	-0.126746	0.988	0.994	1.17644e-09
1700125H20Rik	5.4873e-14	-0.105722	0.328	0.385	1.20946e-09
Zranb2	5.62694e-14	0.191427	0.847	0.848	1.24023e-09
Prkn	7.25312e-14	0.24811	0.826	0.806	1.59866e-09
Nr4a2	8.96652e-14	-0.773142	0.097	0.149	1.97631e-09
Nmnat2	8.97036e-14	-0.219998	0.606	0.674	1.97716e-09
Rbbp6	9.96063e-14	-0.225233	0.473	0.549	2.19542e-09
Hspa4	1.10759e-13	-0.348462	0.303	0.365	2.44124e-09
Atp2b1	1.22351e-13	-0.125798	0.969	0.973	2.69675e-09
Sbk1	1.3299e-13	-0.634195	0.109	0.159	2.93122e-09
Cacna1a	1.45655e-13	-0.115922	0.902	0.92	3.21039e-09
Syp	1.46307e-13	-0.275786	0.423	0.472	3.22475e-09
Prnp	1.53988e-13	-0.350595	0.335	0.408	3.39405e-09
Kcnj3	1.67742e-13	-0.174817	0.722	0.777	3.6972e-09
Dnajc6	1.73902e-13	-0.182546	0.74	0.79	3.83297e-09
Col12a1	1.81295e-13	0.518872	0.251	0.187	3.99592e-09
Mt1	1.94712e-13	-0.410059	0.204	0.261	4.29164e-09
Ap2b1	1.95459e-13	-0.226405	0.594	0.659	4.3081e-09
Olfm1	1.96507e-13	-0.20499	0.629	0.694	4.33121e-09
Sncb	2.22057e-13	-0.359108	0.246	0.307	4.89435e-09
Arpc3	2.2539e-13	-0.396561	0.21	0.274	4.96782e-09
Xlr3b	2.65416e-13	1.95121	0.023	0.005	5.85004e-09
Egr3	3.0899e-13	-0.687004	0.083	0.121	6.81044e-09
Sv2b	3.52984e-13	0.254569	0.861	0.817	7.78013e-09
Grip1	3.75788e-13	0.321451	0.76	0.72	8.28274e-09
Il17ra	4.8381e-13	-0.498412	0.172	0.231	1.06637e-08
Arhgef3	4.87523e-13	-0.314588	0.416	0.486	1.07455e-08
Fmn1	4.91849e-13	-0.218081	0.632	0.688	1.08408e-08
Midn	5.74234e-13	-0.660113	0.061	0.103	1.26567e-08
Gsg1l	5.79003e-13	0.446267	0.345	0.287	1.27618e-08
Tubb4a	6.26668e-13	-0.349899	0.217	0.282	1.38124e-08
Rnf39	6.35499e-13	-1.89306	0.008	0.028	1.4007e-08
Myl4	6.41381e-13	-0.684491	0.112	0.163	1.41367e-08
Tmem178	6.56149e-13	-0.186405	0.75	0.778	1.44622e-08
Btbd8	7.01286e-13	-0.325723	0.361	0.427	1.5457e-08
Man2b1	8.47407e-13	-0.500916	0.133	0.189	1.86777e-08
Ubb	1.1557e-12	-0.247148	0.606	0.633	2.54727e-08
Atp6v0c	1.33864e-12	-0.278489	0.457	0.519	2.95049e-08
Shisa6	1.41443e-12	0.720404	0.167	0.115	3.11754e-08
Hsph1	1.50383e-12	-0.39637	0.227	0.291	3.31458e-08
Adar	1.65765e-12	-0.206969	0.504	0.573	3.65362e-08
Sez6l2	1.70559e-12	-0.366337	0.21	0.272	3.7593e-08
Atxn7l3b	1.92973e-12	-0.327344	0.263	0.323	4.25331e-08
G630055G22Rik	2.30219e-12	-0.599517	0.107	0.158	5.07426e-08
Scn1a	2.41725e-12	-0.137304	0.7	0.756	5.32787e-08
Plk3	3.15109e-12	-0.914509	0.054	0.09	6.94531e-08
Gm3893	3.23907e-12	-0.535685	0.111	0.161	7.13923e-08
Xlr4a	3.2835e-12	2.15454	0.02	0.004	7.23717e-08
Sema5b	3.5319e-12	0.43115	0.31	0.248	7.78466e-08
Dok5	3.69777e-12	-0.374037	0.257	0.316	8.15026e-08
Lurap1	4.10928e-12	-0.723142	0.072	0.111	9.05726e-08
Rarb	4.18781e-12	1.23741	0.076	0.043	9.23035e-08
Atp6v1a	4.56304e-12	-0.323107	0.434	0.496	1.00574e-07
Rimbp2	4.80389e-12	0.37355	0.508	0.462	1.05883e-07
Gm21860	4.86855e-12	3.56147	0.012	0.001	1.07308e-07
Psap	5.00754e-12	-0.285794	0.443	0.498	1.10371e-07
Eef1a2	5.56521e-12	-0.362315	0.186	0.234	1.22663e-07
Pik3r3	5.91407e-12	-0.264854	0.441	0.499	1.30352e-07
Oip5os1	6.37915e-12	-0.365882	0.232	0.294	1.40603e-07
Map1b	6.73415e-12	-0.146094	0.923	0.942	1.48428e-07
Sema3e	7.19131e-12	-0.213047	0.437	0.505	1.58504e-07
Son	7.431e-12	-0.108156	0.956	0.972	1.63787e-07
Sdcbp	7.4584e-12	-0.58149	0.11	0.151	1.64391e-07
Epha3	7.86404e-12	0.48131	0.309	0.253	1.73331e-07
Ntrk2	7.93704e-12	-0.162544	0.935	0.949	1.7494e-07
Ywhab	8.05583e-12	-0.318973	0.27	0.33	1.77559e-07
Grin1	8.21829e-12	-0.15145	0.688	0.749	1.81139e-07
Etl4	8.32415e-12	0.220217	0.991	0.987	1.83472e-07
Ago3	9.67388e-12	-0.171732	0.582	0.627	2.13222e-07
Septin9	1.18005e-11	-0.638751	0.089	0.134	2.60096e-07
Nap1l5	1.1976e-11	-0.380191	0.233	0.292	2.63964e-07
Vsnl1	1.22337e-11	-0.100962	0.75	0.802	2.69643e-07
Mdh1	1.46605e-11	-0.192649	0.471	0.541	3.23132e-07
5730522E02Rik	1.62166e-11	-0.162496	0.883	0.91	3.57431e-07
Gm20754	1.64811e-11	0.46184	0.329	0.265	3.63259e-07
Mpp2	1.70034e-11	-0.426932	0.16	0.21	3.74772e-07
Cap1	1.73528e-11	-0.332032	0.246	0.303	3.82473e-07
Gm3294	1.76289e-11	-0.317329	0.197	0.255	3.8856e-07
Calm3	1.86142e-11	-0.28216	0.315	0.366	4.10275e-07
Med14	1.91581e-11	-0.375151	0.249	0.297	4.22265e-07
Trim35	1.98761e-11	-0.251007	0.321	0.384	4.38089e-07
Nckap5	2.06561e-11	0.736076	0.152	0.106	4.55282e-07
Ddah1	2.4137e-11	-0.335185	0.296	0.36	5.32004e-07
Atp6v0d1	2.50623e-11	-0.312496	0.28	0.335	5.52399e-07
Egr2	2.51542e-11	-1.2922	0.01	0.03	5.54425e-07
Cdc37l1	2.56027e-11	-0.184977	0.492	0.562	5.64308e-07
Ppm1l	2.66405e-11	-0.15225	0.708	0.766	5.87182e-07
Osbpl8	3.0199e-11	-0.193804	0.5	0.545	6.65617e-07
Ddx50	3.08088e-11	-0.223791	0.464	0.532	6.79057e-07
Chst11	3.32526e-11	0.530457	0.226	0.17	7.32921e-07
Adgrl2	3.62908e-11	0.351849	0.507	0.455	7.99885e-07
Bmerb1	3.67453e-11	-0.206498	0.578	0.634	8.09902e-07
Rock2	3.72235e-11	-0.172132	0.762	0.806	8.20444e-07
Arfgef3	3.8736e-11	-0.146831	0.647	0.711	8.5378e-07
Csnk1a1	4.11322e-11	-0.154065	0.739	0.784	9.06595e-07
Adgrb1	4.27976e-11	-0.147203	0.526	0.571	9.43301e-07
Sgtb	4.58265e-11	-0.305867	0.237	0.298	1.01006e-06
Tulp4	4.65313e-11	-0.224648	0.449	0.51	1.0256e-06
Svil	5.01641e-11	0.795902	0.152	0.114	1.10567e-06
Chp1	5.20106e-11	-0.386401	0.18	0.237	1.14637e-06
Sema5a	5.7993e-11	0.38335	0.449	0.386	1.27822e-06
Slc7a8	5.91001e-11	-0.28685	0.34	0.401	1.30263e-06
Gsk3b	6.71241e-11	-0.202946	0.632	0.69	1.47948e-06
Mbnl2	6.87835e-11	-0.140791	0.836	0.87	1.51606e-06
Phyhip	6.89218e-11	-0.422833	0.126	0.173	1.5191e-06
Sec62	6.94937e-11	-0.188243	0.563	0.625	1.53171e-06
Sgk1	7.02272e-11	-0.191001	0.503	0.556	1.54788e-06
Gng3	7.31049e-11	-0.315867	0.287	0.352	1.6113e-06
Chsy3	7.65255e-11	-0.133031	0.945	0.954	1.6867e-06
Slc25a3	7.69602e-11	-0.23533	0.389	0.446	1.69628e-06
Kcnab1	8.03143e-11	0.443242	0.297	0.237	1.77021e-06
Pak6	8.04867e-11	-0.7161	0.078	0.119	1.77401e-06
Ube2b	8.19039e-11	-0.189643	0.629	0.69	1.80524e-06
Map1a	8.22888e-11	-0.262351	0.3	0.346	1.81373e-06
Gm8797	8.60615e-11	-0.381631	0.228	0.282	1.89688e-06
Ndfip1	8.67955e-11	-0.199984	0.448	0.507	1.91306e-06
Amy1	8.79004e-11	0.353809	0.343	0.279	1.93741e-06
Cltc	9.01005e-11	-0.285303	0.434	0.482	1.98591e-06
Akap8l	9.0902e-11	-0.174004	0.594	0.65	2.00357e-06
Kcnq3	9.4603e-11	0.233169	0.924	0.902	2.08514e-06
Pld3	1.02815e-10	-0.326472	0.289	0.337	2.26615e-06
Atp6v0a1	1.17838e-10	-0.147605	0.692	0.751	2.59726e-06
Tle4	1.19235e-10	-0.116295	0.852	0.891	2.62806e-06
Stk40	1.1941e-10	-0.542294	0.121	0.169	2.63192e-06
Sik1	1.23315e-10	-1.2891	0.019	0.043	2.71799e-06
Kcnk9	1.2612e-10	0.299597	0.55	0.499	2.77981e-06
Slc17a7	1.38216e-10	-0.168483	0.686	0.732	3.04643e-06
Hecw1	1.39109e-10	-0.115948	0.82	0.855	3.0661e-06
Kcna1	1.42711e-10	-0.350468	0.225	0.284	3.1455e-06
D5Ertd579e	1.47948e-10	-0.236649	0.412	0.475	3.26091e-06
Sorbs1	1.5029e-10	-0.132895	0.757	0.798	3.31253e-06
Slc38a1	1.54599e-10	-0.291737	0.342	0.409	3.40752e-06
Gabarapl1	1.54888e-10	-0.405435	0.225	0.281	3.41389e-06
Ncl	1.60131e-10	-0.357914	0.231	0.282	3.52944e-06
Atcay	1.69363e-10	-0.326547	0.336	0.392	3.73293e-06
Ell2	1.70954e-10	-0.232269	0.348	0.411	3.76799e-06
Nfix	1.71319e-10	-0.21797	0.458	0.505	3.77604e-06
Csmd3	1.81e-10	0.200134	0.889	0.887	3.98941e-06
Tceal9	1.96484e-10	-0.416203	0.112	0.159	4.33071e-06
Uqcr11	2.01145e-10	-0.269215	0.266	0.313	4.43344e-06
Arid4a	2.11844e-10	-0.246787	0.397	0.464	4.66925e-06
Fkbp5	2.20607e-10	0.53256	0.213	0.166	4.86239e-06
Srsf5	2.29692e-10	0.295821	0.666	0.626	5.06263e-06
Npas4	2.34363e-10	-0.718452	0.068	0.107	5.1656e-06
Adrb1	2.44091e-10	-0.478155	0.124	0.171	5.38001e-06
Cacna2d3	2.4845e-10	0.597656	0.382	0.317	5.47609e-06
Ndufa4	2.51425e-10	-0.30022	0.336	0.396	5.54166e-06
Sobp	2.54741e-10	0.177187	0.765	0.767	5.61475e-06
Cadps2	2.70562e-10	-0.177773	0.632	0.689	5.96347e-06
Aplp2	2.76473e-10	-0.231099	0.41	0.478	6.09375e-06
Dusp3	2.89171e-10	-0.412592	0.185	0.235	6.37361e-06
Mxi1	2.93951e-10	-0.394879	0.198	0.252	6.47896e-06
Dclk1	2.9923e-10	-0.10663	0.977	0.984	6.59533e-06
Stk3	3.06374e-10	0.545041	0.221	0.174	6.75278e-06
Spag9	3.43465e-10	-0.155223	0.658	0.702	7.57031e-06
Tubb4b	3.52732e-10	-0.514106	0.153	0.201	7.77456e-06
A830018L16Rik	3.73618e-10	-0.109826	0.911	0.931	8.23491e-06
Sntb2	4.01079e-10	-0.338746	0.257	0.304	8.84018e-06
Skil	4.34309e-10	-0.414972	0.189	0.236	9.57261e-06
Gm47423	5.23512e-10	-1.14141	0.02	0.043	1.15387e-05
Cst3	5.30186e-10	0.350619	0.445	0.379	1.16858e-05
Atp11b	5.33335e-10	0.302616	0.57	0.514	1.17552e-05
Usp46	5.40718e-10	-0.263452	0.422	0.488	1.1918e-05
Eps15	5.47109e-10	-0.28723	0.297	0.355	1.20588e-05
Foxp2	5.51964e-10	-0.127012	0.789	0.836	1.21658e-05
Tob2	5.59878e-10	-0.690392	0.06	0.095	1.23403e-05
Dpy19l3	5.62774e-10	-0.404893	0.19	0.239	1.24041e-05
Pacsin1	5.84018e-10	-0.155372	0.634	0.675	1.28723e-05
Fkbp1a	6.04287e-10	-0.304235	0.249	0.303	1.33191e-05
Slc3a2	6.58122e-10	-0.425089	0.179	0.227	1.45057e-05
Dkk3	7.12531e-10	-0.264124	0.412	0.466	1.57049e-05
Rtn3	7.42369e-10	-0.11565	0.801	0.834	1.63626e-05
Bcl11b	7.52994e-10	-0.242557	0.478	0.542	1.65967e-05
Dab1	7.74085e-10	-0.110482	0.964	0.975	1.70616e-05
Ryr3	7.78451e-10	0.23964	0.66	0.663	1.71578e-05
Atp2a2	8.10742e-10	-0.172071	0.718	0.765	1.78696e-05
Cox7c	8.40317e-10	-0.268126	0.356	0.411	1.85214e-05
Rnf217	8.49742e-10	-0.346838	0.302	0.356	1.87292e-05
Madd	9.35512e-10	-0.214662	0.431	0.491	2.06196e-05
Mir9-3hg	9.39691e-10	-0.247808	0.413	0.47	2.07117e-05
Ubc	1.0201e-09	-0.312333	0.257	0.301	2.24839e-05
Tubb2a	1.14564e-09	-0.313826	0.299	0.348	2.52511e-05
Wasl	1.21891e-09	-0.265946	0.359	0.413	2.6866e-05
Gabbr1	1.23134e-09	-0.210977	0.489	0.551	2.714e-05
Abcf1	1.28627e-09	-0.359151	0.213	0.267	2.83507e-05
Mapre2	1.29653e-09	-0.222359	0.399	0.453	2.85769e-05
Cyria	1.29842e-09	-0.189468	0.539	0.598	2.86185e-05
6530403H02Rik	1.34765e-09	0.381234	0.255	0.218	2.97035e-05
Smg7	1.50917e-09	-0.267423	0.341	0.391	3.32637e-05
Gm41300	1.56994e-09	-1.62436	0.006	0.021	3.46032e-05
Hs2st1	1.65263e-09	-0.235012	0.495	0.547	3.64257e-05
Dusp6	1.70385e-09	-0.64272	0.035	0.064	3.75546e-05
Fth1	1.71998e-09	-0.192911	0.491	0.534	3.79101e-05
Lasp1	1.72543e-09	-0.355589	0.156	0.204	3.80302e-05
Nol4	1.80316e-09	-0.139593	0.758	0.792	3.97435e-05
Syn3	1.81689e-09	-0.268745	0.322	0.356	4.0046e-05
Aff4	1.89153e-09	-0.197249	0.417	0.481	4.16911e-05
Setd7	1.8943e-09	-0.400052	0.178	0.23	4.17523e-05
Zfp462	1.90386e-09	0.521789	0.2	0.152	4.1963e-05
Asic2	1.97721e-09	0.23756	0.977	0.964	4.35796e-05
Colgalt1	2.02996e-09	0.515344	0.153	0.111	4.47424e-05
Cdkl5	2.1307e-09	-0.141573	0.607	0.663	4.69628e-05
Hs3st2	2.16135e-09	-0.252206	0.553	0.604	4.76383e-05
Jup	2.18644e-09	-0.595012	0.064	0.099	4.81913e-05
Stxbp1	2.251e-09	-0.18295	0.587	0.638	4.96144e-05
Tshz3	2.27425e-09	-0.200645	0.502	0.561	5.01268e-05
Aifm3	2.57231e-09	-0.270511	0.178	0.221	5.66962e-05
Syngr1	2.71038e-09	-0.302716	0.331	0.386	5.97395e-05
Mt3	2.91524e-09	-0.303328	0.255	0.305	6.42549e-05
Ube2h	2.9444e-09	-0.264826	0.34	0.4	6.48975e-05
Dynll1	3.01804e-09	-0.270617	0.413	0.469	6.65206e-05
Dennd5b	3.13945e-09	-0.174433	0.542	0.593	6.91966e-05
Zfp948	3.20285e-09	-0.363191	0.172	0.222	7.05941e-05
Mapk10	3.34509e-09	-0.110655	0.943	0.96	7.37292e-05
Uchl3	3.41976e-09	0.407624	0.301	0.248	7.53748e-05
Nudt4	3.42483e-09	-0.429587	0.117	0.159	7.54867e-05
Grm3	3.46478e-09	-0.12022	0.848	0.866	7.63671e-05
Miat	3.67021e-09	0.251155	0.799	0.758	8.08951e-05
Rab6a	3.72379e-09	-0.231068	0.444	0.499	8.2076e-05
Iqgap1	4.10338e-09	-0.292154	0.297	0.353	9.04425e-05
Bmt2	4.19382e-09	-0.223505	0.357	0.412	9.2436e-05
Map2k4	4.27746e-09	-0.125111	0.639	0.699	9.42794e-05
4921515G04Rik	4.33138e-09	1.24603	0.033	0.014	9.5468e-05
Stmn3	4.43113e-09	-0.243412	0.452	0.491	9.76666e-05
Cxadr	4.47306e-09	-0.33933	0.221	0.275	9.85907e-05
Eif3c	4.69144e-09	-0.314346	0.217	0.27	0.000103404
B230216N24Rik	4.77994e-09	-0.497466	0.093	0.131	0.000105355
A230006K03Rik	4.86528e-09	0.164114	0.443	0.389	0.000107236
Sidt1	4.93993e-09	-0.166984	0.528	0.578	0.000108881
Dcc	4.99046e-09	0.264479	0.842	0.822	0.000109995
Dcun1d3	4.99719e-09	-0.417106	0.137	0.179	0.000110143
Fxyd4	5.66058e-09	-0.861558	0.029	0.054	0.000124765
Peg3	5.93246e-09	-0.168109	0.635	0.692	0.000130757
Kcnk2	6.06718e-09	-0.199852	0.419	0.481	0.000133727
Arglu1	6.16272e-09	0.238115	0.499	0.476	0.000135833
Gm3892	6.84004e-09	-0.28188	0.319	0.366	0.000150761
Klf9	7.20851e-09	-0.202364	0.426	0.479	0.000158883
Arhgef12	7.24964e-09	-0.170038	0.508	0.566	0.000159789
R3hdm2	7.42367e-09	-0.106633	0.836	0.866	0.000163625
Lrp1	7.43493e-09	-0.233198	0.367	0.424	0.000163873
Srpk2	7.51181e-09	-0.134415	0.732	0.781	0.000165568
Bsn	7.8433e-09	-0.179751	0.466	0.515	0.000172874
Clcn3	9.33381e-09	-0.162708	0.438	0.5	0.000205726
Cwh43	9.42313e-09	0.590258	0.146	0.105	0.000207695
Dexi	9.78394e-09	-0.289833	0.204	0.251	0.000215648
Sema7a	9.88784e-09	-0.300038	0.193	0.244	0.000217938
Dynlt2a2	9.96256e-09	0.472447	0.219	0.17	0.000219585
Cemip	1.01387e-08	0.443163	0.233	0.19	0.000223466
Huwe1	1.02934e-08	-0.147348	0.6	0.637	0.000226877
Bex2	1.03952e-08	-0.273796	0.309	0.35	0.000229121
Zmat4	1.08192e-08	-0.106466	0.624	0.679	0.000238466
Cox5a	1.09408e-08	-0.261222	0.257	0.305	0.000241147
Safb	1.09696e-08	-0.163876	0.571	0.622	0.000241781
Lrrc4c	1.12123e-08	-0.124302	0.959	0.975	0.000247131
Mnt	1.1227e-08	-0.898105	0.038	0.066	0.000247453
Klhl29	1.13096e-08	0.310975	0.639	0.586	0.000249275
Gm36198	1.1323e-08	-0.673267	0.049	0.079	0.00024957
Tmed9	1.21527e-08	-0.29075	0.199	0.251	0.000267858
Snrpn	1.27408e-08	-0.150103	0.615	0.661	0.000280821
Igsf21	1.35944e-08	0.236799	0.58	0.537	0.000299634
Htr2a	1.38616e-08	0.739214	0.09	0.058	0.000305523
Pafah1b1	1.40715e-08	-0.12518	0.605	0.664	0.000310149
Tmem151a	1.52449e-08	-0.366758	0.18	0.229	0.000336013
Lynx1	1.53829e-08	-0.263687	0.262	0.314	0.000339055
Arhgap31	1.56281e-08	-0.618659	0.088	0.117	0.000344458
Rnpc3	1.57393e-08	0.244949	0.384	0.349	0.000346909
Gm27177	1.61653e-08	-0.67977	0.038	0.064	0.0003563
Fndc9	1.63834e-08	-0.294383	0.235	0.287	0.000361108
Acin1	1.73744e-08	-0.105752	0.598	0.634	0.00038295
Unc5c	1.81597e-08	0.385665	0.361	0.303	0.000400257
Tmem163	1.88226e-08	0.520336	0.155	0.114	0.00041487
Myl12b	1.9531e-08	-0.283112	0.279	0.329	0.000430483
Grid2	1.9926e-08	0.296961	0.657	0.611	0.000439189
Pde4a	2.02318e-08	-0.154911	0.57	0.612	0.000445929
Adgrl1	2.06116e-08	-0.184613	0.501	0.541	0.0004543
Tut7	2.07272e-08	-0.202805	0.364	0.421	0.000456848
Ppard	2.09792e-08	-0.432004	0.138	0.182	0.000462403
Lrp1b	2.22373e-08	0.209929	0.977	0.968	0.000490132
Ptprt	2.22465e-08	0.210469	0.44	0.38	0.000490335
Gm15298	2.50322e-08	2.39274	0.012	0.002	0.000551735
Cry1	2.51522e-08	-0.737815	0.038	0.065	0.000554379
Kmt2e	2.59433e-08	-0.114967	0.73	0.777	0.000571815
Tmx4	2.63718e-08	-0.245974	0.34	0.396	0.000581261
Sv2c	2.73093e-08	0.632024	0.097	0.064	0.000601923
6530409C15Rik	2.85855e-08	1.02257	0.065	0.038	0.000630052
Stx1b	2.86467e-08	-0.261711	0.239	0.282	0.000631401
Eef2	2.89132e-08	-0.256868	0.282	0.33	0.000637275
Dusp14	2.92189e-08	-0.490384	0.071	0.105	0.000644014
Arhgap20	2.95371e-08	-0.133595	0.431	0.478	0.000651027
Castor2	3.02437e-08	-0.225141	0.324	0.376	0.000666601
Nuak1	3.13133e-08	-0.329767	0.229	0.281	0.000690176
Mmp17	3.29237e-08	-0.277658	0.367	0.423	0.000725671
Mpc1	3.29318e-08	-0.292764	0.347	0.4	0.00072585
4930415C11Rik	3.40432e-08	-0.652755	0.041	0.065	0.000750346
Atp6ap2	3.55288e-08	-0.321218	0.192	0.239	0.000783089
Nudt3	3.77266e-08	-0.323746	0.229	0.274	0.000831532
Jdp2	3.84079e-08	-0.414159	0.135	0.175	0.000846549
Pabpc1	3.8859e-08	-0.201527	0.443	0.485	0.000856492
Sptbn2	4.01403e-08	-0.173824	0.579	0.625	0.000884733
Srrm2	4.09786e-08	-0.127023	0.869	0.889	0.000903209
Vps13a	4.14258e-08	-0.123764	0.706	0.754	0.000913066
Kcnn3	4.20321e-08	0.587896	0.147	0.108	0.00092643
Cdh10	4.26345e-08	0.226782	0.389	0.336	0.000939706
Uqcrh	4.41022e-08	-0.268	0.218	0.263	0.000972057
Ly6e	4.55643e-08	-0.32625	0.194	0.243	0.00100428
Hes1	4.61476e-08	-0.460539	0.172	0.219	0.00101714
Itm2c	4.78169e-08	-0.250479	0.371	0.418	0.00105393
Rsrp1	4.80401e-08	0.208999	0.727	0.707	0.00105885
Dst	5.00881e-08	-0.107762	0.895	0.918	0.00110399
Lonp2	5.2736e-08	-0.211386	0.326	0.378	0.00116235
Cyfip2	5.34185e-08	-0.118316	0.65	0.691	0.0011774
Pnma8b	5.73745e-08	-0.503057	0.104	0.141	0.00126459
Atp6v1b2	5.99715e-08	0.259489	0.475	0.427	0.00132183
Trim2	6.08186e-08	0.236307	0.6	0.555	0.0013405
Klhdc3	6.40377e-08	-0.340647	0.174	0.217	0.00141146
Fosl2	6.68295e-08	-0.90332	0.019	0.038	0.00147299
Serinc1	6.70495e-08	-0.233903	0.321	0.346	0.00147784
Unc45a	6.82015e-08	-0.396566	0.085	0.119	0.00150323
Rab14	7.01057e-08	-0.233054	0.389	0.437	0.0015452
Atr	7.1757e-08	0.457516	0.238	0.19	0.0015816
Zfp983	7.36427e-08	-0.361446	0.138	0.181	0.00162316
Prkd1	7.78533e-08	0.462459	0.225	0.182	0.00171596
Lrrc17	8.04889e-08	-0.182097	0.244	0.289	0.00177406
Bbs9	8.05309e-08	-0.18787	0.379	0.431	0.00177498
Nr1d1	8.51916e-08	-0.6928	0.032	0.056	0.00187771
Pea15a	8.54878e-08	-0.418424	0.149	0.19	0.00188424
Bdh1	8.57621e-08	-0.45917	0.108	0.147	0.00189028
Apoe	8.87163e-08	0.35146	0.278	0.228	0.0019554
Map3k14	8.95954e-08	-0.989503	0.028	0.05	0.00197477
Dnaja1	9.14022e-08	-0.274834	0.277	0.325	0.00201459
Iqsec1	9.31939e-08	-0.118638	0.823	0.849	0.00205409
Osbpl1a	9.37228e-08	-0.123842	0.534	0.578	0.00206574
Dpm1	9.70004e-08	-0.250054	0.23	0.28	0.00213799
Samd8	1.00364e-07	-0.281219	0.197	0.233	0.00221213
Emd	1.01366e-07	-0.36109	0.119	0.158	0.00223421
Faim2	1.06878e-07	-0.287378	0.258	0.307	0.00235569
Hnrnpdl	1.07977e-07	-0.149801	0.438	0.494	0.00237993
Sh3gl1	1.09099e-07	-0.306157	0.178	0.223	0.00240464
Irf2bp2	1.10598e-07	-0.535093	0.074	0.105	0.00243769
Ubl3	1.1327e-07	-0.261464	0.28	0.33	0.00249658
Prepl	1.13807e-07	-0.310936	0.217	0.26	0.00250843
Traf3	1.18162e-07	-0.178495	0.363	0.419	0.00260441
Stmn1	1.19847e-07	-0.174757	0.521	0.549	0.00264155
Gm20642	1.21345e-07	-0.315181	0.235	0.285	0.00267455
Rgs9	1.2245e-07	0.449024	0.208	0.187	0.00269891
Dock10	1.28681e-07	0.920351	0.086	0.057	0.00283627
Ccdc88a	1.43248e-07	0.225787	0.784	0.761	0.00315732
Ccser1	1.44149e-07	0.190746	0.978	0.974	0.0031772
Ncam1	1.45191e-07	0.158204	0.904	0.889	0.00320015
Kcnc2	1.46944e-07	0.583422	0.254	0.206	0.00323879
Mt2	1.47863e-07	-0.515179	0.089	0.122	0.00325904
Shc3	1.49462e-07	-0.249098	0.361	0.415	0.00329429
Nkain2	1.4957e-07	0.162022	0.99	0.988	0.00329667
Atp5md	1.71896e-07	-0.229891	0.318	0.365	0.00378875
Ccl27b	1.77491e-07	-0.15059	0.341	0.396	0.00391208
Bcl2	1.85439e-07	0.291562	0.432	0.395	0.00408726
Kcnj4	1.86861e-07	-0.511469	0.102	0.135	0.00411861
Dock9	1.96895e-07	0.296071	0.479	0.446	0.00433977
Syt5	2.06661e-07	-0.422133	0.192	0.236	0.00455501
Meis2	2.1082e-07	-0.208773	0.561	0.608	0.00464668
Hk1	2.14788e-07	-0.223429	0.279	0.331	0.00473414
Cpe	2.20573e-07	-0.125652	0.842	0.871	0.00486164
Otulinl	2.23468e-07	0.579245	0.117	0.084	0.00492546
Acsl4	2.27681e-07	-0.271451	0.247	0.289	0.00501833
Ensa	2.31012e-07	-0.15647	0.45	0.496	0.00509173
Rnf24	2.40457e-07	-0.282113	0.267	0.314	0.00529992
Sorcs2	2.45532e-07	0.339033	0.327	0.275	0.00541177
Rhobtb2	2.48919e-07	-0.347851	0.185	0.23	0.00548643
Cds2	2.49917e-07	-0.292022	0.221	0.269	0.00550842
Rab10os	2.59253e-07	0.543274	0.145	0.109	0.00571419
Gadd45b	2.769e-07	-0.901567	0.016	0.033	0.00610316
Lrrc4b	2.82709e-07	-0.288058	0.226	0.266	0.0062312
Bbln	2.87729e-07	-0.258956	0.214	0.261	0.00634183
Srsf2	2.88039e-07	0.404061	0.199	0.162	0.00634867
Chchd10	2.91523e-07	-0.315354	0.141	0.18	0.00642546
Gm13306	2.9606e-07	-0.144667	0.405	0.46	0.00652546
Luzp2	2.98352e-07	0.349181	0.265	0.219	0.00657598
Csmd2	2.99702e-07	0.177556	0.944	0.92	0.00660574
Ephb1	3.05037e-07	-0.121102	0.638	0.679	0.00672332
Epha10	3.09088e-07	-0.29123	0.236	0.281	0.00681261
Eepd1	3.17358e-07	-0.287624	0.129	0.169	0.00699489
Plcxd2	3.19238e-07	-0.472011	0.095	0.123	0.00703633
Syn1	3.19466e-07	-0.164713	0.487	0.54	0.00704135
Ap2a2	3.19949e-07	-0.155957	0.458	0.501	0.00705201
Pgp	3.24326e-07	-0.482634	0.074	0.106	0.00714848
Prkacb	3.46422e-07	-0.201091	0.435	0.489	0.00763548
4930570G19Rik	3.47528e-07	0.514105	0.129	0.1	0.00765987
Slc25a27	3.57719e-07	-0.139613	0.485	0.535	0.00788448
Ddit3	3.63753e-07	-0.695639	0.043	0.066	0.00801748
Ssbp3	3.69899e-07	0.236393	0.366	0.348	0.00815295
Tubb5	3.75278e-07	-0.286552	0.197	0.234	0.00827151
Ankrd33b	3.90978e-07	-0.158252	0.456	0.493	0.00861756
Ldha	3.91901e-07	-0.331254	0.21	0.254	0.00863788
Dtnb	4.05003e-07	0.207718	0.684	0.656	0.00892668
Agpat4	4.05689e-07	-0.13199	0.289	0.339	0.00894179
Narf	4.0967e-07	-0.268732	0.153	0.195	0.00902954
Smim14	4.12854e-07	-0.192666	0.458	0.507	0.00909971
Ubl5	4.16876e-07	-0.376509	0.139	0.175	0.00918837
Usp9x	4.40184e-07	-0.149211	0.45	0.505	0.00970209
Pcsk5	4.40644e-07	0.233732	0.459	0.454	0.00971224
Thrb	4.45507e-07	0.246648	0.586	0.531	0.00981942
Dgkg	4.75412e-07	-0.221807	0.439	0.493	0.0104786
Kazn	4.77569e-07	-0.143795	0.718	0.763	0.0105261
Slc24a3	4.86213e-07	0.378516	0.398	0.346	0.0107166
Gfra1	5.0399e-07	0.615541	0.107	0.076	0.0111085
Arf3	5.04193e-07	-0.223158	0.351	0.395	0.0111129
Atp5j	5.20722e-07	-0.247894	0.274	0.318	0.0114772
Stk10	5.39373e-07	-0.347238	0.123	0.161	0.0118883
Chd2	5.47836e-07	-0.152919	0.527	0.571	0.0120749
Ppp2r2a	5.58583e-07	-0.220716	0.28	0.33	0.0123117
Pgm2l1	5.5948e-07	-0.174927	0.529	0.569	0.0123315
Zdhhc14	5.97782e-07	0.304601	0.566	0.528	0.0131757
Ap1g2	5.9792e-07	0.57624	0.063	0.04	0.0131788
Hnrnpll	6.10798e-07	-0.217344	0.401	0.455	0.0134626
Mlf2	6.12891e-07	-0.284963	0.209	0.248	0.0135087
Hs6st2	6.20273e-07	0.250626	0.277	0.258	0.0136714
Rabl6	6.34785e-07	-0.140732	0.351	0.403	0.0139913
Shisa4	6.44188e-07	-0.267577	0.217	0.26	0.0141985
A630031M04Rik	6.51519e-07	1.21126	0.023	0.01	0.0143601
Cox8a	6.51636e-07	-0.225815	0.396	0.433	0.0143627
Mgat5	6.78544e-07	0.36316	0.347	0.296	0.0149558
Dync1h1	6.84703e-07	-0.18888	0.476	0.524	0.0150915
B230209E15Rik	6.87098e-07	-0.120381	0.523	0.564	0.0151443
Frmpd4	7.03293e-07	0.142524	0.991	0.992	0.0155013
Atp5g1	7.05922e-07	-0.264499	0.277	0.314	0.0155592
Pkig	7.36375e-07	-0.226834	0.331	0.375	0.0162304
Stmn4	7.39133e-07	-0.27347	0.268	0.312	0.0162912
Dnajb6	7.49881e-07	-0.199189	0.345	0.396	0.0165281
Peak1	7.55405e-07	-0.135231	0.503	0.558	0.0166499
Dctn3	7.9024e-07	-0.352763	0.132	0.165	0.0174177
Vamp2	8.3256e-07	-0.199448	0.348	0.388	0.0183505
Ccne1	8.74574e-07	-0.979174	0.016	0.032	0.0192765
Gm17501	8.93309e-07	-0.45741	0.097	0.124	0.0196894
Kcnj2	9.45483e-07	1.103	0.042	0.023	0.0208394
Kif5a	9.89301e-07	-0.138806	0.456	0.507	0.0218052
Abi1	1.00499e-06	-0.171397	0.38	0.414	0.0221509
Tsix	1.03558e-06	0.825089	0.081	0.054	0.0228253
Cox6b1	1.0599e-06	-0.263176	0.255	0.303	0.0233613
Atp5j2	1.06688e-06	-0.208059	0.271	0.317	0.0235151
Cntfr	1.07046e-06	-0.308224	0.201	0.241	0.023594
Gpd1	1.07709e-06	-0.40365	0.094	0.127	0.02374
Sh2d4b	1.10154e-06	-0.463988	0.054	0.075	0.024279
Pja2	1.10267e-06	-0.121304	0.594	0.639	0.024304
Lrrc55	1.12545e-06	-0.327891	0.092	0.122	0.024806
Tamalin	1.14305e-06	-0.558813	0.062	0.089	0.0251939
Ddx5	1.14806e-06	0.18746	0.678	0.657	0.0253043
Enc1	1.15678e-06	-0.233171	0.205	0.244	0.0254967
Pou2f2	1.18503e-06	0.349313	0.289	0.248	0.0261193
Cit	1.19325e-06	-0.141453	0.482	0.533	0.0263004
Cdk5rap2	1.20776e-06	-0.322344	0.125	0.161	0.0266203
Sdk2	1.20937e-06	0.229925	0.717	0.69	0.0266556
Gm41414	1.21149e-06	0.565511	0.119	0.093	0.0267024
Gm16582	1.22775e-06	-0.288119	0.117	0.142	0.0270609
Eif4g1	1.22911e-06	-0.176544	0.308	0.356	0.0270908
Rasgrf1	1.24192e-06	0.279065	0.447	0.398	0.0273732
Tmsb4x	1.26737e-06	-0.166419	0.45	0.483	0.0279341
Nolc1	1.27544e-06	-0.45	0.068	0.096	0.028112
Tuba1a	1.30684e-06	-0.174343	0.508	0.545	0.0288041
Hnrnpa2b1	1.32408e-06	-0.114515	0.599	0.65	0.0291841
Pim2	1.34329e-06	-0.451167	0.104	0.139	0.0296075
Dclk3	1.3493e-06	0.633763	0.125	0.092	0.0297399
Pi4k2a	1.37962e-06	-0.399439	0.116	0.152	0.0304082
Ttbk1	1.41132e-06	-0.306246	0.159	0.197	0.0311068
Bcas3	1.41816e-06	-0.123637	0.6	0.643	0.0312576
Lhfp	1.42324e-06	0.393059	0.242	0.202	0.0313697
Ralgapa1	1.47447e-06	0.221418	0.744	0.712	0.0324989
Car11	1.51662e-06	-0.135433	0.375	0.425	0.0334278
Tcf25	1.54896e-06	-0.138882	0.627	0.664	0.0341407
Sde2	1.565e-06	-0.375056	0.074	0.104	0.0344943
Atp6ap1l	1.56649e-06	-0.409733	0.138	0.177	0.0345271
Nipal2	1.57275e-06	0.438269	0.147	0.114	0.034665
Hnrnph2	1.60927e-06	-0.239147	0.15	0.188	0.0354699
Zfp40	1.62623e-06	0.340429	0.241	0.203	0.0358438
Txndc16	1.62731e-06	-0.14406	0.321	0.367	0.0358675
mt-Nd4	1.68412e-06	-0.352166	0.188	0.219	0.0371197
Dlat	1.75554e-06	-0.242866	0.247	0.294	0.0386938
Oxct1	1.76155e-06	-0.133842	0.514	0.566	0.0388263
Prkar1a	1.77466e-06	-0.165628	0.337	0.388	0.0391152
Snhg20	1.7758e-06	0.18611	0.438	0.423	0.0391405
Nufip2	1.7835e-06	-0.211632	0.357	0.407	0.0393102
Zfp385a	1.81318e-06	-0.402743	0.129	0.165	0.0399643
Kifap3	1.8185e-06	-0.112052	0.686	0.729	0.0400815
Serbp1	1.84096e-06	-0.208364	0.375	0.422	0.0405766
Aarsd1	1.86529e-06	-0.260291	0.219	0.26	0.0411128
Znrf3	1.87353e-06	0.351224	0.247	0.209	0.0412945
Cdc42ep3	1.88642e-06	-0.559945	0.063	0.085	0.0415787
Dnajb5	1.90424e-06	-0.305481	0.223	0.267	0.0419714
Galnt14	1.92486e-06	0.439565	0.174	0.137	0.0424259
Rspo2	1.95148e-06	0.529042	0.125	0.094	0.0430125
Ier5	1.97606e-06	-0.41929	0.108	0.142	0.0435542
Got1	2.00906e-06	-0.31811	0.183	0.225	0.0442817
Hs3st5	2.02795e-06	0.135023	0.548	0.56	0.0446981
Nudcd3	2.05893e-06	-0.141247	0.536	0.582	0.0453809
Hmgcr	2.07406e-06	-0.30985	0.207	0.251	0.0457143
Cbarp	2.1172e-06	-0.311633	0.24	0.285	0.0466652
Chd3	2.14727e-06	-0.203212	0.451	0.499	0.0473279
Rabac1	2.1837e-06	-0.321833	0.151	0.187	0.0481309
Fscn1	2.18781e-06	-0.295601	0.155	0.19	0.0482215
Pnma8c	2.20752e-06	-0.393711	0.104	0.136	0.048656
Dlg4	2.25006e-06	-0.175763	0.452	0.503	0.0495935
4930588A03Rik	2.29894e-06	-0.179835	0.35	0.398	0.0506709
Rufy3	2.31385e-06	-0.100446	0.566	0.616	0.0509995
Slc8a1	2.31732e-06	0.171286	0.975	0.961	0.0510761
Dennd11	2.32114e-06	-0.330379	0.197	0.239	0.0511601
Gask1a	2.34264e-06	1.27781	0.015	0.006	0.051634
Leng8	2.3582e-06	0.296124	0.372	0.333	0.0519772
Top1	2.3795e-06	-0.158894	0.521	0.567	0.0524465
Slc44a1	2.41032e-06	-0.127509	0.435	0.473	0.0531259
Lsamp	2.46872e-06	0.179222	0.983	0.978	0.0544131
Cend1	2.50625e-06	-0.279297	0.095	0.122	0.0552403
Jph3	2.55402e-06	-0.275321	0.179	0.21	0.0562931
Shb	2.57088e-06	-0.425428	0.126	0.161	0.0566649
Rab26os	2.58803e-06	0.447078	0.08	0.064	0.0570429
Gm16867	2.62085e-06	-0.42282	0.054	0.079	0.0577661
Npy1r	2.63015e-06	-0.898935	0.024	0.043	0.0579712
Tbl1xr1	2.684e-06	-0.190712	0.372	0.41	0.059158
Nab2	2.81556e-06	-0.573177	0.051	0.076	0.0620579
Camk2n1	2.87418e-06	-0.172295	0.474	0.504	0.0633498
Crim1	2.88936e-06	0.364	0.206	0.166	0.0636844
Clip3	2.94078e-06	-0.28042	0.218	0.252	0.0648176
Plcl1	2.9568e-06	0.41402	0.206	0.166	0.0651708
St8sia5	2.99576e-06	-0.181145	0.37	0.412	0.0660296
Mitf	3.0626e-06	0.497098	0.195	0.157	0.0675028
Gm2824	3.11634e-06	-0.14768	0.424	0.475	0.0686873
Manf	3.14265e-06	-0.299173	0.153	0.192	0.0692671
Cttnbp2nl	3.17517e-06	-0.475382	0.092	0.123	0.069984
Gm10125	3.1777e-06	-0.298302	0.113	0.147	0.0700397
Ttll3	3.30667e-06	-0.364596	0.103	0.133	0.0728824
Xylt1	3.40021e-06	0.201299	0.743	0.719	0.0749441
Stambpl1	3.44846e-06	-0.30549	0.166	0.203	0.0760076
Cntnap5b	3.47039e-06	-0.168832	0.344	0.393	0.076491
Rnf180	3.48281e-06	0.380345	0.235	0.198	0.0767646
Gm26871	3.60025e-06	0.139455	0.89	0.895	0.079353
Tceal5	3.69221e-06	-0.280039	0.154	0.192	0.08138
Sub1	3.71252e-06	-0.187335	0.417	0.455	0.0818277
Sulf1	3.83837e-06	0.31318	0.28	0.235	0.0846015
Oaz1	3.87499e-06	-0.222262	0.188	0.229	0.0854087
Lrrcc1	4.04248e-06	0.437868	0.215	0.175	0.0891004
Gdpd5	4.10339e-06	0.350111	0.28	0.241	0.0904428
Rsbn1l	4.10815e-06	-0.142391	0.316	0.365	0.0905477
Osbpl9	4.20386e-06	-0.110433	0.568	0.618	0.0926573
Snurf	4.31408e-06	-0.236222	0.214	0.251	0.0950865
Tmem38a	4.40341e-06	-0.192113	0.376	0.426	0.0970555
Tomm7	4.49101e-06	-0.346617	0.1	0.126	0.0989864
Nxph1	4.53178e-06	-0.114514	0.208	0.184	0.099885
Myh10	4.63699e-06	-0.188839	0.41	0.455	0.102204
Rgs7	4.69957e-06	0.200942	0.872	0.84	0.103583
Gabrb3	4.71909e-06	0.146942	0.959	0.955	0.104013
Xpo1	4.80611e-06	-0.18961	0.205	0.247	0.105931
Ndufc1	4.88272e-06	-0.39315	0.139	0.175	0.10762
Sv2a	5.02407e-06	-0.221844	0.364	0.406	0.110736
Cystm1	5.10546e-06	-0.367081	0.128	0.162	0.112529
Ddit3.1	5.1133e-06	-1.10159	0.018	0.033	0.112702
Luc7l3	5.12866e-06	0.204924	0.78	0.753	0.113041
Mir100hg	5.13082e-06	0.16383	0.829	0.816	0.113088
Coro2b	5.16855e-06	-0.225617	0.289	0.33	0.11392
Mdga1	5.3974e-06	0.612761	0.062	0.046	0.118964
Usp6nl	5.64867e-06	0.569204	0.082	0.062	0.124502
Herpud2	5.72916e-06	-0.306103	0.204	0.246	0.126276
Dgkb	5.74252e-06	0.380452	0.39	0.345	0.126571
Rbms3	5.7857e-06	0.276829	0.346	0.328	0.127523
Ptk2b	5.82439e-06	-0.134665	0.493	0.543	0.128375
Fbxo33	5.85572e-06	-0.317636	0.14	0.172	0.129066
Siah3	5.87062e-06	-0.480499	0.077	0.101	0.129394
Nr6a1	5.90573e-06	0.252684	0.399	0.361	0.130168
Col6a1	5.97722e-06	0.395603	0.255	0.218	0.131744
Dnm1	6.01733e-06	-0.11404	0.651	0.679	0.132628
Cgrrf1	6.02245e-06	-0.422347	0.072	0.1	0.132741
Tma7	6.02559e-06	-0.259279	0.303	0.345	0.13281
Epha6	6.22127e-06	0.530491	0.279	0.238	0.137123
Evi5	6.45913e-06	-0.110793	0.586	0.634	0.142366
Fnip1	6.55263e-06	-0.159635	0.354	0.402	0.144427
Sybu	6.5659e-06	-0.12484	0.674	0.708	0.144719
Mat2a	6.59113e-06	0.244256	0.379	0.338	0.145275
Wnk1	6.8908e-06	0.242994	0.509	0.478	0.15188
Nova2	6.90378e-06	-0.187524	0.338	0.384	0.152166
Plppr5	6.92766e-06	0.278171	0.394	0.349	0.152693
4930597O21Rik	7.05017e-06	-1.69292	0.006	0.016	0.155393
Fbxl7	7.07376e-06	0.517073	0.093	0.066	0.155913
Slc12a5	7.22228e-06	-0.223787	0.322	0.369	0.159186
Arhgap25	7.33693e-06	-0.176795	0.298	0.345	0.161713
Zbtb11	7.4102e-06	-0.245612	0.258	0.295	0.163328
Cnrip1	7.52558e-06	-0.154234	0.408	0.457	0.165871
Spon1	7.53734e-06	0.264614	0.343	0.3	0.16613
Il1rapl2	7.69332e-06	0.474576	0.224	0.186	0.169568
Zcchc7	7.70338e-06	0.175624	0.818	0.802	0.16979
Myo18a	7.70951e-06	-0.116079	0.437	0.466	0.169925
Plat	7.74396e-06	-0.428687	0.088	0.117	0.170685
Cyp51	7.92653e-06	-0.31997	0.096	0.127	0.174709
Psmc1	7.98861e-06	-0.180283	0.259	0.3	0.176077
Plekho1	8.3193e-06	-0.347672	0.122	0.154	0.183366
Tox2	8.34805e-06	-0.450234	0.086	0.116	0.183999
Sp4	8.40172e-06	0.412023	0.25	0.209	0.185182
Fxyd7	8.42018e-06	-0.418764	0.127	0.159	0.185589
Zfp251	8.45521e-06	-0.39174	0.095	0.126	0.186361
Zyg11b	8.50202e-06	-0.214882	0.341	0.377	0.187393
Osbpl3	8.5893e-06	0.299437	0.484	0.439	0.189317
Kras	8.62252e-06	-0.255037	0.221	0.264	0.190049
Lpar1	8.63938e-06	0.737488	0.069	0.048	0.19042
Dach1	8.68393e-06	0.960436	0.039	0.025	0.191402
Slc2a3	8.71432e-06	-0.16582	0.306	0.353	0.192072
Syngr3	8.84831e-06	-0.437448	0.123	0.155	0.195026
Gls2	8.90663e-06	-0.318166	0.12	0.152	0.196311
Maml3	8.93078e-06	0.304991	0.606	0.572	0.196843
Khdrbs3	8.9848e-06	0.153297	0.956	0.948	0.198034
Pqbp1	9.08068e-06	-0.530025	0.037	0.058	0.200147
Ptn	9.09286e-06	0.388878	0.262	0.221	0.200416
Lpp	9.19449e-06	-0.234321	0.187	0.225	0.202656
Igfbp6	9.20149e-06	-0.700299	0.029	0.046	0.20281
Neurod2	9.21534e-06	-0.217863	0.214	0.256	0.203115
Senp5	9.78686e-06	-0.12377	0.422	0.469	0.215712
Zfp871	9.9897e-06	-0.186174	0.282	0.326	0.220183
Smap2	1.00293e-05	-0.205891	0.271	0.315	0.221055
Nim1k	1.018e-05	-0.268527	0.111	0.14	0.224378
Pgm2	1.02234e-05	-0.343122	0.149	0.185	0.225333
Vps37b	1.03398e-05	-0.350511	0.147	0.183	0.2279
Ciart	1.04773e-05	-0.888093	0.025	0.043	0.230929
Pgam1	1.04815e-05	-0.323208	0.175	0.208	0.231023
Septin4	1.07324e-05	-0.153952	0.314	0.35	0.236552
Tnfrsf12a	1.09502e-05	-1.29274	0.006	0.015	0.241354
Nkiras1	1.10477e-05	-0.304818	0.175	0.213	0.243502
Tmem44	1.11604e-05	0.66662	0.107	0.08	0.245987
Rbm24	1.13877e-05	-0.510233	0.077	0.099	0.250996
Adora2a	1.15086e-05	1.80157	0.013	0.004	0.253662
Fosb	1.15244e-05	-1.10807	0.01	0.022	0.25401
Usp2	1.18994e-05	-0.303548	0.164	0.198	0.262274
Sgcd	1.19748e-05	0.330802	0.411	0.375	0.263937
Aldh2	1.19998e-05	-0.403047	0.071	0.097	0.264488
Gnl3l	1.20299e-05	-0.193399	0.302	0.345	0.265151
Plekhg5	1.2126e-05	-0.19355	0.389	0.432	0.26727
Erbb4	1.21766e-05	0.486468	0.235	0.195	0.268386
Cdadc1	1.27879e-05	-0.152648	0.417	0.463	0.281858
Wsb1	1.28423e-05	0.353389	0.269	0.229	0.283058
Slc7a5	1.28564e-05	-0.69098	0.022	0.039	0.283368
Dmtn	1.29426e-05	-0.166336	0.356	0.398	0.285268
Pfdn2	1.31564e-05	-0.377596	0.098	0.129	0.289979
Ppme1	1.32846e-05	-0.129619	0.352	0.392	0.292806
Brix1	1.38293e-05	-0.401391	0.072	0.094	0.304812
Aco2	1.38606e-05	-0.210007	0.289	0.322	0.305503
Mroh1	1.38666e-05	-0.212408	0.145	0.176	0.305635
Appl2	1.39684e-05	0.637676	0.059	0.039	0.307877
Psmd7	1.39851e-05	-0.238796	0.207	0.246	0.308246
Uqcrb	1.40403e-05	-0.248314	0.159	0.196	0.309463
Gm46218	1.40472e-05	0.446147	0.169	0.134	0.309615
Fbxo44	1.40842e-05	-0.314165	0.086	0.114	0.310429
Rfx4	1.4403e-05	1.037	0.037	0.021	0.317457
Nap1l1	1.44046e-05	-0.122953	0.505	0.553	0.317491
Auh	1.4587e-05	-0.153265	0.365	0.405	0.321512
Ap1s1	1.45876e-05	-0.396282	0.108	0.14	0.321524
Pvr	1.47267e-05	-0.502651	0.055	0.08	0.324591
Ndufv3	1.47606e-05	-0.317409	0.12	0.152	0.325339
Ece1	1.49387e-05	-0.185136	0.24	0.271	0.329264
Zfp365	1.50722e-05	-0.154287	0.264	0.302	0.332207
Rsbn1	1.51638e-05	-0.195167	0.262	0.306	0.334225
Ywhah	1.51647e-05	-0.193196	0.344	0.371	0.334245
Abhd6	1.53781e-05	-0.218225	0.196	0.23	0.338949
Rassf5	1.54722e-05	-0.535831	0.081	0.11	0.341024
Fhit	1.55677e-05	0.195098	0.384	0.372	0.343127
Nopchap1	1.56957e-05	-0.2007	0.239	0.28	0.345949
Dnajc5	1.59054e-05	-0.214567	0.255	0.289	0.35057
Abhd2	1.63281e-05	-0.233519	0.226	0.265	0.359887
Ttc14	1.65646e-05	0.185736	0.773	0.746	0.365101
Tead1	1.69043e-05	0.393077	0.184	0.152	0.372587
Tmem91	1.6954e-05	0.332525	0.157	0.128	0.373682
D430036J16Rik	1.69699e-05	1.21757	0.022	0.011	0.374034
Tpt1	1.7024e-05	-0.269823	0.194	0.223	0.375226
Robo1	1.72032e-05	-0.169648	0.698	0.739	0.379177
Asph	1.7208e-05	-0.131431	0.345	0.382	0.379282
Nr1d2	1.7223e-05	-0.107666	0.154	0.182	0.379611
Slc1a3	1.75364e-05	0.300351	0.128	0.105	0.386519
St6galnac3	1.76205e-05	-0.169906	0.345	0.385	0.388373
Zbtb4	1.78656e-05	-0.267347	0.192	0.23	0.393776
Etv4	1.80941e-05	0.752208	0.073	0.051	0.398813
Ivns1abp	1.81999e-05	0.256316	0.263	0.245	0.401144
Drd1	1.82086e-05	0.645064	0.062	0.042	0.401336
Lrrfip2	1.85733e-05	-0.179861	0.226	0.261	0.409374
Ctnnb1	1.88383e-05	-0.260051	0.205	0.239	0.415215
Caln1	1.93385e-05	0.216569	0.705	0.685	0.426241
Gpr19	1.97012e-05	-0.37657	0.108	0.138	0.434235
Gm38353	1.97315e-05	0.392641	0.149	0.117	0.434902
A830036E02Rik	2.01185e-05	0.580405	0.106	0.079	0.443432
Ranbp9	2.07249e-05	-0.109248	0.477	0.523	0.456797
Nars	2.07418e-05	-0.133204	0.337	0.382	0.45717
Napb	2.08973e-05	-0.131894	0.379	0.418	0.460598
Ralgps2	2.13619e-05	0.275463	0.36	0.323	0.470837
Irs2	2.16968e-05	-0.341454	0.073	0.098	0.478219
Rpl41	2.21728e-05	-0.103826	0.366	0.411	0.48871
Rpusd4	2.21826e-05	1.11202	0.03	0.016	0.488927
Actr2	2.22495e-05	-0.122307	0.389	0.423	0.4904
Dnah7b	2.23933e-05	0.544403	0.051	0.033	0.49357
Gnb5	2.32052e-05	-0.167965	0.268	0.299	0.511466
Bscl2	2.32617e-05	-0.283412	0.194	0.23	0.512711
Dusp5	2.34176e-05	-0.626465	0.039	0.059	0.516148
Pde4b	2.36684e-05	0.145789	0.901	0.871	0.521676
Id1	2.37956e-05	-1.72421	0.004	0.013	0.524479
Soga3	2.38068e-05	-0.112819	0.587	0.63	0.524727
Zfp407	2.38418e-05	0.289846	0.47	0.433	0.525496
Cryzl1	2.41793e-05	-0.108638	0.465	0.501	0.532936
Sfpq	2.45724e-05	0.220688	0.658	0.621	0.541601
Sla	2.47047e-05	0.400171	0.136	0.107	0.544516
Gm49162	2.48363e-05	-1.06	0.006	0.016	0.547416
Gnal	2.52472e-05	0.337229	0.264	0.228	0.556473
Snap91	2.54983e-05	0.174953	0.737	0.706	0.562009
Gm33525	2.62694e-05	-1.60481	0.005	0.014	0.579004
Epb41l4b	2.62703e-05	0.382115	0.254	0.215	0.579023
Prpf6	2.64031e-05	-0.195631	0.26	0.3	0.58195
Zfp868	2.67422e-05	0.738737	0.052	0.034	0.589424
Adcy5	2.72502e-05	0.261747	0.218	0.193	0.600621
Septin1	2.75117e-05	0.83855	0.035	0.021	0.606385
Nalcn	2.77285e-05	0.186755	0.685	0.663	0.611165
Dnm1l	2.7928e-05	-0.114667	0.582	0.626	0.61556
Fez1	2.81917e-05	-0.18993	0.222	0.254	0.621373
Tmem254	2.82542e-05	-0.89679	0.028	0.045	0.622752
Efr3b	2.82865e-05	-0.120428	0.414	0.459	0.623463
Cdh18	2.84486e-05	0.1441	0.979	0.977	0.627035
Ggnbp2	2.85513e-05	-0.130921	0.394	0.44	0.629299
Slc9a3r2	2.86919e-05	0.524143	0.055	0.037	0.632398
Gpr26	2.89781e-05	-0.319108	0.168	0.201	0.638707
Gm32509	2.90444e-05	-0.321288	0.131	0.164	0.640168
Adra1b	3.06211e-05	0.415265	0.119	0.091	0.67492
Selenow	3.06519e-05	-0.182655	0.319	0.35	0.675599
Slco3a1	3.07732e-05	0.268429	0.402	0.371	0.678272
Rxfp1	3.08845e-05	0.483382	0.192	0.158	0.680726
Calr	3.12386e-05	-0.237222	0.287	0.327	0.68853
Nfya	3.19175e-05	0.59158	0.076	0.053	0.703493
Fam171a1	3.20263e-05	0.294151	0.333	0.292	0.705892
Eno2	3.21898e-05	-0.182565	0.341	0.383	0.709495
Sptan1	3.26175e-05	-0.100213	0.604	0.648	0.718921
Stx8	3.32519e-05	-0.189595	0.339	0.371	0.732904
Gpi1	3.35385e-05	-0.144054	0.463	0.51	0.739223
Dpysl4	3.38873e-05	-0.303157	0.115	0.145	0.74691
Vti1b	3.40531e-05	-0.186466	0.238	0.279	0.750565
Kcnd3	3.45793e-05	0.235218	0.585	0.558	0.762162
Eif5b	3.45959e-05	-0.126762	0.357	0.388	0.762529
Tspan3	3.46456e-05	-0.210433	0.232	0.272	0.763625
Tecr	3.48653e-05	-0.123199	0.429	0.473	0.768467
Pdap1	3.54535e-05	-0.288384	0.12	0.143	0.781431
Spen	3.58968e-05	-0.198795	0.242	0.282	0.791201
Rcc2	3.61335e-05	-0.426688	0.105	0.134	0.796418
Mia3	3.71745e-05	-0.229554	0.272	0.313	0.819363
Slit2	3.72101e-05	0.475942	0.158	0.127	0.820147
Ptchd1	3.73421e-05	-0.134663	0.364	0.408	0.823058
Ndufa10	3.80481e-05	-0.168332	0.265	0.307	0.838617
Norad	3.83333e-05	-0.187154	0.349	0.375	0.844904
Smim13	3.84511e-05	-0.244038	0.211	0.246	0.847501
Mapk8ip2	3.86194e-05	-0.25596	0.175	0.205	0.85121
Gpx4	3.88743e-05	-0.285549	0.209	0.242	0.856829
Map2k3	3.92321e-05	-0.385375	0.08	0.103	0.864715
Adamtsl1	3.93297e-05	0.394873	0.26	0.224	0.866866
Gm19938	4.02159e-05	0.395152	0.209	0.18	0.886398
Ndufb4	4.0468e-05	-0.235711	0.157	0.18	0.891956
Cbx5	4.07851e-05	-0.169297	0.301	0.342	0.898945
Hbp1	4.12108e-05	-0.375018	0.067	0.09	0.908327
Galnt18	4.18315e-05	0.164479	0.775	0.769	0.922008
Tef	4.18798e-05	-0.170929	0.314	0.355	0.923072
Adamts17	4.20877e-05	-0.19298	0.143	0.177	0.927654
Slc6a7	4.23012e-05	-0.217829	0.262	0.304	0.932361
Ppp3r1	4.30167e-05	-0.21202	0.226	0.257	0.948132
Grb14	4.32326e-05	0.453863	0.147	0.116	0.952889
Tpk1	4.33683e-05	0.407809	0.177	0.143	0.95588
Cox5b	4.37888e-05	-0.252711	0.23	0.261	0.965148
Zswim4	4.48527e-05	-0.494318	0.059	0.083	0.988599
Morf4l1	4.50019e-05	-0.15706	0.279	0.309	0.991887
Gm29506	4.50237e-05	-1.33461	0.007	0.016	0.992367
Ptms	4.57601e-05	-0.209323	0.189	0.211	1
Man2a1	4.5812e-05	-0.116975	0.457	0.49	1
Cnot3	4.59317e-05	-0.11846	0.389	0.428	1
Gm5468.1	4.61609e-05	0.332288	0.238	0.204	1
Epc2	4.61649e-05	-0.240561	0.225	0.264	1
Irs1	4.62838e-05	0.4305	0.116	0.09	1
Cisd3	4.62917e-05	-0.323806	0.111	0.141	1
Arf4	4.63219e-05	-0.288	0.167	0.201	1
Jak1	4.68622e-05	-0.140747	0.269	0.31	1
Gng4	4.71486e-05	0.562258	0.058	0.039	1
Ddx3y	4.71997e-05	-0.269112	0.138	0.171	1
Ociad1	4.83036e-05	-0.181861	0.315	0.356	1
Nxpe4	4.93689e-05	0.314942	0.38	0.338	1
Ier5l	4.94496e-05	-0.704085	0.032	0.05	1
Ptk2	5.0795e-05	0.168058	0.946	0.937	1
Pde1b	5.10349e-05	0.387295	0.125	0.099	1
Gprin3	5.12568e-05	0.565223	0.092	0.071	1
Tacc1	5.1618e-05	-0.113106	0.612	0.644	1
Dad1	5.18395e-05	-0.287324	0.137	0.16	1
Atp5b	5.23695e-05	-0.108699	0.417	0.448	1
Prss12	5.24236e-05	0.396263	0.111	0.087	1
Nrxn2	5.26131e-05	-0.109892	0.523	0.547	1
Tra2b	5.31541e-05	-0.14949	0.342	0.384	1
9530080O11Rik	5.3319e-05	0.816634	0.03	0.017	1
Fbrsl1	5.35892e-05	-0.180074	0.325	0.361	1
Ccn2	5.36191e-05	0.529457	0.088	0.064	1
Hspa9	5.38752e-05	-0.219845	0.207	0.244	1
Mettl24	5.45635e-05	-0.225857	0.114	0.144	1
Dstn	5.54096e-05	-0.234925	0.17	0.201	1
Lims1	5.60498e-05	-0.21585	0.272	0.312	1
Ccdc28b	5.66031e-05	-0.302039	0.146	0.179	1
Cbx3	5.77886e-05	-0.243974	0.178	0.198	1
0610038B21Rik	5.79358e-05	-0.507572	0.018	0.032	1
Rnf169	5.82557e-05	-0.104215	0.522	0.566	1
Selenok	5.84882e-05	-0.256567	0.188	0.222	1
Meg3	5.87598e-05	0.116833	1	1	1
Ubap2l	6.00037e-05	-0.132964	0.435	0.467	1
Ube2e1	6.01323e-05	-0.256804	0.17	0.204	1
Ubtf	6.07141e-05	-0.204073	0.208	0.246	1
Irgq	6.08475e-05	-0.458026	0.048	0.069	1
Rps27l	6.09346e-05	-0.507868	0.018	0.033	1
Senp2	6.12857e-05	-0.103086	0.268	0.306	1
Slc16a10	6.17289e-05	-0.120981	0.362	0.406	1
Slc4a8	6.18846e-05	-0.261037	0.241	0.28	1
Lrpap1	6.27962e-05	-0.104837	0.161	0.19	1
Chn2	6.29675e-05	-0.223662	0.284	0.317	1
D130043K22Rik	6.4675e-05	-0.140342	0.395	0.44	1
Cxxc5	6.66754e-05	-0.259127	0.173	0.207	1
Kcnj9	6.72569e-05	-0.189441	0.196	0.233	1
Dclk2	6.7274e-05	0.236684	0.318	0.286	1
Atp5d	6.73308e-05	-0.207865	0.152	0.182	1
Hps4	6.75164e-05	-0.286166	0.141	0.171	1
Ubqln2	6.84107e-05	-0.321797	0.069	0.091	1
Sertad1	6.86238e-05	-0.801552	0.018	0.031	1
Map3k5	6.89592e-05	-0.126871	0.521	0.556	1
Neo1	6.96722e-05	0.28282	0.386	0.348	1
Vstm2b	7.03569e-05	0.748148	0.044	0.029	1
Fam43b	7.07167e-05	-0.95918	0.018	0.031	1
Timm8b	7.24821e-05	-0.282481	0.126	0.152	1
Map1lc3b	7.2815e-05	-0.267028	0.139	0.17	1
Tbc1d1	7.35264e-05	-0.340268	0.179	0.209	1
Gabarapl2	7.4392e-05	-0.27205	0.104	0.133	1
Arhgef37	7.47033e-05	-0.120302	0.35	0.382	1
Sin3a	7.539e-05	-0.32314	0.119	0.139	1
Nfe2l1	7.57999e-05	-0.25454	0.147	0.176	1
Tmtc2	7.6012e-05	0.451762	0.133	0.105	1
Atl2	7.60143e-05	-0.227491	0.234	0.273	1
Mirg	7.80373e-05	0.216683	0.503	0.465	1
Vdac1	7.90128e-05	-0.199838	0.232	0.271	1
Gm15199	8.02556e-05	-1.27633	0.004	0.012	1
Fat1	8.11694e-05	0.878751	0.049	0.032	1
Fbn1	8.12608e-05	0.648764	0.051	0.037	1
Cep19	8.12826e-05	-0.260917	0.169	0.204	1
Pdia3	8.14119e-05	-0.181101	0.282	0.322	1
Gm1604a	8.22552e-05	0.888857	0.042	0.029	1
Ttc19	8.45884e-05	-0.104865	0.451	0.483	1
Akap13	8.5048e-05	0.38957	0.165	0.134	1
B930059L03Rik	8.51182e-05	1.45831	0.013	0.005	1
A230077H06Rik	8.71355e-05	0.947699	0.03	0.017	1
Dop1a	8.74469e-05	0.234652	0.456	0.419	1
Erdr1	8.79067e-05	0.407592	0.119	0.096	1
Man1a2	8.81754e-05	0.244327	0.47	0.429	1
Stx4a	8.81876e-05	-0.306742	0.122	0.147	1
Rab11fip4	8.85601e-05	-0.165349	0.319	0.361	1
Edf1	8.88144e-05	-0.245288	0.121	0.149	1
Alg2	8.89056e-05	-0.279607	0.121	0.149	1
Gabra3	8.9449e-05	-0.137017	0.302	0.341	1
Plk2	9.0693e-05	-0.193946	0.26	0.298	1
Dnajb1	9.07628e-05	-0.73481	0.029	0.046	1
Syt13	9.27717e-05	-0.13608	0.308	0.343	1
Wdr26	9.28895e-05	-0.183678	0.362	0.402	1
Srsf7	9.2978e-05	0.195357	0.399	0.389	1
Itgav	9.4979e-05	-0.277776	0.099	0.12	1
Samd5	9.59136e-05	0.224608	0.332	0.292	1
Cacng4	9.75127e-05	0.639448	0.041	0.026	1
Ap2s1	9.81079e-05	-0.271038	0.135	0.166	1
Oaz2	0.00010008	-0.191901	0.152	0.178	1
Pum1	0.000100127	-0.133548	0.485	0.527	1
Cstf2	0.000100161	0.267399	0.296	0.258	1
Gm4117	0.000101975	-0.413093	0.026	0.041	1
Immp1l	0.000103243	0.386036	0.199	0.168	1
Inpp5a	0.000103465	0.412383	0.199	0.166	1
mt-Nd1	0.000104629	-0.207157	0.233	0.261	1
Nrd1	0.000105403	-0.107617	0.483	0.5	1
Arhgef11	0.000106194	-0.160402	0.364	0.39	1
Plppr1	0.000107966	0.37246	0.158	0.133	1
Dcaf6	0.000108228	0.153647	0.594	0.579	1
Slc25a25	0.00010855	-0.290977	0.136	0.166	1
Ndrg2	0.000108562	-0.209486	0.146	0.161	1
Ndufa1	0.000109042	-0.280129	0.13	0.161	1
Auts2	0.000110598	0.176191	0.89	0.861	1
4930484I04Rik	0.000111553	-0.933966	0.012	0.023	1
Cherp	0.000111655	-0.382148	0.119	0.148	1
Hectd4	0.000113894	-0.100635	0.513	0.553	1
Gm14093	0.000114536	0.668503	0.063	0.044	1
St6gal2	0.00011548	0.260235	0.452	0.411	1
Elapor1	0.000116851	-0.141759	0.52	0.557	1
Atp5mpl	0.000117564	-0.248233	0.199	0.231	1
Vgf	0.000120967	-0.290218	0.106	0.134	1
Mllt11	0.000121012	-0.188028	0.248	0.286	1
D630045J12Rik	0.000122486	0.315219	0.327	0.291	1
Nol4l	0.000123055	0.271637	0.263	0.235	1
Mosmo	0.000123664	-0.220782	0.23	0.268	1
Zbtb7a	0.000127563	-0.244262	0.16	0.193	1
Zfhx2	0.000128866	-0.24293	0.28	0.317	1
1810037I17Rik	0.000130706	-0.229413	0.189	0.223	1
Tcaim	0.000133299	0.499244	0.106	0.081	1
Fnbp1l	0.000134284	0.190471	0.798	0.777	1
9430014N10Rik	0.000134937	0.476018	0.094	0.071	1
Fam98b	0.000136019	-0.228747	0.147	0.177	1
Rel	0.000136985	-0.588283	0.04	0.058	1
Glul	0.000137314	-0.111179	0.269	0.289	1
Eif1	0.000139296	-0.160863	0.281	0.316	1
Nme1	0.000143283	-0.3046	0.192	0.222	1
Acvr1b	0.000143966	-0.261419	0.155	0.185	1
Ptch2	0.000144138	-0.679865	0.023	0.038	1
Wbp2	0.00014442	-0.330463	0.092	0.117	1
Rps28	0.000145149	-0.242107	0.224	0.254	1
Lrrc3b	0.000146337	0.330313	0.22	0.187	1
Uty	0.000149682	-0.15424	0.227	0.259	1
Acot7	0.000150963	-0.221571	0.241	0.279	1
Mctp2	0.000152959	0.600437	0.071	0.051	1
Ggt7	0.000153875	-0.176588	0.288	0.324	1
Hdac5	0.000157537	-0.198512	0.15	0.181	1
Tmed7	0.00015921	-0.474345	0.051	0.071	1
Fstl5	0.000159899	0.300928	0.228	0.202	1
Cox4i1	0.000160562	-0.110139	0.368	0.398	1
Ndufa12	0.000160999	-0.217091	0.174	0.204	1
Rrp1	0.000163482	-0.268364	0.159	0.191	1
Sf3b2	0.000166761	-0.185721	0.264	0.301	1
Kpna7	0.00016684	-0.26491	0.114	0.143	1
Tmem126a	0.000167065	-0.31891	0.111	0.138	1
Ankrd6	0.000171311	-0.20936	0.205	0.24	1
Copg2	0.000172909	0.219444	0.35	0.31	1
Pick1	0.000175485	-0.242141	0.157	0.189	1
Cebpz	0.000176718	-0.214116	0.277	0.314	1
Cltb	0.000179333	-0.202528	0.23	0.265	1
Rab3gap2	0.000181878	-0.126334	0.354	0.395	1
Gm19410	0.000182859	0.655661	0.093	0.07	1
Prkcg	0.000185901	-0.164719	0.462	0.496	1
Exoc6	0.000186509	0.259729	0.432	0.396	1
Iqsec3	0.000188056	0.285995	0.368	0.331	1
Ube2k	0.000190612	-0.104323	0.526	0.564	1
Cntnap1	0.000192423	-0.248556	0.133	0.153	1
Rpl24	0.000193389	-0.140126	0.178	0.211	1
Atp5h	0.000196052	-0.26201	0.216	0.25	1
Pcnx4	0.000196775	-0.306444	0.118	0.144	1
Sgsm1	0.000197436	-0.122686	0.379	0.406	1
Ttc9b	0.00019764	-0.279536	0.142	0.17	1
Car15	0.000199265	-0.770688	0.016	0.028	1
Cbx6	0.000199529	-0.118138	0.364	0.398	1
Slc25a22	0.000201434	-0.286746	0.128	0.158	1
mt-Co3	0.000203884	-0.101035	0.499	0.534	1
Xlr5a	0.000205971	1.30089	0.028	0.016	1
Cntnap4	0.000206644	0.210484	0.398	0.374	1
Abi3bp	0.000206933	-0.138735	0.136	0.163	1
Tspyl1	0.000206938	-0.421493	0.06	0.081	1
Exoc7	0.000207241	-0.177055	0.156	0.183	1
Nkx6-1	0.000208353	-0.882102	0.003	0.01	1
B230317F23Rik	0.000209586	0.637933	0.047	0.031	1
Asap2	0.000209811	0.207226	0.575	0.557	1
Arpin	0.000212044	-0.685814	0.013	0.025	1
Ppcdc	0.000213213	0.335492	0.155	0.126	1
Gpr45	0.000215253	0.210214	0.362	0.334	1
Oprk1	0.000217021	1.1296	0.016	0.007	1
Plp1	0.000217668	0.291005	0.233	0.2	1
Fbxo34	0.000218804	-0.112648	0.258	0.295	1
Zfp2	0.000221043	0.26996	0.137	0.115	1
Mest	0.00022229	-0.423064	0.064	0.081	1
Mettl18	0.000222867	-0.440921	0.078	0.098	1
Irf2bpl	0.000224626	-0.486595	0.065	0.087	1
Muc3a	0.000225635	0.363653	0.107	0.085	1
Cep85l	0.000226823	-0.189014	0.238	0.266	1
Kcnn2	0.000232163	0.236434	0.682	0.653	1
Zfp654	0.000232577	-0.143115	0.3	0.338	1
Cnn3	0.000233845	0.9954	0.024	0.014	1
Gnaz	0.000234336	-0.196677	0.233	0.269	1
Snap47	0.00024195	-0.161328	0.186	0.211	1
Shoc2	0.000243821	-0.243418	0.218	0.252	1
Atp8a1	0.00024456	0.163188	0.777	0.772	1
Gm12023	0.000245343	-0.31588	0.087	0.109	1
Atrip	0.000247259	-0.188509	0.188	0.221	1
Ttpal	0.000250208	-0.356957	0.067	0.085	1
Ogt	0.00025073	0.250704	0.674	0.649	1
Cops8	0.000256116	-0.249369	0.106	0.13	1
Gcfc2	0.000257891	0.352609	0.103	0.08	1
A330074K22Rik	0.000258693	0.81065	0.036	0.022	1
Xkr6	0.000259523	0.149348	0.547	0.527	1
Fkbp2	0.000259925	-0.148857	0.21	0.243	1
Rpl18a	0.000260013	-0.114726	0.163	0.189	1
Gm41361	0.000260134	0.356967	0.147	0.119	1
Thsd7a	0.000260239	0.399293	0.103	0.08	1
A730063M14Rik	0.000260761	-0.719998	0.033	0.049	1
Tmem108	0.000264381	0.260985	0.43	0.396	1
Lhfpl3	0.000265472	0.269575	0.358	0.339	1
1500004A13Rik	0.000273351	-0.120115	0.431	0.471	1
Ptprk	0.000275702	0.418244	0.287	0.251	1
Gng7	0.000275987	0.38769	0.072	0.055	1
Prkaca	0.00027981	-0.24069	0.16	0.192	1
Nipal3	0.000280519	-0.23661	0.15	0.179	1
Dbi	0.000281491	0.394016	0.11	0.087	1
Slc5a5	0.000282953	-1.05111	0.01	0.02	1
5330416C01Rik	0.000283561	-0.321261	0.043	0.061	1
Tmem9	0.000284823	-0.270057	0.081	0.103	1
Smarca5	0.000286239	-0.18868	0.208	0.236	1
1700113A16Rik	0.00029031	-0.594532	0.047	0.066	1
Actn2	0.000292244	0.670311	0.055	0.039	1
Kcnt1	0.000293742	0.195639	0.378	0.352	1
Serf2	0.000293841	-0.221641	0.257	0.293	1
Gm27000	0.000295596	0.246724	0.26	0.23	1
Rplp1	0.000297599	-0.215598	0.228	0.253	1
Smurf1	0.000298441	0.15702	0.439	0.435	1
Dynlt1f	0.00029912	0.658012	0.034	0.025	1
Anapc13	0.000300676	-0.344825	0.042	0.057	1
Tuba1b	0.000301973	-0.24342	0.177	0.207	1
Scube1	0.000309199	0.328444	0.202	0.17	1
Prxl2c	0.000311775	-0.228997	0.113	0.14	1
Rasgrp2	0.00031366	0.723059	0.046	0.031	1
Adgrg6	0.000316134	0.561384	0.074	0.054	1
Kcnc3	0.000318887	-0.345012	0.112	0.139	1
Saraf	0.000319472	-0.346059	0.138	0.164	1
Gab2	0.00032013	0.278619	0.296	0.263	1
Cdh8	0.000320568	-0.120477	0.357	0.395	1
Serinc3	0.000320622	-0.192622	0.195	0.225	1
Rian	0.000322265	0.142975	0.964	0.958	1
Tmem64	0.000322348	-0.541092	0.06	0.081	1
Nhs	0.000322865	0.346798	0.115	0.091	1
Inf2	0.000326465	-0.112374	0.298	0.328	1
Phlda1	0.000327057	-0.476316	0.031	0.044	1
Rab7	0.000330594	-0.236252	0.202	0.235	1
Atp7a	0.00033238	-0.270681	0.117	0.134	1
Tns1	0.000333711	-0.366896	0.036	0.053	1
Sowahb	0.000338452	-0.796015	0.013	0.023	1
Erich3	0.0003402	-0.305699	0.081	0.103	1
Ndufa7	0.000340348	-0.211756	0.154	0.184	1
Gm15810	0.000340493	-0.477653	0.052	0.072	1
Pop1	0.000342079	0.409828	0.166	0.137	1
Dcbld1	0.00034407	-0.289208	0.15	0.179	1
9530052E02Rik	0.000344645	0.602406	0.055	0.038	1
Tbc1d8	0.00034733	0.255281	0.19	0.161	1
Degs1	0.000348737	0.490483	0.056	0.04	1
Crebrf	0.000349074	-0.17296	0.305	0.341	1
2210016L21Rik	0.000352146	-0.192639	0.152	0.183	1
Zfp804b	0.000354658	-0.128649	0.289	0.327	1
Enox1	0.000355777	0.216751	0.634	0.601	1
Garre1	0.000357447	-0.178246	0.242	0.273	1
Chst2	0.000361255	-0.316555	0.086	0.101	1
Nrp2	0.000365067	0.338491	0.091	0.07	1
Rnf220	0.000365404	-0.186172	0.258	0.29	1
Ubash3b	0.000365474	0.668416	0.081	0.061	1
Asphd1	0.000365535	-0.363375	0.072	0.092	1
Nrcam	0.000366666	0.148223	0.908	0.89	1
Gm19461	0.000367768	-0.718649	0.014	0.025	1
Pcca	0.000368797	-0.107692	0.432	0.473	1
Gm4128	0.000370059	-1.02728	0.011	0.021	1
E130102H24Rik	0.000370125	-0.210977	0.134	0.161	1
Erf	0.000375091	-0.494535	0.061	0.082	1
Zfand4	0.0003759	0.401124	0.135	0.11	1
Srpk1	0.000381309	-0.115658	0.428	0.468	1
Ghr	0.000382673	0.290737	0.265	0.24	1
Atp6v1f	0.000382876	-0.233112	0.12	0.147	1
Hpcal4	0.00038299	-0.202374	0.259	0.287	1
Elob	0.000383177	-0.194239	0.226	0.256	1
Lix1l	0.000384004	-0.464216	0.037	0.054	1
Ctsb	0.000384317	-0.184606	0.255	0.289	1
Arih2	0.000387608	-0.123264	0.204	0.234	1
Myrip	0.000388488	0.254141	0.362	0.329	1
Tmem88	0.000389165	-1.75041	0.004	0.011	1
Rbm27	0.000393793	-0.199918	0.253	0.288	1
AI413582	0.000399772	-0.269238	0.131	0.159	1
Rnasek	0.000424118	-0.314486	0.119	0.145	1
Chd5	0.000426702	-0.113198	0.42	0.455	1
Srgap1	0.000427151	0.301816	0.157	0.134	1
St18	0.000435183	0.74359	0.051	0.035	1
Fam222b	0.000438603	-0.155038	0.268	0.304	1
Fbxo32	0.000444063	-0.39307	0.084	0.107	1
Flna	0.000448153	0.237328	0.263	0.239	1
Phf14	0.000448626	0.140356	0.698	0.695	1
2610021A01Rik	0.000449585	-0.251212	0.114	0.14	1
Sh3pxd2b	0.000468582	0.513549	0.078	0.058	1
Nrbp2	0.000476627	0.238113	0.32	0.289	1
Emb	0.000478029	-0.203002	0.246	0.28	1
2810049E08Rik	0.000478657	0.283454	0.184	0.157	1
Crocc	0.00048335	-0.177887	0.169	0.2	1
Ak1	0.000489243	-0.244319	0.094	0.108	1
Wasf3	0.000494124	0.183103	0.281	0.265	1
Nnat	0.000495392	0.506206	0.06	0.046	1
Ndufc2	0.00049717	-0.217883	0.186	0.212	1
Padi6	0.000497298	1.03213	0.02	0.011	1
Zcchc14	0.000501202	-0.125341	0.277	0.313	1
Emc4	0.000504713	-0.291017	0.137	0.165	1
Tecpr1	0.000506939	-0.153254	0.282	0.318	1
Ccdc192	0.00051186	-0.464425	0.027	0.041	1
Zfp955b	0.000512814	-0.216689	0.191	0.222	1
Gm44257	0.000516522	-0.417646	0.088	0.111	1
Ddo	0.000516849	-0.307634	0.069	0.091	1
Fxyd6	0.000516883	-0.307515	0.106	0.12	1
Elf2	0.000517867	-0.242019	0.133	0.159	1
Capzb	0.000518579	-0.111232	0.244	0.278	1
Gpc5	0.000518813	0.383527	0.236	0.204	1
Ogfod1	0.000520083	-0.119848	0.252	0.284	1
Tomm6	0.000525263	-0.249278	0.147	0.175	1
Mff	0.000525444	0.332149	0.284	0.258	1
Islr2	0.000528382	-0.352512	0.071	0.092	1
Zcchc4	0.000528742	0.478216	0.097	0.075	1
Tpm3	0.000529181	-0.129814	0.448	0.473	1
Wdr45	0.000536416	-0.253842	0.089	0.112	1
Map1lc3a	0.00053862	-0.251461	0.08	0.095	1
Adcy2	0.000545036	0.159664	0.897	0.89	1
Pmm1	0.0005496	-0.185121	0.222	0.256	1
Rpl38	0.000550165	-0.182528	0.24	0.273	1
Drd2	0.000560553	1.29745	0.011	0.005	1
Eif5	0.000566138	-0.143346	0.289	0.323	1
Mapk8ip1	0.000567721	-0.164495	0.245	0.277	1
Ftsj3	0.000569534	0.581876	0.05	0.035	1
Ptpn12	0.000571466	-0.130557	0.416	0.452	1
D8Ertd738e	0.00057265	-0.281719	0.093	0.117	1
Scn1b	0.000575555	-0.172246	0.187	0.212	1
Ksr1	0.000578735	0.195035	0.386	0.369	1
Cox7a2	0.000580126	-0.181985	0.262	0.293	1
Gm15802	0.000581676	0.796893	0.027	0.016	1
Wdr44	0.000585312	-0.184844	0.175	0.205	1
Erc2	0.000585645	0.167484	0.982	0.976	1
Slc25a44	0.000587146	-0.392228	0.105	0.129	1
Dgkh	0.000590223	0.169105	0.602	0.58	1
Uqcrc1	0.000595268	-0.148108	0.23	0.264	1
Zmat2	0.000596026	-0.26479	0.159	0.189	1
Zfp112	0.00059622	0.196555	0.08	0.075	1
Fhl1	0.000597379	0.528968	0.073	0.054	1
Supt5	0.000598317	-0.191034	0.243	0.271	1
Prrc2b	0.00060842	-0.144089	0.404	0.441	1
1700012D14Rik	0.000612652	0.433582	0.097	0.076	1
Mobp	0.000615114	0.368158	0.162	0.137	1
Emc10	0.000619604	-0.233223	0.12	0.145	1
Igsf11	0.000620122	0.705088	0.063	0.048	1
Fchsd2	0.000622552	0.230545	0.327	0.291	1
Vcp	0.000623051	-0.19788	0.222	0.249	1
Cuta	0.000628467	-0.492465	0.059	0.079	1
Pakap	0.000629462	-0.125617	0.555	0.586	1
Psenen	0.0006301	-0.218011	0.102	0.127	1
Ypel3	0.000630272	-0.173153	0.204	0.236	1
Ankrd16	0.000636201	0.195901	0.15	0.141	1
Rnf165	0.000639467	-0.155799	0.366	0.404	1
Dlg3	0.000641408	-0.216863	0.181	0.21	1
Hnrnpa0	0.000646164	-0.509607	0.063	0.081	1
Elp5	0.000646539	-0.287273	0.081	0.104	1
Slc39a14	0.00064929	-0.303087	0.104	0.128	1
Pcnt	0.00065297	-0.233856	0.116	0.142	1
Gnb4	0.000659503	0.371016	0.098	0.076	1
Dnajc27	0.000665131	-0.286691	0.118	0.14	1
Cab39l	0.000666031	0.278859	0.168	0.14	1
Agap2	0.000674838	-0.176519	0.334	0.366	1
Naa16	0.000678204	0.244556	0.216	0.19	1
Zrsr1	0.000685153	-0.412923	0.06	0.079	1
Eno1b	0.000685313	-0.239213	0.127	0.149	1
Cdk5r2	0.00069488	-0.218171	0.107	0.121	1
Zwint	0.000716727	-0.127223	0.453	0.489	1
Csdc2	0.00071688	-0.495632	0.059	0.079	1
Zswim8	0.000725517	-0.189158	0.188	0.219	1
Mif	0.000744337	-0.224418	0.184	0.21	1
Rac1	0.00075488	-0.203682	0.145	0.168	1
Ctxn3	0.000755059	-1.03475	0.005	0.011	1
Morrbid	0.000758975	-0.297043	0.045	0.06	1
Efl1	0.000762644	-0.100127	0.227	0.255	1
Tmbim6	0.000769081	-0.225706	0.17	0.199	1
Rars2	0.000777615	0.251393	0.315	0.287	1
Wdr37	0.000794737	-0.103589	0.298	0.334	1
Pura	0.000811891	-0.131507	0.396	0.431	1
Psmd13	0.000824052	-0.11573	0.268	0.294	1
Uba1	0.000834283	-0.291031	0.147	0.175	1
Necab3	0.000840857	-0.159106	0.213	0.242	1
Rpl6	0.00084613	-0.117703	0.304	0.34	1
Abhd12	0.000849433	-0.118956	0.358	0.391	1
Cnih3	0.000849544	0.292994	0.114	0.091	1
Scrn1	0.000853908	-0.186842	0.203	0.23	1
Prpf19	0.000854181	-0.224167	0.154	0.172	1
Ap2m1	0.000859055	-0.133512	0.197	0.225	1
Ints5	0.00086041	-0.662095	0.012	0.019	1
Colq	0.000861095	0.718143	0.029	0.018	1
Morf4l2	0.000862503	-0.203439	0.239	0.268	1
Gal3st1	0.000864163	0.578279	0.016	0.009	1
Hgf	0.000865428	0.623052	0.022	0.014	1
Ercc6l2	0.000867774	0.386167	0.183	0.156	1
Atg13	0.000878631	-0.179693	0.167	0.196	1
Rps8	0.000884943	-0.179256	0.203	0.234	1
Kcnip3	0.0008858	-0.121143	0.641	0.675	1
Mlxip	0.000891624	-0.332838	0.139	0.166	1
Selenov	0.000894823	0.737849	0.02	0.011	1
Fras1	0.000910762	0.295786	0.191	0.166	1
Plag1	0.000928115	0.488377	0.091	0.071	1
Cys1	0.000929947	-0.287048	0.063	0.083	1
Crtac1	0.000931547	0.281409	0.246	0.225	1
Cdh22	0.000936326	0.392894	0.109	0.086	1
Ctxn1	0.000938043	-0.234887	0.211	0.242	1
Tpm4	0.000941223	-0.829027	0.012	0.021	1
Gm49216	0.000944492	1.03701	0.016	0.008	1
Sqstm1	0.000945141	-0.182552	0.178	0.208	1
9130015G15Rik	0.000945285	-0.741501	0.014	0.024	1
Wipf3	0.000947979	0.293747	0.367	0.337	1
Scn3b	0.000948963	-0.333297	0.163	0.192	1
Aldh1l1	0.000949336	-0.269523	0.083	0.105	1
Slc35g2	0.000957554	-0.400381	0.05	0.064	1
Rccd1	0.000957702	0.727172	0.055	0.039	1
Nptx1	0.000958369	-0.185488	0.31	0.341	1
Anp32e	0.000962457	-0.462007	0.048	0.065	1
Mtch1	0.000973558	-0.180747	0.157	0.186	1
Otoa	0.000976519	-0.239779	0.053	0.071	1
Rapgef5	0.000977854	0.237149	0.414	0.378	1
Gm49171	0.000987566	0.643002	0.048	0.038	1
Rps29	0.0009904	-0.130417	0.249	0.27	1
Gmfb	0.000992426	-0.314035	0.112	0.137	1
Chd4	0.00100206	-0.14748	0.318	0.353	1
Atl1	0.00100321	-0.131091	0.364	0.398	1
Rrp12	0.00100658	-0.4171	0.037	0.05	1
Zfp687	0.00101093	-0.591609	0.03	0.044	1
Eif1b	0.001012	-0.197756	0.105	0.129	1
Fabp3	0.00102045	-0.348952	0.092	0.116	1
Ptma	0.00103204	-0.241575	0.176	0.198	1
Yif1b	0.00103853	-0.421934	0.03	0.042	1
Nrg1	0.00103967	0.149318	0.984	0.983	1
Snx7	0.00104174	0.524676	0.104	0.082	1
Mri1	0.00104622	-0.513814	0.041	0.056	1
Gm31698	0.00104698	0.847965	0.033	0.023	1
Bbs7	0.00105306	0.276491	0.172	0.145	1
Gpr137c	0.00106195	-0.121181	0.315	0.345	1
Gm38155	0.00106468	-0.458485	0.034	0.049	1
Cntnap3	0.00107212	0.786501	0.041	0.029	1
H2az2	0.00108261	-0.397048	0.048	0.065	1
Gm10754	0.00108482	0.556264	0.075	0.059	1
Bex1	0.00108635	-0.443141	0.065	0.084	1
Hinfp	0.00109244	-0.41358	0.057	0.069	1
Ndufb8	0.00109497	-0.179859	0.226	0.256	1
Tor1aip2	0.00110005	-0.199125	0.169	0.199	1
Phtf1os	0.00110475	1.52233	0.01	0.004	1
Gucy1b2	0.00110554	0.841825	0.037	0.024	1
Celsr2	0.00110641	-0.23407	0.183	0.208	1
Zfp646	0.0011161	-0.356037	0.043	0.06	1
Rell2	0.0011254	-0.19687	0.071	0.089	1
Olfml2b	0.00113005	-0.25195	0.094	0.112	1
Snca	0.00113405	-0.130671	0.596	0.63	1
Zfp827	0.00113516	0.241528	0.336	0.301	1
Rtl4	0.0011405	0.445638	0.103	0.081	1
Itm2b	0.00114351	-0.111324	0.361	0.388	1
Zfp763	0.00114447	0.328489	0.047	0.038	1
Gm5914	0.00114821	0.428304	0.119	0.096	1
Taok2	0.00115001	-0.197128	0.192	0.222	1
Celf4	0.00115783	0.145028	0.903	0.896	1
5830418P13Rik	0.00116664	-0.956878	0.008	0.016	1
Ndufs5	0.00116991	-0.197902	0.126	0.149	1
Nat14	0.00117177	-0.536635	0.036	0.051	1
Ttc26	0.00117391	0.331954	0.138	0.115	1
Man1a	0.00118191	0.309621	0.13	0.107	1
Ptprn2	0.00119042	0.134593	0.944	0.926	1
Nsmce4a	0.00119193	0.682017	0.03	0.019	1
Ccdc60	0.0011978	-0.447294	0.016	0.023	1
A230001M10Rik	0.00120381	-0.433205	0.018	0.029	1
Fgfr1	0.0012044	0.431825	0.083	0.065	1
Dpp4	0.00120556	0.45468	0.076	0.058	1
Cacnb1	0.00120827	-0.151376	0.129	0.148	1
Chga	0.0012087	-0.360467	0.096	0.118	1
Gabrg3	0.00121022	0.170039	0.844	0.838	1
Cbfa2t3	0.00121347	-0.313833	0.146	0.169	1
Naa38	0.00121434	-0.316311	0.074	0.093	1
Clic5	0.00122451	0.351696	0.106	0.084	1
Timm10b	0.00122514	-0.311396	0.082	0.102	1
Tnip2	0.00122584	0.454106	0.069	0.055	1
Sypl	0.00123351	0.449986	0.095	0.076	1
Elp4	0.00123511	0.210477	0.416	0.397	1
Opcml	0.00124163	0.184042	0.987	0.989	1
Prrt1	0.0012482	-0.103759	0.351	0.383	1
Vps54	0.00125015	0.228533	0.338	0.319	1
Ptbp2	0.00128821	0.165089	0.411	0.396	1
Ppm1e	0.00129062	0.159813	0.826	0.802	1
Btg3	0.00129104	-0.303305	0.046	0.062	1
Rangap1	0.00129628	-0.202818	0.162	0.19	1
Ddx49	0.00130875	-0.534552	0.052	0.069	1
Opalin	0.00130933	1.23525	0.016	0.008	1
Peg13	0.00131446	-0.654973	0.031	0.045	1
Anp32a	0.00132384	-0.149024	0.219	0.25	1
A930005H10Rik	0.00132617	0.462979	0.058	0.042	1
Omg	0.00132684	-0.137994	0.121	0.137	1
Bcl2l1	0.0013326	-0.2389	0.214	0.239	1
Xxylt1	0.00133445	0.457456	0.093	0.073	1
Fam171a2	0.00133468	-0.289423	0.119	0.143	1
Focad	0.00133697	0.159511	0.593	0.585	1
C7	0.00134034	-0.271991	0.071	0.091	1
Tex2	0.00134049	0.290434	0.162	0.138	1
Pkp4	0.00134678	0.180168	0.594	0.573	1
Atp5a1	0.00135783	-0.121212	0.311	0.336	1
Eif5a	0.00137329	-0.223491	0.133	0.16	1
Cryab	0.00138508	-0.457357	0.05	0.063	1
Itgbl1	0.00138622	0.677381	0.05	0.035	1
Nup37	0.00139118	0.512644	0.065	0.048	1
Lingo2	0.00139697	0.348544	0.543	0.507	1
Atp6v0e2	0.00140586	-0.297453	0.146	0.173	1
Ppp2ca	0.00140693	-0.178382	0.208	0.239	1
Tac1	0.001411	1.32638	0.014	0.007	1
Gca	0.00142187	0.485277	0.089	0.071	1
Eif1ax	0.00142254	-0.252458	0.073	0.094	1
Tln2	0.0014235	-0.124374	0.423	0.452	1
Tspan13	0.0014235	-0.11625	0.31	0.345	1
mt-Co2	0.00142371	-0.112882	0.285	0.307	1
Frat1	0.00145645	-0.481182	0.007	0.012	1
Ier3ip1	0.00145841	0.234126	0.258	0.24	1
Ccdc124	0.00145949	-0.359587	0.052	0.07	1
Impact	0.00147455	-0.1088	0.4	0.434	1
Bsg	0.00148452	-0.107681	0.201	0.231	1
Phkb	0.00149194	0.238249	0.272	0.25	1
Rasgef1a	0.00150216	0.11807	0.559	0.555	1
Epo	0.00150587	-0.145292	0.223	0.254	1
Calcoco1	0.00151822	-0.268512	0.109	0.133	1
Ndufb1	0.00152836	-0.191148	0.174	0.197	1
Slc4a1ap	0.00153728	-0.122728	0.157	0.181	1
Epm2a	0.00153746	0.280235	0.125	0.103	1
Orai2	0.0015424	-0.39906	0.074	0.094	1
AW549877	0.00155271	-0.298595	0.085	0.105	1
Htr2c	0.00156269	0.385233	0.103	0.093	1
Ppwd1	0.00156885	0.203971	0.247	0.23	1
Rnf144a	0.00157246	0.344451	0.125	0.103	1
Gpatch2l	0.00157965	-0.218272	0.177	0.199	1
Car12	0.0015818	0.771137	0.04	0.027	1
Coro1a	0.00158588	-0.236551	0.15	0.175	1
Aff3	0.00158912	0.144707	0.769	0.756	1
Plvap	0.00160332	0.472108	0.044	0.031	1
Clpp	0.00161457	-0.1956	0.179	0.204	1
Ywhaq	0.00161498	-0.140709	0.258	0.291	1
Mn1	0.00161624	-0.466858	0.065	0.081	1
Zfand5	0.00162426	-0.163153	0.17	0.188	1
Arl6ip1	0.00162621	-0.247801	0.205	0.233	1
Lrrc4	0.00163078	-0.153455	0.184	0.205	1
Itpk1	0.00163091	0.310383	0.151	0.13	1
Fgfbp3	0.00164038	1.12416	0.012	0.006	1
B4galt4	0.00166759	0.440393	0.065	0.048	1
Zfand2a	0.0016778	-0.462117	0.069	0.088	1
Tespa1	0.0016827	-0.427875	0.038	0.052	1
Spsb1	0.00168358	-0.230485	0.143	0.164	1
Bhlhe22	0.00168982	-0.677789	0.01	0.019	1
Iho1	0.00169194	0.69119	0.055	0.042	1
Ppp1r10	0.00169964	-0.148916	0.173	0.201	1
Tbr1	0.00171119	-0.172548	0.21	0.238	1
Hnmt	0.00171765	0.393564	0.137	0.116	1
Gm46348	0.00172019	-1.41072	0.005	0.011	1
Pomp	0.00172085	-0.253815	0.11	0.134	1
Cacng8	0.00172311	-0.247585	0.177	0.204	1
Exosc8	0.00172386	0.329419	0.068	0.051	1
Trmt1	0.00173209	-0.130126	0.242	0.265	1
Gm29417	0.00173375	-0.467179	0.032	0.044	1
Cobll1	0.00173554	0.486914	0.058	0.044	1
Lpl	0.00173764	0.815301	0.018	0.01	1
Slc9a9	0.00174093	-0.109657	0.249	0.275	1
Stau1	0.00174187	-0.236605	0.147	0.168	1
Rtbdn	0.00174364	0.569107	0.03	0.019	1
Scn2b	0.00175287	-0.203369	0.169	0.197	1
Ppp2r1a	0.00175694	-0.141347	0.177	0.196	1
9530062K07Rik	0.00175915	0.385413	0.066	0.051	1
Ghitm	0.00176944	-0.155788	0.16	0.187	1
Eif4g2	0.00177341	-0.132824	0.173	0.201	1
Megf11	0.00177501	0.520226	0.071	0.055	1
Cpa6	0.00178074	0.452642	0.121	0.098	1
Col8a1	0.0017825	0.582733	0.058	0.043	1
Npas2	0.00178408	0.217265	0.493	0.459	1
Galnt10	0.00178712	0.226718	0.161	0.147	1
Ubn1	0.00179961	-0.11948	0.249	0.279	1
Itpkc	0.00180253	-0.638693	0.024	0.029	1
Cpne4	0.00180915	0.144863	0.23	0.201	1
Cabcoco1	0.00181537	-0.499809	0.032	0.046	1
Immp2l	0.00181865	-0.106778	0.471	0.505	1
Tpx2	0.00183259	1.25874	0.013	0.007	1
Scyl2	0.00183324	-0.199762	0.146	0.17	1
Jarid2	0.00183422	-0.1288	0.299	0.333	1
Foxo1	0.00184053	0.838743	0.031	0.02	1
Slc4a4	0.00184248	0.27842	0.323	0.291	1
Lrrc8a	0.00184805	-0.258291	0.042	0.055	1
Ncdn	0.00185613	-0.137963	0.226	0.246	1
Tmem130	0.00186534	-0.252952	0.156	0.183	1
Gm3468	0.00186748	1.6215	0.011	0.005	1
Letm1	0.00186939	-0.141423	0.116	0.138	1
Reep3	0.00187249	-0.190112	0.167	0.195	1
Camkv	0.00188197	-0.125297	0.373	0.406	1
Nap1l2	0.00188944	-0.351591	0.046	0.056	1
Stard5	0.0018991	-0.235848	0.224	0.255	1
Crem	0.00190588	-0.179451	0.099	0.122	1
Ppid	0.00190693	0.405473	0.147	0.125	1
Mfsd4a	0.00190805	-0.11067	0.358	0.393	1
Dpy19l4	0.00192261	0.353296	0.139	0.116	1
Ncan	0.00192293	-0.163092	0.307	0.341	1
Slc19a2	0.00194108	-0.419001	0.044	0.059	1
Sox2ot	0.00195134	0.323703	0.123	0.1	1
Lrrc8b	0.00195723	-0.136065	0.321	0.353	1
Hook3	0.00196177	-0.135914	0.509	0.537	1
Sos1	0.00196358	-0.139828	0.277	0.31	1
Ppp1r9b	0.0019818	-0.17974	0.157	0.177	1
Grm4	0.00198967	0.35473	0.117	0.095	1
Gm20646	0.00198993	-0.115566	0.126	0.149	1
Npas3	0.00199811	0.58047	0.129	0.106	1
Gstp1	0.00199931	-0.318696	0.07	0.089	1
Ap2a1	0.00200471	-0.135174	0.242	0.273	1
Gm39469	0.00202561	0.248901	0.299	0.277	1
Sertm1	0.00205726	0.71929	0.021	0.012	1
0610043K17Rik	0.00206549	-0.413527	0.047	0.061	1
Tmem260	0.00206639	0.309435	0.258	0.228	1
B3gat1	0.00206661	0.139694	0.436	0.429	1
Pdcd11	0.00207094	0.292993	0.226	0.199	1
Serpini1	0.0020782	0.205203	0.398	0.364	1
Gm15834	0.00208028	0.32598	0.142	0.118	1
Hddc2	0.00208951	0.525582	0.036	0.024	1
Snhg8	0.00209181	0.392784	0.126	0.106	1
Phldb1	0.00209789	0.468916	0.074	0.058	1
Clvs2	0.00210803	0.182622	0.403	0.382	1
Gm15155	0.00211158	0.149932	0.46	0.453	1
Atp5l	0.00211273	-0.134276	0.272	0.3	1
Pitpna	0.00211962	-0.122746	0.385	0.419	1
Ociad2	0.00212505	-0.138538	0.289	0.32	1
Bicdl1	0.00213875	-0.139037	0.389	0.416	1
Ambra1	0.00214358	0.165837	0.636	0.613	1
Ankra2	0.002149	-0.241056	0.168	0.195	1
Sphkap	0.00215772	0.205018	0.301	0.276	1
Cul5	0.00216221	0.188574	0.322	0.305	1
Tmem94	0.00218311	0.322275	0.14	0.116	1
Slc25a5	0.00218764	-0.253834	0.15	0.172	1
Zfp260	0.00219694	-0.163778	0.205	0.235	1
Tro	0.00222672	-0.101395	0.441	0.476	1
Fam20b	0.00225077	0.341251	0.141	0.12	1
Elk4	0.00225497	-0.359708	0.052	0.069	1
Ighm	0.00225983	-0.280129	0.101	0.124	1
Rab11b	0.00226735	-0.223526	0.12	0.139	1
Nell1	0.00226906	0.405419	0.168	0.143	1
Limk1	0.00227594	0.229954	0.192	0.166	1
Xpo5	0.00227745	0.265926	0.147	0.123	1
Cdipt	0.00227865	-0.28336	0.079	0.099	1
Sptbn5	0.00227937	-0.464674	0.02	0.028	1
Ccdc88c	0.00231021	0.337824	0.166	0.143	1
Mfsd6	0.00231703	-0.104671	0.308	0.341	1
Pcmtd1	0.00232328	0.194901	0.493	0.458	1
Mgll	0.00234528	0.211196	0.519	0.485	1
Srrm4os	0.00234909	1.08358	0.018	0.01	1
Ubtd2	0.00234954	-0.187622	0.207	0.236	1
Arhgdig	0.00235207	-0.326302	0.089	0.105	1
Tnfaip6	0.00236689	-1.35914	0.006	0.012	1
Taf1b	0.00236701	0.265499	0.324	0.296	1
Stag2	0.00236797	-0.114023	0.328	0.358	1
Oprd1	0.00237186	0.593792	0.054	0.041	1
Rgs4	0.00237315	-0.126255	0.181	0.202	1
Ndufa3	0.00237467	-0.119334	0.173	0.2	1
Ist1	0.00237534	0.114387	0.359	0.355	1
Serpinb6a	0.00237924	0.35684	0.198	0.173	1
Ccdc28a	0.00239993	-0.180433	0.117	0.138	1
Trappc4	0.00240116	-0.302636	0.071	0.09	1
Mtx2	0.0024028	0.337125	0.213	0.186	1
Dynll2	0.00240876	-0.181579	0.161	0.185	1
Cpne9	0.00241192	-0.224032	0.048	0.054	1
Zfp536	0.00244032	0.518725	0.079	0.061	1
Slc45a1	0.00244043	-0.245966	0.147	0.172	1
B130034C11Rik	0.0024497	0.442419	0.055	0.041	1
Dlc1	0.0024536	0.156235	0.903	0.897	1
Rps15	0.00246542	-0.190755	0.188	0.215	1
Slc25a23	0.00246986	-0.136687	0.305	0.333	1
Kif2a	0.00247013	-0.117724	0.41	0.445	1
Bzw1	0.00247739	-0.217023	0.184	0.21	1
Igfbp4	0.00248637	-0.185743	0.149	0.173	1
Arrdc3	0.00249948	0.605596	0.064	0.049	1
ENSMUSG00000115115	0.00250274	-0.292809	0.082	0.102	1
Nsun7	0.00250831	-0.354828	0.063	0.081	1
Usp36	0.00252039	-0.143937	0.144	0.168	1
Banf2	0.00256615	-0.225838	0.105	0.127	1
Dpysl5	0.00256716	0.223115	0.173	0.152	1
Senp6	0.00256839	0.173772	0.428	0.404	1
Csnk2a1	0.00256863	-0.119282	0.42	0.454	1
Tpm3-rs7	0.00257979	-0.160615	0.061	0.074	1
Tatdn2	0.00258632	-0.42589	0.03	0.039	1
Amph	0.00258712	0.141962	0.745	0.743	1
Tubb3	0.00261949	-0.170238	0.204	0.232	1
Slc25a39	0.00263975	-0.579247	0.023	0.035	1
Acvr1	0.00265721	-0.112737	0.321	0.343	1
Abcb6	0.00266758	0.501618	0.043	0.03	1
Tmem231	0.00267827	0.266284	0.041	0.034	1
Siah2	0.00268842	-0.433627	0.043	0.057	1
Wbp11	0.00269813	-0.125318	0.146	0.169	1
Ddx21	0.00270095	-0.259925	0.104	0.122	1
Stk4	0.00271858	-0.161891	0.234	0.265	1
Gdpd2	0.00272077	0.877076	0.014	0.007	1
Dmtf1	0.00272251	0.307066	0.314	0.283	1
Erbin	0.00272649	0.546208	0.062	0.046	1
Plpbp	0.00273293	-0.16353	0.192	0.215	1
Gm16105	0.00274294	-0.247887	0.174	0.2	1
Pip5k1c	0.00274324	-0.151751	0.268	0.298	1
Herc4	0.00275639	-0.139112	0.486	0.519	1
Ppp5c	0.00275887	-0.163483	0.16	0.186	1
Lrp5	0.00276047	-0.334405	0.064	0.082	1
Egln2	0.00276606	-0.226044	0.053	0.066	1
Retreg3	0.0027913	-0.19841	0.184	0.212	1
Dyrk2	0.00279264	-0.13026	0.165	0.189	1
Pink1	0.00281645	-0.206749	0.103	0.122	1
Gm46367	0.00283075	-0.471367	0.032	0.043	1
Mterf1b	0.00284087	0.509967	0.033	0.023	1
Orc6	0.00285206	0.337316	0.098	0.078	1
Nsg2	0.00285431	-0.118212	0.309	0.334	1
Chchd2	0.00286347	-0.282024	0.127	0.151	1
Txnrd1	0.00286634	-0.251932	0.092	0.114	1
Sult2b1	0.00286785	-0.598454	0.018	0.028	1
Cacnb2	0.00288264	0.206487	0.572	0.539	1
Rps6ka1	0.00288265	0.126043	0.035	0.036	1
Phf21b	0.00289246	-0.240445	0.054	0.068	1
Strip1	0.00289263	-0.316923	0.107	0.126	1
Ptpro	0.00289862	0.477053	0.054	0.04	1
Mef2a	0.00290287	0.13995	0.641	0.625	1
Hnrnpk	0.00290392	-0.215856	0.224	0.246	1
Slc25a42	0.00290737	-0.154872	0.158	0.185	1
Rhoq	0.00292858	0.476422	0.082	0.064	1
Psmd12	0.00295052	-0.219727	0.158	0.185	1
Psmd4	0.00296777	-0.141172	0.217	0.247	1
Eprs	0.00296928	-0.149392	0.279	0.31	1
Kcnmb4	0.0029722	0.195219	0.327	0.305	1
Tubgcp5	0.00298887	0.24614	0.198	0.176	1
St3gal6	0.00300175	0.646676	0.056	0.041	1
Gm17494	0.00303535	0.415503	0.12	0.1	1
Gm48091	0.00303977	-0.305441	0.089	0.109	1
Ttll11	0.00304403	0.210459	0.503	0.468	1
Cog5	0.0030484	0.189613	0.425	0.398	1
Mrpl33	0.00305043	-0.161847	0.126	0.135	1
Klf13	0.00305553	-0.160048	0.27	0.296	1
Nop53	0.00305764	-0.226059	0.07	0.086	1
4933424G05Rik	0.00306096	-0.43406	0.033	0.046	1
Ap5m1	0.00306182	0.189415	0.136	0.116	1
Cwc25	0.00307852	-0.200917	0.116	0.136	1
Mrps21	0.00307852	-0.204267	0.121	0.144	1
Atad3aos	0.00308555	1.02543	0.014	0.007	1
Olfm2	0.00309032	-0.127384	0.316	0.348	1
Necap1	0.00309902	-0.260832	0.094	0.115	1
Fez2	0.00312542	0.598148	0.063	0.048	1
Fndc1	0.00313127	0.636163	0.021	0.012	1
Crebzf	0.00313523	0.280157	0.204	0.178	1
Zfp518a	0.00316476	0.640681	0.042	0.029	1
Wipf2	0.00316843	-0.142082	0.277	0.307	1
Npnt	0.00317732	-0.417247	0.033	0.046	1
Neat1	0.0032046	0.471398	0.065	0.049	1
Pnisr	0.00320557	0.120249	0.923	0.912	1
Hipk2	0.00321939	0.227779	0.351	0.325	1
Sdc2	0.0032499	0.356581	0.133	0.11	1
Smarcd1	0.00325363	-0.226347	0.119	0.143	1
Myrfl	0.00328001	-1.10609	0.007	0.013	1
Borcs7	0.00329268	-0.256303	0.057	0.073	1
Gad1	0.00330321	0.637276	0.044	0.032	1
Nek10	0.00331845	0.293511	0.07	0.055	1
Ndufb9	0.00331969	-0.157207	0.244	0.27	1
Snx1	0.00332198	0.326476	0.215	0.188	1
Uqcrq	0.00333705	-0.127797	0.257	0.287	1
Psma7	0.00333871	-0.199888	0.198	0.225	1
Adamts3	0.00335003	0.38748	0.099	0.085	1
Ogdh	0.00335167	-0.100516	0.374	0.403	1
Ppp1ca	0.00335401	-0.169031	0.124	0.144	1
Dok3	0.00336682	-0.228321	0.03	0.039	1
Ccl21b	0.00336789	-0.382226	0.026	0.036	1
Rtkn	0.00337512	-0.380976	0.057	0.072	1
Gm13963	0.00338339	-0.431637	0.027	0.038	1
Fam13a	0.00340497	0.233353	0.22	0.194	1
Arhgap22	0.00340663	0.27843	0.109	0.088	1
Pdia5	0.0034144	0.420684	0.073	0.057	1
Orc3	0.0034664	0.268094	0.166	0.154	1
Nop10	0.00346961	-0.241906	0.126	0.148	1
Wdr47	0.00347565	-0.113223	0.343	0.375	1
Ttc37	0.00349767	0.264224	0.34	0.317	1
Zmym3	0.00352189	0.108256	0.199	0.193	1
Atpif1	0.00353779	-0.12518	0.375	0.405	1
Tmem179	0.0035383	-0.223285	0.102	0.124	1
Atp5g3	0.00356925	-0.149821	0.217	0.246	1
Ccl21d	0.00358842	-0.544892	0.02	0.031	1
Colgalt2	0.00359291	0.874952	0.026	0.016	1
Cpeb1	0.00360008	-0.135219	0.259	0.289	1
Cipc	0.00360067	0.163776	0.148	0.133	1
Mdh2	0.00360685	-0.145399	0.197	0.222	1
Cbwd1	0.00361672	0.397345	0.137	0.116	1
Atoh7	0.00363275	0.482968	0.04	0.028	1
Cnksr3	0.00364011	-0.160553	0.105	0.122	1
Gm32081	0.00364868	0.466521	0.013	0.008	1
Laptm4b	0.00366553	0.540954	0.048	0.035	1
Necab2	0.00368934	0.610078	0.028	0.018	1
Ephx4	0.00370094	-0.11875	0.256	0.284	1
Cers1	0.00371198	-0.319786	0.082	0.101	1
Agrp	0.00373324	0.331814	0.156	0.133	1
Ago2	0.00373562	-0.139321	0.285	0.316	1
Slco6d1	0.0037409	-0.622517	0.006	0.011	1
4930598N05Rik	0.00374369	0.267385	0.147	0.125	1
Agps	0.00376254	0.281185	0.235	0.208	1
Bmpr1b	0.00376308	0.306078	0.109	0.092	1
Col6a2	0.0037637	0.561897	0.069	0.052	1
Flywch1	0.00376784	-0.128535	0.267	0.294	1
Wdr83os	0.00378557	-0.561558	0.031	0.044	1
Eea1	0.00381419	0.166391	0.292	0.272	1
Atp6v1g2	0.0038269	-0.22466	0.18	0.207	1
Xkr7	0.00382953	-0.417901	0.064	0.082	1
Tomm40	0.00383527	-0.233633	0.135	0.157	1
1700029J07Rik	0.00385188	0.586373	0.041	0.029	1
Gm16552	0.00386207	-0.448831	0.023	0.033	1
Numbl	0.00386715	-0.224452	0.159	0.185	1
Sorbs2	0.00386926	0.158701	0.829	0.802	1
Ppp3cc	0.00386946	0.235221	0.215	0.196	1
Trim30a	0.00387392	0.467944	0.1	0.082	1
Syndig1l	0.00388918	0.804981	0.018	0.01	1
Ctdsp2	0.00389127	-0.172281	0.12	0.141	1
Bach2it1	0.00389294	-0.47671	0.018	0.029	1
Col4a5	0.00389467	-0.725858	0.021	0.032	1
Pin1	0.00394311	-0.151864	0.094	0.114	1
Pcdh8	0.00395256	1.17392	0.012	0.006	1
1700003D09Rik	0.00395651	0.825948	0.028	0.019	1
Taf1d	0.00399885	0.15724	0.359	0.332	1
Agpat1	0.00400871	-0.343966	0.108	0.129	1
Pip4k2c	0.00401275	-0.227552	0.143	0.167	1
Btaf1	0.00401487	-0.123989	0.375	0.407	1
Pskh1	0.00404737	-0.363281	0.047	0.051	1
Stk38l	0.00409256	-0.2057	0.11	0.128	1
Cdk19	0.00413401	-0.110985	0.253	0.283	1
Tmcc1	0.0041342	0.151232	0.705	0.694	1
Crhr1	0.00413466	0.762166	0.051	0.037	1
Ust	0.00415072	0.402215	0.122	0.101	1
Ocel1	0.00420338	-0.362406	0.074	0.092	1
Etv1	0.00420473	-0.291243	0.173	0.197	1
Ndel1	0.00420799	-0.128644	0.201	0.228	1
4933434E20Rik	0.00422626	-0.176308	0.208	0.236	1
B230307C23Rik	0.00423195	0.218634	0.234	0.223	1
Tcf12	0.00425996	0.237233	0.438	0.407	1
Rlim	0.004267	-0.206345	0.123	0.145	1
Mtr	0.00427056	0.227952	0.17	0.146	1
Gfpt2	0.00427151	0.973409	0.015	0.008	1
Tpbg	0.0042738	-0.413387	0.032	0.045	1
Epop	0.00428104	-0.364676	0.027	0.039	1
Mboat2	0.00428215	0.166026	0.508	0.487	1
Cdan1	0.00437881	0.237353	0.216	0.19	1
Fra10ac1	0.00438091	0.280844	0.186	0.164	1
Rai14	0.00439024	0.156027	0.48	0.461	1
Tanc2	0.00439929	0.131652	0.965	0.961	1
Rnf187	0.0044016	-0.181283	0.139	0.156	1
Rara	0.00441389	-0.398986	0.042	0.056	1
Psmb5	0.00442724	-0.197789	0.092	0.105	1
Lrba	0.00442963	0.130659	0.534	0.522	1
Ppp4r4	0.00443159	0.253273	0.126	0.109	1
Ndufb10	0.00443839	-0.170312	0.132	0.156	1
Myo9a	0.00445071	0.141306	0.802	0.793	1
Grk6	0.00446103	-0.313142	0.105	0.126	1
Bod1	0.00447093	0.337568	0.052	0.042	1
Thoc2l	0.00447976	0.175822	0.517	0.491	1
Cnnm2	0.00449228	-0.115144	0.282	0.311	1
Rgma	0.00449859	-0.291631	0.115	0.137	1
Serinc5	0.00450416	-0.155959	0.172	0.198	1
Slc35f3	0.00453435	0.130843	0.791	0.784	1
Parp8	0.0045481	-0.139556	0.286	0.315	1
Amer2	0.0045602	-0.184158	0.113	0.126	1
Zfp560	0.00456658	0.341663	0.11	0.091	1
Uck2	0.00457179	-0.198462	0.141	0.166	1
Zfp873	0.00458614	-0.366586	0.03	0.041	1
Slc27a1	0.00459869	-0.271843	0.066	0.084	1
Ddn	0.00464063	-0.230499	0.13	0.146	1
Spry2	0.00466535	-0.286506	0.13	0.153	1
Tmx2	0.00467268	-0.246121	0.145	0.169	1
Kcnh4	0.00467659	0.482378	0.068	0.055	1
Bend5	0.00467683	0.334629	0.071	0.055	1
Igf2bp2	0.00469722	0.345893	0.074	0.063	1
Gak	0.00469737	-0.111745	0.257	0.284	1
Smarcc1	0.00471555	0.200944	0.312	0.295	1
Zfp512	0.00471689	-0.121513	0.16	0.185	1
Tmem121	0.00472204	-0.460816	0.022	0.033	1
Gphn	0.00472393	0.131587	0.852	0.849	1
Sh3bgrl3	0.00475129	-0.246482	0.081	0.1	1
Slf1	0.0047595	0.188339	0.436	0.403	1
Tmem237	0.00481201	0.419153	0.094	0.076	1
Ifitm2	0.00483554	-1.0722	0.008	0.015	1
Slu7	0.004855	-0.120933	0.066	0.083	1
Gm20735	0.00486951	-0.78488	0.009	0.016	1
Fdft1	0.00487005	0.265707	0.205	0.181	1
Hmga1b	0.00487345	-0.660935	0.011	0.019	1
Tia1	0.00489947	0.176603	0.638	0.608	1
Gm16083	0.00490553	0.456565	0.107	0.09	1
Zfp597	0.00491117	-0.341078	0.069	0.086	1
Sf3a3	0.00491166	-0.247161	0.124	0.145	1
Ankrd49	0.00495204	0.389292	0.109	0.089	1
Lix1	0.00498927	0.352786	0.163	0.141	1
Ski	0.00500248	-0.126861	0.355	0.386	1
Nkrf	0.00502495	-0.509679	0.031	0.043	1
BC031181	0.00503916	-0.221506	0.153	0.177	1
Arl16	0.00504919	-0.199108	0.032	0.036	1
Dda1	0.00506969	-0.229072	0.075	0.093	1
Zfp932	0.00508996	0.267602	0.162	0.139	1
Gpkow	0.00509774	-0.192064	0.113	0.131	1
Ttc39b	0.00510146	-0.100064	0.333	0.361	1
Ift52	0.00512043	0.317166	0.139	0.117	1
Rps13	0.00512881	-0.170525	0.128	0.151	1
Eno4	0.00514852	-0.588213	0.011	0.019	1
Gm26691	0.00514916	0.15005	0.363	0.34	1
Tmem150c	0.0051505	0.178371	0.173	0.149	1
Rhou	0.00515172	0.355444	0.085	0.072	1
Msra	0.00516048	0.185012	0.784	0.763	1
Cbx4	0.00516584	-0.160148	0.062	0.075	1
Gm12064	0.0051703	-0.319572	0.126	0.149	1
Reln	0.00517759	0.648584	0.059	0.049	1
Gnl3	0.00520347	0.162184	0.265	0.25	1
mt-Atp8	0.00521974	-0.408024	0.027	0.036	1
Ctsa	0.00522821	-0.173556	0.113	0.134	1
Cdk9	0.00524427	0.212825	0.238	0.223	1
Cers2	0.00525621	0.56302	0.053	0.04	1
Zfp280d	0.00528302	0.205809	0.495	0.463	1
Zdhhc13	0.00529739	0.232133	0.183	0.163	1
1700008O03Rik	0.00530509	-0.25486	0.052	0.067	1
Acbd5	0.00532021	-0.107262	0.221	0.244	1
Fahd2a	0.00534227	0.401785	0.052	0.041	1
Adarb2	0.00536829	0.324576	0.251	0.224	1
Map7d1	0.00538277	-0.174585	0.24	0.269	1
Nub1	0.00538381	-0.169529	0.161	0.186	1
Stimate	0.00539309	0.205421	0.229	0.203	1
Ranbp1	0.00541701	-0.267899	0.104	0.125	1
Elovl2	0.00544298	0.922663	0.026	0.017	1
Bivm	0.00549079	-0.221457	0.063	0.078	1
Stxbp3	0.00550617	0.280451	0.129	0.108	1
Tox4	0.00552656	-0.117533	0.152	0.164	1
Afap1l1	0.00553404	-0.342233	0.051	0.066	1
Gba2	0.00554202	-0.171075	0.181	0.204	1
Nsd2	0.0055591	0.142441	0.445	0.429	1
Ssbp4	0.00556625	0.35024	0.124	0.105	1
Ccdc90b	0.00556862	0.286219	0.085	0.067	1
Lrfn2	0.00556905	0.186265	0.666	0.651	1
Trak1	0.00560653	-0.112809	0.3	0.33	1
Robo2	0.00561146	0.10827	0.824	0.824	1
Phb2	0.00561726	-0.223502	0.116	0.137	1
Hspb11	0.0056241	0.40882	0.064	0.049	1
Cacul1	0.00564609	-0.145393	0.215	0.237	1
Lrrn3	0.00565287	0.222944	0.241	0.228	1
A930028N01Rik	0.00567483	-0.772764	0.017	0.027	1
Ssr1	0.00570415	-0.158793	0.129	0.151	1
Vopp1	0.00571948	0.140473	0.353	0.356	1
Actr3	0.00572029	-0.119796	0.224	0.252	1
Pcdh15	0.00572805	0.176149	0.786	0.783	1
Ap1s2	0.00573474	-0.272152	0.041	0.053	1
Nfic	0.00573618	-0.211246	0.145	0.169	1
Glce	0.0057389	0.282569	0.206	0.18	1
Ubald1	0.00574096	-0.233091	0.072	0.089	1
Fbxo16	0.00579148	0.405175	0.092	0.074	1
Cntln	0.00586359	0.221224	0.29	0.265	1
Gpr63	0.00586834	-0.21189	0.104	0.113	1
Trpc6	0.00586902	0.534452	0.047	0.039	1
Gm16973	0.0058709	0.41032	0.05	0.038	1
1700047F07Rik	0.00589103	0.529459	0.052	0.039	1
Cul4b	0.0059024	-0.320375	0.101	0.121	1
Rbm8a	0.00592016	-0.251755	0.132	0.152	1
9330162012Rik	0.00595007	0.2478	0.029	0.023	1
Snw1	0.00595823	-0.150834	0.23	0.253	1
Zhx2	0.00602455	-0.226236	0.142	0.161	1
Apip	0.00604198	-0.327697	0.079	0.095	1
Reep5	0.00605395	-0.220201	0.195	0.215	1
Rprd2	0.00606064	-0.115481	0.309	0.336	1
Cnih2	0.00609475	-0.19903	0.129	0.148	1
2610008E11Rik	0.00609747	0.318498	0.16	0.143	1
Wdr1	0.00610547	-0.188246	0.121	0.143	1
Slc30a6	0.00611092	0.333669	0.117	0.1	1
Srsf6	0.00611531	0.246653	0.278	0.251	1
Fbxo8	0.00612747	0.165674	0.194	0.196	1
Extl1	0.00614024	-0.239741	0.09	0.109	1
Dglucy	0.00614755	-0.750081	0.015	0.024	1
Lsm4	0.00615025	-0.694857	0.019	0.028	1
Cwf19l2	0.00615133	0.177165	0.323	0.306	1
Ptrhd1	0.00621405	-0.472402	0.026	0.038	1
Cep295nl	0.00621723	-0.864026	0.007	0.012	1
Macrod1	0.00624416	-0.145178	0.116	0.138	1
Klf15	0.00626452	-0.641052	0.019	0.029	1
Scaf4	0.00626476	0.226797	0.281	0.256	1
Carns1	0.00627241	1.04453	0.014	0.007	1
Pou2f3	0.00628145	-0.495229	0.014	0.021	1
Zfp273	0.00632744	0.513853	0.03	0.022	1
Minpp1	0.00633093	-0.172786	0.144	0.164	1
4632427E13Rik	0.00635259	0.238748	0.313	0.284	1
9330151L19Rik	0.0063788	0.520291	0.039	0.028	1
Gm37184	0.00639443	-0.438089	0.013	0.022	1
Man1c1	0.00641011	0.410042	0.083	0.068	1
Dctn1	0.00642321	-0.127768	0.186	0.201	1
Dhps	0.00642833	-0.222368	0.094	0.113	1
Gm15564	0.0064307	-0.402312	0.038	0.049	1
1810013L24Rik	0.00643988	-0.204202	0.159	0.183	1
Cadm1	0.00644737	0.141721	0.845	0.838	1
Gm32200	0.00646108	0.625214	0.039	0.028	1
Atp6ap1	0.00647181	-0.216789	0.182	0.205	1
Grm1	0.00648783	0.182955	0.485	0.461	1
Foxo3	0.00650319	-0.101215	0.249	0.274	1
Paqr7	0.00651777	-0.286577	0.043	0.055	1
Esr1	0.00652584	0.526347	0.047	0.036	1
Cisd2	0.00655846	-0.151749	0.209	0.235	1
Gm47644	0.00664068	-0.428247	0.029	0.038	1
Gm12766	0.00664148	-1.0555	0.007	0.012	1
Gm3248	0.00665315	0.766006	0.014	0.007	1
Csnk1e	0.0066581	-0.130347	0.252	0.281	1
Celf3	0.00669542	0.230719	0.299	0.272	1
Ppt2	0.00669715	-0.215656	0.079	0.097	1
Cdk11b	0.00669806	-0.160255	0.272	0.301	1
Aoah	0.0067067	-0.466991	0.018	0.027	1
1700047M11Rik	0.00670983	0.890579	0.013	0.007	1
Ezh2	0.00682322	0.217136	0.156	0.137	1
Cul9	0.00682352	-0.178166	0.236	0.262	1
Exoc1	0.00682801	0.196221	0.167	0.155	1
Gm36346	0.00682925	1.09592	0.01	0.005	1
Rab3c	0.0068343	0.10906	0.397	0.37	1
Rhbdl1	0.00686329	0.19466	0.158	0.146	1
Ddit4l	0.00686592	0.949223	0.024	0.016	1
Shisal1	0.00687017	-0.158931	0.132	0.142	1
Cept1	0.00687445	0.246188	0.216	0.192	1
Efnb1	0.00687544	-0.503577	0.022	0.032	1
Cdkl2	0.00688368	0.269641	0.22	0.201	1
Ppp1r11	0.0069281	-0.202153	0.116	0.132	1
Gm42161	0.00694389	-0.905001	0.013	0.021	1
Pgap1	0.00694798	0.21608	0.241	0.215	1
Mkln1os	0.00696308	0.26072	0.16	0.143	1
Gm3558	0.00697056	1.10343	0.011	0.006	1
Zfp369	0.0069738	-0.192118	0.146	0.169	1
Gabrp	0.00702277	-0.934616	0.008	0.015	1
Hdnr	0.00702581	-0.493913	0.007	0.013	1
Plppr2	0.00703579	-0.150926	0.299	0.328	1
Gm43154	0.00705828	-0.18407	0.022	0.03	1
Ppp1r1b	0.00706001	0.272296	0.067	0.053	1
Robo3	0.00708254	-0.154789	0.161	0.183	1
Stat2	0.0071068	0.196977	0.139	0.128	1
Rmst	0.00711817	0.42112	0.108	0.096	1
Sema3c	0.00715978	0.84678	0.025	0.018	1
Adgrv1	0.00716113	-0.429299	0.032	0.041	1
Paics	0.00721245	-0.300043	0.047	0.061	1
Larp1	0.00721702	-0.138578	0.229	0.257	1
Ndufab1	0.00724651	-0.156376	0.134	0.157	1
Mon1a	0.00729081	-0.19205	0.092	0.111	1
[truncated: 6,624 more rows]

## Sheet: cluster 3
	p_val	avg_log2FC	pct.1	pct.2	p_val_adj
Slc9b1	0	8.25327	0.365	0.016	0
Homer1	6.73464e-117	-0.861985	0.739	0.84	1.48438e-112
Arc	5.80779e-102	-1.44056	0.175	0.365	1.28009e-97
Gm29208	8.05353e-81	8.88452	0.056	0	1.77508e-76
Ccdc180	8.94301e-78	5.19278	0.071	0.004	1.97113e-73
Cpeb3	1.81207e-70	-0.541075	0.747	0.839	3.99398e-66
Vxn	9.84775e-60	-0.421219	0.795	0.874	2.17054e-55
Frmd6	7.36027e-59	-0.706445	0.453	0.605	1.62228e-54
Klf10	1.90858e-57	-0.790212	0.379	0.53	4.2067e-53
Pcsk1	2.08828e-57	-1.06607	0.2	0.337	4.60279e-53
Btg2	4.65659e-57	-1.75122	0.064	0.169	1.02636e-52
1700016P03Rik	8.54591e-51	-1.10734	0.157	0.277	1.8836e-46
Spred1	2.39625e-50	-0.590117	0.455	0.598	5.28158e-46
Aif1l	1.14206e-48	-0.383429	0.589	0.726	2.5172e-44
Per1	1.4418e-47	-0.931383	0.166	0.294	3.17787e-43
Nr4a3	2.09807e-47	-1.32478	0.105	0.209	4.62436e-43
Nr4a1	2.43945e-47	-0.741926	0.302	0.433	5.37678e-43
Egr1	1.28207e-46	-0.738553	0.247	0.378	2.8258e-42
Cx3cl1	3.50744e-46	-0.474828	0.502	0.622	7.73075e-42
Prickle1	9.47424e-44	-0.293267	0.886	0.933	2.08822e-39
Alk	4.90638e-43	-1.63514	0.061	0.148	1.08141e-38
Psd3	7.21597e-43	-0.339716	0.769	0.853	1.59047e-38
Hs3st2	1.47281e-41	-0.516994	0.596	0.711	3.24622e-37
Tiparp	4.72434e-41	-1.44107	0.058	0.141	1.04129e-36
Rgs7bp	2.25265e-40	-0.347687	0.77	0.844	4.96507e-36
Zcchc24	8.41549e-40	2.64825	0.07	0.015	1.85486e-35
Calm2	8.74763e-39	-0.266004	0.938	0.963	1.92806e-34
Xist	2.11689e-38	0.374388	0.357	0.268	4.66585e-34
Slc9a9	3.2817e-38	-0.389203	0.635	0.737	7.23319e-34
Trib1	2.60437e-37	-1.38433	0.059	0.139	5.7403e-33
Malat1	2.15638e-36	-0.194043	1	1	4.75288e-32
Ube2ql1	2.45427e-36	-0.744937	0.196	0.309	5.40945e-32
Arhgef3	2.88262e-36	-0.582453	0.329	0.445	6.35358e-32
Sik2	1.71703e-35	-0.608599	0.398	0.521	3.7845e-31
Cdh10	3.91818e-35	-0.277405	0.911	0.937	8.63607e-31
Ccn1	4.03407e-33	-2.83888	0.009	0.052	8.8915e-29
Ndfip2	1.2543e-32	-0.526143	0.339	0.446	2.76459e-28
Gfod1	1.56476e-32	-0.389482	0.564	0.668	3.44888e-28
Tmem181a	6.16768e-32	0.511042	0.54	0.445	1.35942e-27
Cry2	7.61023e-32	-0.611141	0.312	0.426	1.67737e-27
Ank	1.07048e-31	-0.322302	0.714	0.798	2.35944e-27
Nav3	1.15133e-31	-0.215177	0.997	0.998	2.53766e-27
Syn3	2.35655e-30	-0.519963	0.454	0.539	5.19406e-26
Pstpip2	2.36215e-29	-0.343169	0.503	0.615	5.20642e-25
Irs2	3.26281e-29	-0.889067	0.108	0.192	7.19156e-25
Septin7	4.51735e-29	-0.324078	0.581	0.669	9.9567e-25
Plcxd2	5.8215e-29	-0.756709	0.155	0.241	1.28312e-24
Arid3b	6.25684e-29	-0.966761	0.114	0.193	1.37907e-24
Spred2	9.80845e-29	-0.410182	0.504	0.613	2.16188e-24
Egr3	1.33266e-28	-0.749358	0.136	0.22	2.93732e-24
Pak1	2.50751e-28	-0.361832	0.557	0.628	5.5268e-24
Arid5b	2.7851e-28	-0.367285	0.48	0.588	6.13863e-24
Rtn1	3.12788e-28	-0.263531	0.854	0.905	6.89415e-24
Lncpint	6.79166e-28	-0.261026	0.878	0.926	1.49695e-23
Pde1a	1.77497e-27	-0.259448	0.912	0.937	3.91222e-23
Junb	2.02901e-27	-0.892458	0.088	0.164	4.47214e-23
Fut9	6.79404e-27	-0.201683	0.872	0.91	1.49747e-22
Etv5	8.03659e-27	-0.45557	0.329	0.44	1.77135e-22
Galnt9	9.34049e-27	-0.466257	0.42	0.521	2.05874e-22
Dclk1	1.41392e-26	-0.20777	0.976	0.989	3.11643e-22
Nr4a2	6.3512e-26	-1.32945	0.055	0.116	1.39987e-21
Slc1a2	1.42469e-25	-0.217856	0.871	0.912	3.14016e-21
Col25a1	1.6735e-25	0.818073	0.328	0.25	3.68855e-21
Basp1	2.06584e-25	-0.288985	0.624	0.706	4.55331e-21
Trim9	3.47351e-25	-0.199459	0.921	0.948	7.65595e-21
Rims4	2.39097e-24	-0.532184	0.243	0.342	5.26994e-20
Nr3c1	2.77883e-24	-0.358037	0.547	0.622	6.12481e-20
Eif2s3y	4.98833e-24	-0.288115	0.332	0.437	1.09948e-19
Cdin1	9.23247e-24	0.661358	0.259	0.181	2.03493e-19
Itpr1	1.58418e-23	-0.202606	0.868	0.904	3.49168e-19
Atp1b1	1.66901e-23	-0.278514	0.731	0.796	3.67866e-19
Vmp1	3.75149e-23	-0.348655	0.491	0.567	8.26866e-19
Pcdh11x	7.40673e-23	-0.482224	0.339	0.441	1.63252e-18
Tmem132d	7.60015e-23	-0.226279	0.773	0.841	1.67515e-18
P4ha1	6.36642e-22	-0.430338	0.304	0.398	1.40322e-17
Gm4258	8.55781e-22	-0.241482	0.712	0.781	1.88623e-17
Cpeb4	9.39008e-22	-0.299499	0.504	0.602	2.06967e-17
Cck	1.02917e-21	-0.43332	0.432	0.531	2.2684e-17
Tnrc6b	1.0846e-21	-0.2143	0.792	0.838	2.39057e-17
Csrnp3	1.93901e-21	-0.212846	0.742	0.814	4.27376e-17
Kcnj3	2.69319e-21	-0.227202	0.703	0.776	5.93605e-17
Gm49685	3.43009e-21	-0.158846	0.919	0.958	7.56027e-17
Cntn6	3.52402e-21	-0.420324	0.373	0.474	7.76729e-17
Prkacb	3.68029e-21	-0.29485	0.468	0.558	8.11172e-17
Trib2	4.2088e-21	-0.746476	0.138	0.214	9.27662e-17
Tspan7	5.70671e-21	-0.216329	0.689	0.765	1.25782e-16
Atp1a3	6.69046e-21	-0.293077	0.536	0.628	1.47464e-16
Rheb	7.50087e-21	-0.540087	0.213	0.296	1.65327e-16
Gm16867	8.03728e-21	-0.646761	0.113	0.185	1.7715e-16
Irf2	1.0801e-20	-0.300862	0.5	0.584	2.38064e-16
Cabp1	1.46106e-20	-0.263346	0.55	0.624	3.22032e-16
Hmgcr	2.96749e-20	-0.433462	0.325	0.415	6.54064e-16
Grm3	4.32492e-20	-0.264575	0.7	0.752	9.53255e-16
Mbp	5.1473e-20	-0.23936	0.563	0.647	1.13452e-15
Xlr4b	5.46913e-20	6.27508	0.015	0	1.20545e-15
Cdh12	1.43487e-19	-0.156004	0.979	0.992	3.1626e-15
Tshz2	1.51295e-19	0.579328	0.284	0.201	3.33469e-15
Atp11b	1.84905e-19	0.3208	0.635	0.609	4.07548e-15
9630014M24Rik	2.95473e-19	0.742241	0.268	0.19	6.51252e-15
Fgf14	3.34026e-19	-0.132353	0.998	0.999	7.36227e-15
Kif5c	4.16599e-19	-0.226418	0.692	0.761	9.18225e-15
Tet3	4.72107e-19	-0.319408	0.495	0.571	1.04057e-14
Gng2	7.38206e-19	-0.438035	0.351	0.44	1.62708e-14
Dennd11	7.38868e-19	-0.597221	0.206	0.282	1.62854e-14
Dusp1	7.44293e-19	-1.05081	0.065	0.121	1.6405e-14
Gramd1b	7.45638e-19	-0.23012	0.625	0.704	1.64346e-14
Zdbf2	8.86945e-19	-0.713582	0.123	0.189	1.95492e-14
Akap8l	9.57287e-19	-0.218839	0.644	0.729	2.10996e-14
Atp2b2	1.25638e-18	-0.142217	0.895	0.931	2.76919e-14
Sec14l1	1.30032e-18	-0.430983	0.268	0.348	2.86604e-14
Glp2r	3.32812e-18	-0.419924	0.265	0.349	7.33551e-14
Tmem178	4.17274e-18	-0.304878	0.514	0.572	9.19713e-14
Olfm3	4.43723e-18	-0.324624	0.499	0.572	9.78009e-14
Sox8	4.6886e-18	-0.86617	0.102	0.164	1.03341e-13
Maml3	5.45309e-18	0.509891	0.595	0.522	1.20191e-13
Son	5.97839e-18	-0.125844	0.957	0.974	1.3177e-13
Map3k13	6.90342e-18	-0.464503	0.293	0.375	1.52158e-13
Tgfbr1	7.89842e-18	-0.55804	0.114	0.177	1.74089e-13
Gm47283	7.96463e-18	0.3839	0.692	0.624	1.75548e-13
Plcl2	9.28941e-18	-0.208326	0.762	0.826	2.04748e-13
Tenm2	1.05177e-17	-0.121557	0.984	0.997	2.3182e-13
Rock2	1.26368e-17	-0.22632	0.684	0.751	2.78527e-13
Gm17231	1.76506e-17	-1.26937	0.028	0.067	3.89038e-13
Rhobtb2	1.92251e-17	-0.421252	0.215	0.29	4.2374e-13
Gm17167	2.06869e-17	-0.210372	0.647	0.721	4.55959e-13
Grik1	2.3074e-17	1.20232	0.15	0.092	5.08574e-13
Sik3	2.9686e-17	-0.280934	0.513	0.598	6.5431e-13
Numb	3.36056e-17	-0.201304	0.736	0.8	7.40701e-13
Syt11	4.05838e-17	-0.27812	0.542	0.604	8.94508e-13
Per2	4.64986e-17	-0.447879	0.212	0.29	1.02488e-12
Mid1	5.77285e-17	0.695331	0.193	0.137	1.27239e-12
Gm47423	7.46362e-17	-1.78919	0.017	0.048	1.64506e-12
Pip5k1a	8.23715e-17	-0.339818	0.382	0.467	1.81555e-12
Cap1	9.42647e-17	-0.366885	0.278	0.36	2.07769e-12
Mbnl2	9.47433e-17	-0.181285	0.81	0.862	2.08824e-12
Hsp90ab1	1.02691e-16	-0.328743	0.535	0.603	2.26342e-12
Coq10b	1.11047e-16	-0.654127	0.144	0.208	2.44759e-12
Atp6v1a	1.22806e-16	-0.327695	0.479	0.559	2.70677e-12
Zfp951	1.65223e-16	-0.559473	0.184	0.256	3.64168e-12
Ddx24	1.86939e-16	-0.233302	0.526	0.609	4.12033e-12
Atp6v0a1	2.15882e-16	-0.190548	0.705	0.771	4.75825e-12
Mxi1	2.33414e-16	-0.409545	0.216	0.292	5.14468e-12
Hnrnpll	2.35183e-16	-0.348599	0.411	0.49	5.18366e-12
Slc25a25	2.43932e-16	-0.674868	0.136	0.203	5.37651e-12
Cadps2	3.4053e-16	-0.112125	0.624	0.708	7.50562e-12
Cdh6	3.78095e-16	-0.352547	0.384	0.464	8.3336e-12
R3hdm1	4.83228e-16	-0.123046	0.987	0.989	1.06508e-11
Bcl11a	5.29035e-16	-0.188377	0.794	0.836	1.16605e-11
Hspa8	6.68629e-16	-0.272767	0.516	0.581	1.47372e-11
Mkx	8.25521e-16	-0.274284	0.389	0.464	1.81953e-11
Mpp2	8.27589e-16	-0.491598	0.186	0.254	1.82409e-11
Elmo1	9.95212e-16	-0.204074	0.447	0.534	2.19355e-11
Calm1	1.11188e-15	-0.198678	0.945	0.961	2.45069e-11
Slc24a3	1.14718e-15	0.413956	0.718	0.647	2.52849e-11
Slc38a2	1.23732e-15	-0.379166	0.308	0.389	2.72717e-11
Clstn3	1.46105e-15	-0.314908	0.36	0.434	3.2203e-11
Gm27177	1.58915e-15	-0.785637	0.08	0.131	3.50265e-11
Samd12	3.24551e-15	-0.132695	0.932	0.947	7.15343e-11
Gm10033	4.09375e-15	-0.494079	0.138	0.202	9.02304e-11
Tmem59l	5.5031e-15	-0.469271	0.164	0.229	1.21294e-10
Mast3	6.49741e-15	-0.311118	0.323	0.4	1.43209e-10
Efhd2	6.85453e-15	-0.489122	0.174	0.239	1.51081e-10
Ano3	1.04638e-14	-0.165552	0.752	0.807	2.30632e-10
Rab6b	1.61008e-14	-0.220296	0.612	0.683	3.54878e-10
Adar	2.29379e-14	-0.222296	0.527	0.604	5.05574e-10
Btbd8	2.51708e-14	-0.293585	0.331	0.405	5.5479e-10
Enpp2	3.18955e-14	-0.246176	0.382	0.459	7.0301e-10
Cdc27	3.4783e-14	-0.27375	0.358	0.425	7.66653e-10
Atp6v0c	3.62474e-14	-0.275137	0.487	0.536	7.98929e-10
Tbc1d9	3.8265e-14	-0.359402	0.255	0.324	8.43398e-10
Thsd7a	4.79971e-14	0.773486	0.246	0.18	1.0579e-09
Osbpl1a	4.80725e-14	-0.188794	0.562	0.638	1.05957e-09
Rimbp2	6.53735e-14	0.287985	0.82	0.785	1.4409e-09
Gm50021	6.61757e-14	-0.340245	0.374	0.455	1.45858e-09
Dusp6	6.65235e-14	-0.759642	0.083	0.134	1.46624e-09
Lrrtm3	6.77828e-14	-0.170652	0.837	0.875	1.494e-09
Prr16	8.16503e-14	-0.326154	0.422	0.497	1.79965e-09
Fndc9	9.40056e-14	-0.403249	0.291	0.362	2.07198e-09
Sik1	9.54387e-14	-1.25119	0.023	0.054	2.10356e-09
Sorcs3	1.07845e-13	0.352748	0.864	0.831	2.377e-09
Tulp4	1.15094e-13	-0.295949	0.389	0.465	2.53679e-09
Nmt1	1.24614e-13	-0.205177	0.563	0.632	2.74661e-09
Pkig	1.36342e-13	-0.297928	0.395	0.47	3.00511e-09
Egr2	1.93752e-13	-1.6643	0.011	0.034	4.27049e-09
Kif1a	2.0102e-13	-0.195887	0.696	0.756	4.43068e-09
Ntng1	2.32511e-13	0.478696	0.417	0.412	5.12477e-09
Myl12b	2.38046e-13	-0.287749	0.277	0.34	5.24678e-09
Mapk10	2.42068e-13	-0.130462	0.957	0.967	5.33543e-09
Fos	2.6355e-13	-0.892243	0.046	0.085	5.80892e-09
Rab6a	2.69807e-13	-0.236694	0.477	0.547	5.94682e-09
Actb	2.69955e-13	-0.261932	0.557	0.622	5.95008e-09
Smap2	2.88679e-13	-0.321488	0.276	0.345	6.36278e-09
Spock2	2.89478e-13	-0.280742	0.434	0.508	6.38038e-09
Synj2	2.9012e-13	-0.508452	0.169	0.233	6.39454e-09
Pcdh15	3.34295e-13	0.495462	0.864	0.824	7.36819e-09
Arpc2	3.65289e-13	-0.247266	0.378	0.453	8.05133e-09
Dexi	4.07478e-13	-0.369709	0.217	0.273	8.98123e-09
Rbfox3	4.10956e-13	-0.115893	0.827	0.854	9.05787e-09
Aldoa	4.1884e-13	-0.296037	0.454	0.517	9.23164e-09
Arhgap31	4.48509e-13	-0.617121	0.143	0.177	9.88558e-09
Sv2b	4.90112e-13	0.241101	0.906	0.892	1.08026e-08
Dennd5b	4.92491e-13	-0.19671	0.541	0.608	1.0855e-08
Gm5820	5.06533e-13	0.852567	0.129	0.081	1.11645e-08
Fth1	5.55175e-13	-0.203429	0.5	0.571	1.22366e-08
Arl5b	5.72127e-13	-0.664286	0.088	0.136	1.26102e-08
Myl4	7.00047e-13	-0.706399	0.132	0.185	1.54297e-08
Pde10a	7.01295e-13	0.260091	0.955	0.937	1.54572e-08
Clstn2	7.84033e-13	-0.104408	0.947	0.967	1.72809e-08
Cnrip1	1.01416e-12	-0.243335	0.472	0.55	2.23531e-08
Hivep3	1.05817e-12	-0.157487	0.836	0.874	2.3323e-08
Mapre2	1.06286e-12	-0.257738	0.474	0.548	2.34265e-08
Acsl4	1.24558e-12	-0.378644	0.251	0.319	2.74537e-08
Diaph2	1.30279e-12	-0.167461	0.594	0.652	2.87148e-08
Iqsec1	1.30971e-12	-0.131534	0.858	0.899	2.88673e-08
2900026A02Rik	1.41658e-12	-0.297322	0.353	0.419	3.12229e-08
Ldlrad4	1.61269e-12	-0.130192	0.864	0.895	3.55453e-08
Luc7l2	1.63263e-12	-0.119873	0.834	0.864	3.59847e-08
Gm21860	1.8782e-12	3.49981	0.012	0.001	4.13974e-08
Dnajc6	1.98766e-12	-0.134665	0.779	0.834	4.381e-08
Ubb	2.05996e-12	-0.2585	0.587	0.635	4.54035e-08
Gabbr1	2.10474e-12	-0.229063	0.521	0.586	4.63906e-08
Mmp17	2.28508e-12	-0.232671	0.384	0.458	5.03655e-08
Gm17501	2.35141e-12	-1.16738	0.031	0.063	5.18274e-08
Hsp90aa1	2.52881e-12	-0.266533	0.468	0.513	5.57376e-08
Hcn1	2.60209e-12	0.414667	0.83	0.79	5.73527e-08
Ubtd2	2.771e-12	-0.381208	0.233	0.296	6.10756e-08
Npas4	2.9189e-12	-0.658858	0.083	0.13	6.43354e-08
Ablim1	3.1528e-12	-0.130172	0.708	0.764	6.94909e-08
Sema3e	3.70219e-12	-0.215655	0.382	0.458	8.16e-08
Ywhag	4.46143e-12	-0.258382	0.426	0.499	9.83344e-08
Megf11	4.53087e-12	0.779072	0.191	0.139	9.98649e-08
Atp6v0d1	4.63027e-12	-0.356392	0.274	0.336	1.02056e-07
Map3k14	4.98586e-12	-1.03449	0.038	0.072	1.09893e-07
Cdr1os	5.70176e-12	-0.114835	0.885	0.914	1.25673e-07
Pcp4	5.93821e-12	-0.295692	0.436	0.496	1.30884e-07
Fam131a	6.68988e-12	-0.39794	0.259	0.321	1.47452e-07
Aplp2	7.79119e-12	-0.204703	0.494	0.563	1.71726e-07
Galnt17	9.93727e-12	-0.168307	0.705	0.761	2.19027e-07
Shc3	9.95689e-12	-0.39946	0.313	0.38	2.1946e-07
Ppm1h	1.07356e-11	-0.139363	0.738	0.794	2.36624e-07
Rere	1.10695e-11	-0.111429	0.785	0.834	2.43983e-07
Snrpn	1.14078e-11	-0.20227	0.611	0.671	2.5144e-07
Pde9a	1.17274e-11	1.09493	0.073	0.041	2.58485e-07
Cobl	1.19861e-11	-0.119172	0.838	0.884	2.64185e-07
Rab3gap2	1.29531e-11	-0.225722	0.425	0.498	2.855e-07
Ipcef1	1.35895e-11	-0.267883	0.31	0.38	2.99525e-07
Shisa4	1.56314e-11	-0.320829	0.284	0.345	3.44531e-07
Gm3294	1.60884e-11	-0.303044	0.241	0.304	3.54605e-07
Cyfip2	1.66439e-11	-0.134714	0.69	0.746	3.66849e-07
Prag1	1.78116e-11	-0.73717	0.067	0.104	3.92585e-07
Mpp7	1.78772e-11	-0.716304	0.069	0.111	3.94031e-07
Pacsin1	1.95492e-11	-0.135651	0.685	0.747	4.30885e-07
Hes1	2.23507e-11	-0.480816	0.289	0.352	4.92631e-07
Atp1a1	2.30561e-11	-0.199964	0.574	0.632	5.0818e-07
Cntnap5b	2.3403e-11	-0.343404	0.393	0.44	5.15827e-07
Ube2h	2.37474e-11	-0.318675	0.366	0.428	5.23417e-07
Kcnn2	2.37968e-11	0.390126	0.578	0.514	5.24505e-07
Itm2b	2.59693e-11	-0.285718	0.394	0.46	5.72389e-07
Map2	2.97265e-11	-0.105487	0.936	0.95	6.55201e-07
Setd5	3.05003e-11	-0.181128	0.577	0.643	6.72258e-07
Plcxd3	3.22789e-11	-0.200464	0.423	0.494	7.11459e-07
Pgm2l1	3.28396e-11	-0.207298	0.547	0.594	7.23818e-07
Sema5a	3.34887e-11	0.96848	0.125	0.083	7.38125e-07
Rnf144b	4.12109e-11	-0.611775	0.087	0.131	9.0833e-07
Dst	4.54706e-11	-0.106327	0.861	0.893	1.00222e-06
Bmerb1	4.56719e-11	-0.168403	0.531	0.603	1.00665e-06
Zfpm2	4.97725e-11	0.529821	0.379	0.311	1.09704e-06
Tenm3	4.98932e-11	-0.101167	0.85	0.883	1.0997e-06
Arhgap32	5.12381e-11	-0.143877	0.728	0.77	1.12934e-06
Syt4	5.2542e-11	-0.288837	0.264	0.326	1.15808e-06
Cox7b	5.6963e-11	-0.176539	0.356	0.422	1.25552e-06
Sv2a	5.74346e-11	-0.285626	0.363	0.43	1.26592e-06
Rspo3	6.38505e-11	-0.295885	0.226	0.289	1.40733e-06
Oip5os1	6.55481e-11	-0.344589	0.264	0.327	1.44475e-06
Gm2824	6.62259e-11	-0.219069	0.347	0.418	1.45969e-06
Chn2	6.63779e-11	-0.470936	0.255	0.32	1.46304e-06
Kif21a	6.79997e-11	-0.12561	0.78	0.828	1.49878e-06
Unc5d	6.94923e-11	-0.163964	0.852	0.888	1.53168e-06
Bdnf	7.27893e-11	-0.468308	0.169	0.22	1.60435e-06
Srgap3	7.57475e-11	-0.145517	0.792	0.837	1.66955e-06
Cnot3	7.65567e-11	-0.169284	0.389	0.459	1.68739e-06
Tacc1	8.41972e-11	-0.135793	0.694	0.753	1.85579e-06
Tox	8.71404e-11	-0.252164	0.48	0.538	1.92066e-06
Vps13a	8.93527e-11	-0.101856	0.744	0.803	1.96942e-06
Mef2d	9.10553e-11	-0.310068	0.284	0.351	2.00695e-06
Syn1	9.51852e-11	-0.175189	0.569	0.637	2.09798e-06
Nmnat2	1.00645e-10	-0.173892	0.628	0.687	2.21832e-06
Dnajb6	1.03127e-10	-0.215279	0.359	0.428	2.27303e-06
Skil	1.05054e-10	-0.425904	0.174	0.232	2.31549e-06
Ppp1r1b	1.06492e-10	1.19	0.056	0.027	2.3472e-06
Bbs9	1.10856e-10	-0.230572	0.414	0.481	2.44337e-06
Kcnk12	1.15658e-10	-0.587897	0.086	0.13	2.54921e-06
Pip4k2c	1.21484e-10	-0.386222	0.199	0.258	2.67762e-06
Ube2b	1.23458e-10	-0.167373	0.607	0.669	2.72114e-06
Atcay	1.24688e-10	-0.318499	0.316	0.38	2.74826e-06
Mctp1	1.24695e-10	-0.133552	0.704	0.766	2.7484e-06
Sybu	1.37125e-10	-0.165856	0.7	0.754	3.02237e-06
Rph3a	1.39888e-10	-0.171564	0.432	0.488	3.08326e-06
Hecw1	1.45025e-10	-0.115252	0.873	0.896	3.1965e-06
Man2b1	1.58568e-10	-0.459	0.16	0.214	3.495e-06
Med14	1.81672e-10	-0.335621	0.257	0.316	4.00424e-06
Ntrk2	1.97624e-10	-0.159294	0.927	0.947	4.35583e-06
Kdm6b	2.00632e-10	-0.619099	0.076	0.118	4.42212e-06
Slc44a1	2.0126e-10	-0.171736	0.474	0.544	4.43596e-06
Tbc1d30	2.10887e-10	-0.229975	0.329	0.393	4.64816e-06
Trmt1	2.29256e-10	-0.264653	0.243	0.3	5.05304e-06
Dlg4	2.38276e-10	-0.200362	0.438	0.499	5.25185e-06
Csnk1a1	2.58964e-10	-0.131622	0.736	0.785	5.70782e-06
Luzp2	2.65131e-10	0.622663	0.226	0.172	5.84375e-06
Tubb4a	3.06427e-10	-0.431736	0.22	0.276	6.75396e-06
Ghr	3.08922e-10	0.495086	0.222	0.18	6.80896e-06
Gm3764	3.44748e-10	-0.161932	0.527	0.576	7.59859e-06
Rreb1	3.52785e-10	0.828483	0.145	0.1	7.77573e-06
Lasp1	3.59378e-10	-0.373211	0.179	0.233	7.92105e-06
Zfp365	3.63561e-10	-0.293126	0.293	0.351	8.01325e-06
Herc4	3.96325e-10	-0.188066	0.465	0.53	8.7354e-06
Il17ra	4.08349e-10	-0.468702	0.139	0.188	9.00041e-06
Lhfp	4.1308e-10	0.287166	0.558	0.526	9.1047e-06
Kcnk2	4.22905e-10	-0.292899	0.266	0.325	9.32125e-06
Mapk4	4.33806e-10	-0.256251	0.478	0.529	9.56153e-06
Tmem200a	4.42173e-10	0.514288	0.27	0.213	9.74594e-06
Ppp2r2a	4.44545e-10	-0.289774	0.339	0.403	9.79822e-06
Ptpn9	4.85091e-10	-0.269611	0.302	0.365	1.06919e-05
Sh2d4b	4.88882e-10	-0.6562	0.073	0.11	1.07755e-05
Syt13	5.09914e-10	-0.276703	0.357	0.419	1.1239e-05
Midn	5.17742e-10	-0.733093	0.068	0.104	1.14115e-05
Stmn3	5.44247e-10	-0.218732	0.468	0.533	1.19958e-05
Mest	5.45501e-10	-0.664808	0.115	0.154	1.20234e-05
Wdr26	5.52074e-10	-0.185145	0.384	0.452	1.21683e-05
Chgb	5.66314e-10	-0.263314	0.333	0.384	1.24821e-05
Aifm3	5.86055e-10	-0.15275	0.317	0.37	1.29172e-05
Bmt2	6.1713e-10	-0.269982	0.335	0.388	1.36022e-05
Jdp2	6.2358e-10	-0.364114	0.213	0.269	1.37443e-05
Cebpz	6.35541e-10	-0.312928	0.28	0.334	1.4008e-05
Inf2	6.44535e-10	-0.237109	0.28	0.342	1.42062e-05
Trim35	6.47459e-10	-0.331864	0.323	0.387	1.42706e-05
Adamts18	6.56841e-10	0.834135	0.098	0.063	1.44774e-05
A330102I10Rik	6.71321e-10	-0.278551	0.258	0.317	1.47966e-05
Camk1g	6.82216e-10	-0.568043	0.09	0.133	1.50367e-05
Kcnmb4	7.31088e-10	-0.270342	0.394	0.459	1.61139e-05
Nfix	8.50015e-10	-0.231824	0.435	0.499	1.87352e-05
Abi2	8.75857e-10	-0.146756	0.617	0.676	1.93048e-05
A230006K03Rik	9.15407e-10	-0.152089	0.677	0.702	2.01765e-05
Xlr3b	9.17051e-10	2.09103	0.022	0.007	2.02127e-05
Ddx50	9.52288e-10	-0.158968	0.505	0.571	2.09894e-05
Xlr4a	1.01764e-09	2.06418	0.018	0.005	2.24298e-05
B830012L14Rik	1.27024e-09	0.290075	0.614	0.574	2.79974e-05
Chchd10	1.30862e-09	-0.40541	0.149	0.199	2.88434e-05
Arhgap17	1.32716e-09	-0.371457	0.235	0.292	2.9252e-05
Slit2	1.35515e-09	0.377277	0.557	0.507	2.98688e-05
Cplx2	1.45752e-09	-0.303836	0.284	0.346	3.21253e-05
Gap43	1.46251e-09	-0.326804	0.393	0.453	3.22351e-05
Spag9	1.46512e-09	-0.110056	0.675	0.732	3.22928e-05
Epha4	1.5687e-09	-0.115817	0.773	0.821	3.45757e-05
Adamts2	1.70753e-09	-0.303344	0.131	0.176	3.76357e-05
Agpat4	1.77642e-09	-0.224984	0.337	0.402	3.9154e-05
Dnajb5	2.14747e-09	-0.310133	0.242	0.301	4.73325e-05
Cyria	2.16499e-09	-0.177706	0.536	0.598	4.77184e-05
Hspa4	2.29501e-09	-0.260823	0.346	0.406	5.05843e-05
Mt2	2.46505e-09	-0.551846	0.089	0.13	5.43321e-05
Boc	2.48216e-09	-0.305354	0.174	0.216	5.47093e-05
Cep85l	2.52178e-09	-0.389266	0.213	0.261	5.55827e-05
Usp9x	2.53115e-09	-0.173107	0.489	0.554	5.57891e-05
Arpin	2.66772e-09	-1.2951	0.007	0.023	5.87992e-05
St3gal5	2.69809e-09	-0.169082	0.456	0.521	5.94686e-05
Sema6d	2.78288e-09	-0.131887	0.587	0.644	6.13374e-05
Esrrg	2.80778e-09	-0.151565	0.642	0.702	6.18863e-05
Gsg1l	2.88416e-09	0.645074	0.159	0.115	6.35698e-05
Nap1l5	2.91539e-09	-0.262197	0.251	0.308	6.4258e-05
Eef1a2	2.99972e-09	-0.385583	0.195	0.242	6.61167e-05
Gm49678	3.07395e-09	-0.174535	0.678	0.733	6.77529e-05
Fchsd2	3.13586e-09	0.364331	0.294	0.244	6.91175e-05
Exph5	3.14499e-09	-0.375837	0.134	0.181	6.93188e-05
Cdh11	3.35841e-09	-0.120666	0.813	0.846	7.40227e-05
Tnfaip6	3.3715e-09	-1.82412	0.019	0.04	7.43112e-05
Jakmip2	3.61617e-09	-0.137284	0.679	0.729	7.97041e-05
Tafa1	4.02205e-09	0.450962	0.642	0.589	8.86499e-05
Cyb5a	4.27997e-09	-0.28709	0.251	0.309	9.43349e-05
Sbk1	4.42959e-09	-0.539005	0.075	0.112	9.76327e-05
Klf9	4.61521e-09	-0.243392	0.378	0.437	0.000101724
Sub1	4.75009e-09	-0.219926	0.444	0.496	0.000104697
Nim1k	4.90941e-09	-0.340892	0.151	0.198	0.000108208
Grip1	4.98284e-09	0.28818	0.639	0.596	0.000109827
Rtn3	5.35708e-09	-0.106396	0.827	0.865	0.000118075
Cox6a1	5.44731e-09	-0.268796	0.468	0.518	0.000120064
Trim2	5.8977e-09	0.214355	0.685	0.656	0.000129991
Phf21b	6.09978e-09	-0.251013	0.205	0.234	0.000134445
Vat1l	6.29842e-09	0.527128	0.16	0.122	0.000138823
Cntn5	6.36742e-09	-0.109821	0.91	0.942	0.000140344
Zfp948	6.72997e-09	-0.378099	0.161	0.21	0.000148335
Ywhaz	6.94427e-09	-0.189767	0.589	0.636	0.000153059
Atp2c1	7.5435e-09	-0.163183	0.508	0.564	0.000166266
Nrgn	7.73668e-09	-0.153457	0.641	0.684	0.000170524
St6galnac3	7.75198e-09	-0.179003	0.523	0.584	0.000170861
Adrb1	8.47859e-09	-0.368713	0.178	0.229	0.000186877
Eps15	8.71729e-09	-0.284246	0.269	0.327	0.000192138
Atp6v1b2	9.01288e-09	0.211477	0.513	0.478	0.000198653
Cap2	9.15686e-09	-0.139736	0.753	0.8	0.000201826
Cacng3	1.06181e-08	-0.152902	0.619	0.679	0.000234035
Cdh8	1.13853e-08	0.238604	0.489	0.516	0.000250944
Cstf3	1.15385e-08	-0.103126	0.583	0.638	0.000254319
Atp5j	1.16058e-08	-0.197825	0.3	0.359	0.000255803
Mnt	1.18442e-08	-0.701915	0.045	0.074	0.000261059
Rapgef2	1.18466e-08	-0.108079	0.738	0.789	0.000261111
Dkk3	1.20487e-08	-0.208207	0.462	0.524	0.000265565
Cpne6	1.22964e-08	0.527484	0.159	0.119	0.000271025
Slco3a1	1.28157e-08	0.36945	0.446	0.391	0.000282472
Ripor2	1.39186e-08	-0.276287	0.4	0.461	0.00030678
Abhd6	1.51977e-08	-0.293596	0.281	0.336	0.000334973
Plvap	1.58008e-08	1.08662	0.048	0.025	0.000348266
Plppr5	1.63971e-08	-0.128091	0.439	0.501	0.000361408
Lhfpl3	1.64815e-08	0.420735	0.425	0.376	0.00036327
Hivep1	1.77087e-08	-0.190035	0.428	0.485	0.000390317
Prkn	1.83108e-08	0.140901	0.834	0.851	0.000403587
Pabpc1	1.8663e-08	-0.187284	0.473	0.536	0.000411351
Chn1	1.94247e-08	-0.105048	0.749	0.787	0.000428139
Adora1	2.04257e-08	-0.304094	0.206	0.258	0.000450202
Ago3	2.07033e-08	-0.152466	0.529	0.583	0.000456321
Sidt1	2.22459e-08	-0.154253	0.619	0.668	0.000490321
Slc23a2	2.23337e-08	-0.160314	0.465	0.525	0.000492258
Scg2	2.25679e-08	-0.377812	0.186	0.234	0.000497418
Spry2	2.30938e-08	-0.441584	0.13	0.173	0.00050901
Prkar1a	2.31502e-08	-0.246709	0.354	0.413	0.000510254
Ryr3	2.454e-08	0.352004	0.554	0.528	0.000540886
Brinp3	2.59814e-08	-0.248583	0.647	0.681	0.000572656
Scg3	2.61567e-08	-0.157646	0.257	0.31	0.000576521
Rbm24	2.66656e-08	-0.45334	0.135	0.18	0.000587738
Gm14093	2.67853e-08	0.580292	0.175	0.131	0.000590375
Cwc25	2.74463e-08	-0.428317	0.117	0.159	0.000604944
Kcnip3	2.92879e-08	-0.170429	0.635	0.683	0.000645534
2510009E07Rik	3.01822e-08	-0.306941	0.144	0.183	0.000665245
Traf3	3.20338e-08	-0.254021	0.298	0.355	0.000706058
Gnai3	3.23245e-08	-0.456344	0.117	0.16	0.000712464
Gm8797	3.28775e-08	-0.320719	0.209	0.261	0.000724654
E2f8	3.43232e-08	1.21884	0.026	0.011	0.000756517
Lonp2	3.51776e-08	-0.229808	0.335	0.394	0.00077535
Cit	3.6212e-08	-0.105709	0.625	0.676	0.000798149
Zfp804a	3.66293e-08	-0.228832	0.423	0.436	0.000807346
Ranbp9	4.03064e-08	-0.125186	0.508	0.566	0.000888393
Gm33228	4.14144e-08	-0.243395	0.472	0.533	0.000912814
Gm49906	4.1822e-08	0.995836	0.074	0.047	0.000921799
Rspo2	4.18415e-08	0.394736	0.28	0.23	0.000922229
Cd47	4.4212e-08	-0.15021	0.512	0.573	0.000974477
Rnf39	4.4479e-08	-1.71057	0.006	0.02	0.000980362
Ckb	4.44889e-08	-0.142954	0.529	0.576	0.000980579
Fosl2	4.45895e-08	-0.680979	0.036	0.058	0.000982797
Stk40	4.70995e-08	-0.38558	0.154	0.201	0.00103812
Gm13601	5.10311e-08	-0.363156	0.138	0.183	0.00112478
Rab3a	5.224e-08	-0.309526	0.261	0.304	0.00115142
Rnf24	5.31784e-08	-0.227254	0.254	0.289	0.00117211
Fmn1	5.58149e-08	-0.174745	0.423	0.475	0.00123022
Baalc	5.85491e-08	-0.210988	0.385	0.441	0.00129048
Gpc4	5.98581e-08	0.870842	0.098	0.066	0.00131933
Rab3c	6.02441e-08	-0.226765	0.525	0.546	0.00132784
Dync1h1	6.30795e-08	-0.162801	0.503	0.561	0.00139033
Dgkb	6.48464e-08	0.247952	0.851	0.847	0.00142928
Fxyd4	6.50965e-08	-0.434218	0.037	0.063	0.00143479
Kcnk9	6.69589e-08	0.307156	0.476	0.434	0.00147584
Hsd17b12	6.74023e-08	-0.348414	0.178	0.227	0.00148561
Col19a1	6.84322e-08	-0.263172	0.22	0.272	0.00150831
Pmepa1	7.44699e-08	-0.264156	0.221	0.27	0.00164139
Ccnd2	7.70678e-08	-0.377669	0.207	0.25	0.00169865
Auh	8.63309e-08	-0.168737	0.349	0.398	0.00190282
Pde4a	8.74757e-08	-0.116562	0.627	0.676	0.00192805
Foxo1	8.84211e-08	-0.403214	0.159	0.196	0.00194889
Srsf5	9.04781e-08	0.271013	0.68	0.641	0.00199423
Fhl1	9.13145e-08	0.544142	0.183	0.144	0.00201266
Stxbp1	9.36418e-08	-0.13183	0.63	0.677	0.00206396
Gm32509	9.77146e-08	-0.433742	0.15	0.193	0.00215373
Vezt	1.0147e-07	0.204288	0.514	0.5	0.0022365
Trpc4	1.02519e-07	0.486278	0.317	0.263	0.00225962
Thy1	1.06446e-07	-0.231914	0.386	0.443	0.00234617
Abhd18	1.0903e-07	-0.16233	0.403	0.462	0.00240312
Clstn1	1.11543e-07	-0.13926	0.639	0.679	0.00245851
Tmsb4x	1.14004e-07	-0.189953	0.504	0.547	0.00251277
Eno1b	1.20636e-07	-0.409551	0.141	0.186	0.00265895
Lin7a	1.22408e-07	-0.137203	0.594	0.637	0.002698
Kirrel3	1.22438e-07	0.266569	0.782	0.745	0.00269865
Pea15a	1.24353e-07	-0.289928	0.204	0.254	0.00274087
Gpc5	1.2444e-07	0.591252	0.341	0.31	0.00274279
Ttll7	1.33275e-07	-0.142428	0.519	0.578	0.0029375
Mtcl1	1.33936e-07	-0.119074	0.55	0.582	0.00295208
Fbxo32	1.34346e-07	-0.406999	0.116	0.156	0.00296112
Sult2b1	1.35485e-07	-0.811902	0.023	0.043	0.00298622
Grin3a	1.37326e-07	0.732008	0.098	0.066	0.0030268
Epo	1.39327e-07	-0.318373	0.222	0.268	0.0030709
Fscn1	1.42257e-07	-0.305542	0.165	0.211	0.00313549
Ankrd6	1.45291e-07	-0.325842	0.231	0.283	0.00320236
Tnfrsf21	1.50386e-07	-0.368416	0.181	0.227	0.00331466
Nuak1	1.53064e-07	-0.262023	0.276	0.33	0.00337369
Asic2	1.54422e-07	0.266224	0.966	0.95	0.00340361
Btaf1	1.54955e-07	-0.138694	0.401	0.459	0.00341536
Rmdn1	1.58736e-07	-0.105198	0.549	0.604	0.00349869
Srgap1	1.64244e-07	0.558587	0.192	0.149	0.00362011
Ptk2b	1.66182e-07	-0.17064	0.436	0.492	0.00366281
Por	1.7727e-07	-0.363293	0.19	0.235	0.00390721
Immp2l	1.7924e-07	-0.188983	0.567	0.605	0.00395063
1500004A13Rik	1.84389e-07	-0.16628	0.437	0.495	0.00406412
Cds2	1.85221e-07	-0.302927	0.249	0.301	0.00408246
Hnrnph2	1.99872e-07	-0.347206	0.153	0.197	0.00440538
N4bp2l1	2.00846e-07	-0.161641	0.401	0.455	0.00442685
Cdh13	2.11417e-07	0.334049	0.487	0.44	0.00465985
Mcf2l	2.18545e-07	-0.13319	0.537	0.594	0.00481696
Stim2	2.3104e-07	-0.26286	0.327	0.38	0.00509234
Epop	2.53931e-07	-0.875997	0.024	0.045	0.00559689
Mt1	2.54339e-07	-0.294572	0.206	0.254	0.00560588
Elavl2	2.59599e-07	-0.167004	0.535	0.59	0.00572182
Dynlt2a2	2.61324e-07	0.333574	0.236	0.189	0.00575984
Syp	2.63721e-07	-0.158655	0.459	0.502	0.00581267
Lrrc17	2.70135e-07	-0.176879	0.262	0.314	0.00595405
Rasl11b	2.73611e-07	-0.637683	0.077	0.11	0.00603066
A830082K12Rik	2.76586e-07	-0.131975	0.49	0.542	0.00609624
Hmgn3	2.89391e-07	-0.154278	0.308	0.363	0.00637846
Gnl3l	3.01338e-07	-0.236256	0.326	0.38	0.00664179
Foxn3	3.06661e-07	-0.153422	0.518	0.575	0.00675911
Dusp5	3.18324e-07	-0.559565	0.048	0.075	0.00701618
Map1a	3.24217e-07	-0.150714	0.31	0.363	0.00714606
Zfp983	3.25851e-07	-0.338641	0.146	0.189	0.00718208
Slc15a2	3.46963e-07	-0.809453	0.024	0.045	0.00764741
4930415C11Rik	3.53539e-07	-0.6393	0.05	0.076	0.00779236
Emd	3.54866e-07	-0.356667	0.136	0.177	0.0078216
E130102H24Rik	3.54938e-07	-0.385006	0.16	0.205	0.00782319
Zbtb38	3.57839e-07	-0.140151	0.397	0.454	0.00788713
Gm15199	3.58924e-07	-0.942243	0.013	0.029	0.00791104
Aff2	3.5959e-07	-0.147815	0.479	0.535	0.00792573
Ctnnd1	3.64256e-07	-0.215759	0.363	0.417	0.00802856
Gm12064	3.69498e-07	-0.366459	0.117	0.156	0.0081441
Aff4	4.00716e-07	-0.142233	0.462	0.517	0.00883219
Dusp14	4.0217e-07	-0.456819	0.099	0.135	0.00886424
Cyrib	4.02538e-07	-0.12184	0.582	0.637	0.00887234
B230209E15Rik	4.06841e-07	-0.126649	0.474	0.53	0.00896719
Igfbp6	4.08906e-07	-0.536865	0.041	0.067	0.00901271
Tef	4.11208e-07	-0.196465	0.34	0.395	0.00906344
Tmem38a	4.47912e-07	-0.227672	0.363	0.418	0.00987242
Scg5	4.74449e-07	-0.107713	0.603	0.638	0.0104573
Arid4a	4.77068e-07	-0.19397	0.41	0.463	0.010515
Leng8	4.80624e-07	0.331511	0.38	0.335	0.0105934
Pja2	4.86893e-07	-0.101465	0.647	0.685	0.0107316
Gm49164	5.56641e-07	-0.675362	0.038	0.063	0.0122689
Nckap5	5.6956e-07	0.62884	0.135	0.103	0.0125537
Sgtb	5.85072e-07	-0.252816	0.243	0.288	0.0128956
Neto2	5.85132e-07	-0.177011	0.345	0.4	0.0128969
Cracdl	5.93439e-07	-0.113544	0.536	0.591	0.01308
Rorb	5.96838e-07	-0.334476	0.26	0.308	0.0131549
Prnp	6.31834e-07	-0.218563	0.342	0.395	0.0139263
Dok5	6.75495e-07	-0.254509	0.235	0.279	0.0148886
Ksr1	6.97318e-07	0.304447	0.291	0.259	0.0153696
Luzp1	7.29964e-07	-0.202753	0.289	0.337	0.0160891
Smim13	7.31975e-07	-0.226074	0.221	0.267	0.0161335
Pkia	7.5425e-07	-0.131412	0.533	0.58	0.0166244
Kcnd3	7.69566e-07	0.185508	0.676	0.666	0.016962
Supt6	7.70198e-07	-0.205692	0.277	0.326	0.0169759
Stag2	7.73445e-07	-0.193704	0.327	0.375	0.0170475
Uchl3	7.76573e-07	0.275814	0.275	0.241	0.0171164
mt-Nd4	7.81179e-07	-0.273029	0.173	0.215	0.017218
Ncl	7.82905e-07	-0.292841	0.233	0.275	0.017256
Oxct1	8.02049e-07	-0.116258	0.523	0.579	0.017678
Pantr1	8.22708e-07	-0.111506	0.376	0.417	0.0181333
Smad7	8.23762e-07	-0.514811	0.078	0.107	0.0181565
Gabarapl1	8.30097e-07	-0.243713	0.24	0.28	0.0182962
Zfp871	8.47204e-07	-0.172644	0.295	0.336	0.0186732
Cfl1	8.49358e-07	-0.157566	0.329	0.373	0.0187207
Gm30382	8.71336e-07	0.389217	0.393	0.343	0.0192051
Gm32647	8.90857e-07	-0.435741	0.205	0.25	0.0196354
Pmm1	9.11304e-07	-0.270207	0.242	0.291	0.0200861
Slc25a33	9.16536e-07	-0.549774	0.057	0.084	0.0202014
Map1lc3b	9.17876e-07	-0.361225	0.14	0.178	0.0202309
B230216N24Rik	9.23608e-07	-0.384727	0.141	0.182	0.0203572
Xkr6	9.55205e-07	-0.113149	0.596	0.635	0.0210537
Fkbp5	9.56635e-07	0.393206	0.209	0.166	0.0210852
Arih2	9.68209e-07	-0.259191	0.209	0.256	0.0213403
Arhgef25	9.87924e-07	-0.176808	0.316	0.364	0.0217748
Dyrk1a	1.00273e-06	-0.153533	0.418	0.473	0.0221013
Gm41300	1.00316e-06	-1.70751	0.004	0.015	0.0221106
Kif2a	1.01278e-06	-0.202131	0.385	0.44	0.0223226
Ldha	1.01651e-06	-0.286872	0.223	0.265	0.022405
Psap	1.02168e-06	-0.166153	0.449	0.498	0.0225188
Ccdc136	1.0842e-06	0.387649	0.263	0.232	0.0238968
Enox1	1.08895e-06	0.157301	0.811	0.834	0.0240015
Ogt	1.14018e-06	0.263048	0.754	0.733	0.0251306
Miat	1.14191e-06	0.221756	0.813	0.792	0.0251689
Sez6l2	1.1804e-06	-0.264628	0.265	0.311	0.0260172
Cox7c	1.24254e-06	-0.19941	0.381	0.431	0.0273867
Eif5a	1.2676e-06	-0.334141	0.141	0.18	0.0279391
Adamts17	1.2719e-06	-0.163252	0.284	0.335	0.028034
AW549877	1.29432e-06	-0.435759	0.083	0.114	0.028528
Os9	1.44059e-06	-0.326171	0.164	0.207	0.0317521
Rxfp2	1.49869e-06	0.64078	0.131	0.097	0.0330326
Tut7	1.50684e-06	-0.148229	0.354	0.407	0.0332122
Nrd1	1.58649e-06	-0.179342	0.459	0.513	0.0349678
Plppr4	1.62898e-06	-0.11627	0.587	0.635	0.0359044
Adcy2	1.63718e-06	0.268824	0.697	0.672	0.036085
Rangap1	1.65461e-06	-0.308237	0.189	0.231	0.0364693
Large1	1.65908e-06	0.143397	0.949	0.956	0.0365679
Syngr3	1.68891e-06	-0.418859	0.128	0.164	0.0372252
Ddit3	1.69204e-06	-0.738159	0.032	0.053	0.0372942
Phyhipl	1.74801e-06	-0.258191	0.316	0.363	0.0385279
Fmnl1	1.79604e-06	-0.300168	0.223	0.266	0.0395866
Colgalt1	1.79762e-06	0.33995	0.173	0.134	0.0396214
Slc39a10	1.81016e-06	0.31009	0.44	0.416	0.0398978
Glce	1.82064e-06	0.405621	0.222	0.184	0.0401286
Abcf1	1.83674e-06	-0.247321	0.232	0.279	0.0404835
Rbbp6	1.88019e-06	-0.115391	0.502	0.556	0.0414413
Evi5	1.90125e-06	-0.113991	0.611	0.656	0.0419054
Chrm1	1.90885e-06	-0.219714	0.227	0.274	0.0420729
Inpp4b	1.92187e-06	0.451629	0.314	0.27	0.04236
Ago4	1.96111e-06	0.576428	0.144	0.109	0.0432248
Mpc1	1.96895e-06	-0.189945	0.376	0.423	0.0433977
Sncb	2.04e-06	-0.204677	0.299	0.349	0.0449636
Mcts1	2.07029e-06	-0.171065	0.238	0.284	0.0456312
Arpc3	2.08334e-06	-0.266442	0.203	0.243	0.0459189
Ubc	2.15945e-06	-0.213955	0.254	0.298	0.0475963
Arhgap25	2.1888e-06	-0.388123	0.152	0.192	0.0482432
Unc13b	2.22363e-06	0.270757	0.528	0.497	0.049011
Ip6k2	2.26142e-06	-0.257107	0.207	0.253	0.0498439
Snurf	2.26564e-06	-0.253422	0.217	0.259	0.049937
Cbx5	2.28821e-06	-0.223754	0.286	0.335	0.0504344
Zswim4	2.30616e-06	-0.681359	0.051	0.077	0.0508301
Olfm1	2.3554e-06	-0.109444	0.755	0.792	0.0519154
Gm16105	2.38399e-06	-0.265646	0.155	0.194	0.0525456
Adam33	2.38546e-06	-0.939216	0.01	0.023	0.0525778
Setd7	2.49078e-06	-0.215508	0.191	0.235	0.0548993
Tceal9	2.54398e-06	-0.309531	0.11	0.145	0.0560719
Dgcr8	2.63851e-06	0.456704	0.248	0.204	0.0581555
Pgap1	2.64723e-06	0.389578	0.298	0.256	0.0583476
Nkain2	2.68773e-06	0.167534	0.996	0.993	0.0592402
Clvs1	2.69697e-06	-0.124399	0.52	0.573	0.0594439
1200007C13Rik	2.80824e-06	-1.27351	0.005	0.016	0.0618964
Plekhb2	2.82002e-06	-0.295092	0.159	0.198	0.0621561
Ankra2	2.91218e-06	-0.275355	0.177	0.217	0.0641873
Gga2	3.05357e-06	0.403245	0.192	0.163	0.0673037
Rnasek	3.10027e-06	-0.348945	0.11	0.144	0.068333
Brd4	3.16343e-06	-0.178145	0.456	0.506	0.0697252
Cox4i1	3.28499e-06	-0.200667	0.376	0.418	0.0724044
Gm26638	3.29863e-06	-0.422716	0.069	0.096	0.072705
Fyn	3.31802e-06	0.176975	0.445	0.435	0.0731325
Fam171b	3.32047e-06	-0.149458	0.473	0.519	0.0731865
Zfp868	3.34209e-06	0.787675	0.063	0.04	0.0736631
Lrp1	3.38711e-06	-0.159916	0.386	0.435	0.0746554
Zwint	3.39647e-06	-0.142685	0.481	0.534	0.0748615
1700113A16Rik	3.40003e-06	-0.764307	0.042	0.065	0.0749401
Pkm	3.44649e-06	-0.184216	0.326	0.374	0.075964
Vps37b	3.45303e-06	-0.262478	0.148	0.188	0.0761082
Lmtk3	3.5624e-06	-0.115862	0.398	0.445	0.078519
Cpne2	3.6105e-06	0.821386	0.019	0.011	0.079579
Stt3b	3.71492e-06	-0.149762	0.32	0.367	0.0818805
Ctnna3	3.80348e-06	-0.186644	0.319	0.369	0.0838325
Tmed9	3.83278e-06	-0.22642	0.224	0.269	0.0844783
Tubb4b	3.95045e-06	-0.321452	0.178	0.217	0.0870718
Cttnbp2nl	3.99925e-06	-0.362616	0.11	0.145	0.0881474
Pld3	4.00419e-06	-0.246377	0.31	0.357	0.0882563
Ywhab	4.02609e-06	-0.251243	0.278	0.321	0.088739
Ddit3.1	4.02759e-06	-1.206	0.013	0.027	0.0887721
Bmpr1b	4.14432e-06	0.328871	0.344	0.295	0.091345
Cul9	4.17368e-06	-0.216188	0.26	0.305	0.0919921
Zbtb4	4.26214e-06	-0.232213	0.218	0.26	0.0939418
Lrrc4	4.30136e-06	-0.206639	0.203	0.246	0.0948063
Slc35f3	4.45007e-06	0.327616	0.55	0.515	0.098084
Gng3	4.49651e-06	-0.236685	0.323	0.373	0.0991076
Slc8a3	4.62713e-06	0.504788	0.132	0.105	0.101987
Baiap2l1	4.64357e-06	-0.391263	0.072	0.102	0.102349
Tuba4a	4.654e-06	-0.239765	0.256	0.299	0.102579
Tmem198	4.66786e-06	-0.375948	0.099	0.129	0.102884
Chst11	4.71084e-06	0.317135	0.296	0.259	0.103832
Sp4	4.71936e-06	0.384636	0.248	0.215	0.104019
Kcnmb4os2	4.77648e-06	-0.556246	0.06	0.085	0.105278
Ly6e	4.91519e-06	-0.131563	0.253	0.287	0.108336
Nae1	4.98336e-06	0.235435	0.289	0.269	0.109838
Lsamp	4.99506e-06	0.161659	0.962	0.975	0.110096
Hrh1	5.12358e-06	-0.451362	0.11	0.145	0.112929
Vti1b	5.14975e-06	-0.180955	0.262	0.299	0.113506
Cep112	5.15749e-06	0.485563	0.189	0.152	0.113676
Npy1r	5.19541e-06	-0.56639	0.04	0.063	0.114512
Gm15298	5.22171e-06	2.15289	0.01	0.002	0.115092
Lrba	5.33757e-06	0.209109	0.602	0.579	0.117645
Fstl5	5.38036e-06	0.405831	0.223	0.198	0.118588
Abhd2	5.38844e-06	-0.16709	0.306	0.351	0.118767
Sox5	5.4123e-06	0.234711	0.694	0.686	0.119293
Cdk5rap2	5.52826e-06	-0.348699	0.144	0.182	0.121848
Sec62	5.54103e-06	-0.141879	0.499	0.546	0.12213
Gm42439	5.66959e-06	0.168684	0.223	0.226	0.124963
Nap1l1	5.70689e-06	-0.12205	0.53	0.575	0.125785
Fam219a	5.71089e-06	-0.120299	0.538	0.585	0.125874
Brix1	5.81071e-06	-0.364143	0.079	0.109	0.128074
Cox5a	5.82124e-06	-0.267196	0.262	0.302	0.128306
Tro	5.8464e-06	-0.138576	0.437	0.488	0.12886
Myo18a	5.85325e-06	-0.140302	0.442	0.494	0.129012
Rnpc3	6.05461e-06	0.280305	0.398	0.366	0.13345
Shroom2	6.07113e-06	0.649857	0.091	0.068	0.133814
5430431A17Rik	6.10978e-06	-0.734041	0.012	0.024	0.134666
Eif5b	6.1203e-06	-0.178664	0.373	0.424	0.134897
Enc1	6.38151e-06	-0.212506	0.248	0.292	0.140655
Pdzrn3	6.41547e-06	0.329925	0.624	0.596	0.141403
Sema3a	6.52566e-06	-0.235635	0.245	0.291	0.143832
Gm2164	6.76381e-06	0.632779	0.128	0.096	0.149081
Egr4	7.00649e-06	-0.464209	0.037	0.055	0.15443
Gnl2	7.067e-06	0.158553	0.278	0.272	0.155764
Sptbn2	7.14331e-06	-0.116097	0.535	0.584	0.157446
Mapk14	7.14691e-06	-0.102438	0.461	0.511	0.157525
Cdadc1	7.15096e-06	-0.13521	0.438	0.487	0.157614
Ywhae	7.19056e-06	-0.203387	0.357	0.404	0.158487
Xlr3a	7.34838e-06	2.01979	0.011	0.003	0.161966
Slc30a3	7.35196e-06	-0.173035	0.21	0.253	0.162045
Ppm1b	7.35316e-06	-0.210077	0.265	0.305	0.162071
Cystm1	7.42433e-06	-0.283579	0.129	0.165	0.16364
Scn3b	7.46298e-06	-0.348723	0.131	0.166	0.164492
Bbln	7.64871e-06	-0.258995	0.215	0.256	0.168585
Dnah14	7.70804e-06	-0.340326	0.187	0.226	0.169893
Atp5g1	7.71817e-06	-0.226378	0.28	0.321	0.170116
Csdc2	7.84243e-06	-0.289427	0.075	0.104	0.172855
Plk3	7.85459e-06	-0.753904	0.038	0.06	0.173123
Adarb2	7.95237e-06	0.480425	0.208	0.169	0.175278
Adgrl1	8.02092e-06	-0.105572	0.51	0.545	0.176789
Pcmtd1	8.03055e-06	0.238402	0.553	0.526	0.177001
6330403K07Rik	8.05442e-06	-0.337089	0.182	0.22	0.177527
Ciart	8.11712e-06	-0.669243	0.048	0.072	0.178909
Inka2	8.21529e-06	-0.180373	0.277	0.324	0.181073
Nova2	8.32106e-06	-0.161981	0.342	0.391	0.183405
Crebrf	8.33701e-06	-0.195364	0.342	0.389	0.183756
Ndufa12	8.34324e-06	-0.162799	0.182	0.219	0.183893
Slc26a4	8.34933e-06	0.488715	0.18	0.143	0.184028
Cblb	8.50224e-06	-0.209512	0.286	0.333	0.187398
Iqsec3	8.61442e-06	0.313065	0.487	0.451	0.18987
Tmbim6	8.64275e-06	-0.203619	0.182	0.222	0.190495
Galnt13	9.04556e-06	-0.110652	0.643	0.691	0.199373
Smg7	9.1089e-06	-0.133443	0.362	0.407	0.200769
Sstr2	9.12034e-06	-0.338505	0.099	0.126	0.201021
Htr2c	9.20816e-06	0.854078	0.088	0.061	0.202957
Atf2	9.29606e-06	-0.127601	0.513	0.558	0.204895
Ocel1	9.933e-06	-0.334524	0.085	0.113	0.218933
Pdap1	9.98275e-06	-0.320642	0.128	0.162	0.22003
Ptprm	1.00865e-05	-0.121492	0.494	0.515	0.222316
Atxn7l3b	1.02416e-05	-0.189888	0.263	0.301	0.225735
Heca	1.02895e-05	-0.215073	0.155	0.191	0.22679
Rtn4r	1.04519e-05	-0.182429	0.293	0.34	0.23037
Chd2	1.06012e-05	-0.125837	0.601	0.646	0.23366
Cpne7	1.07336e-05	0.384751	0.182	0.16	0.236579
Ntrk3	1.09097e-05	0.190307	0.696	0.65	0.24046
Rhpn2	1.10025e-05	-0.823463	0.012	0.023	0.242506
Traf5	1.17796e-05	-0.373293	0.114	0.145	0.259634
Dstn	1.18002e-05	-0.266763	0.172	0.212	0.260089
Leprotl1	1.18112e-05	-0.313432	0.099	0.13	0.26033
Smarca2	1.26253e-05	-0.12147	0.472	0.52	0.278275
Rad51ap2	1.26412e-05	-0.377139	0.11	0.143	0.278624
Slc16a2	1.27346e-05	-0.330066	0.166	0.204	0.280684
Wdr45	1.27817e-05	-0.279628	0.104	0.135	0.281721
Atp6v1d	1.28251e-05	-0.167915	0.308	0.343	0.282679
Cltc	1.2954e-05	-0.1857	0.459	0.505	0.285518
Sorcs2	1.29697e-05	0.360672	0.251	0.209	0.285865
Rasa3	1.30318e-05	-0.191739	0.318	0.366	0.287235
Abca8b	1.30425e-05	-0.264327	0.256	0.298	0.28747
Camk2n1	1.33463e-05	-0.125663	0.638	0.68	0.294166
Pfdn2	1.3776e-05	-0.400583	0.108	0.139	0.303636
Tenm1	1.38954e-05	0.159208	0.785	0.788	0.306269
Rnf217	1.4106e-05	-0.16038	0.323	0.366	0.310911
Npas3	1.42375e-05	0.439951	0.201	0.173	0.313809
9130024F11Rik	1.43822e-05	-0.170336	0.359	0.407	0.316999
Apoe	1.4567e-05	0.230283	0.298	0.254	0.321071
Dmtn	1.48602e-05	-0.119163	0.432	0.481	0.327533
Arhgef37	1.5194e-05	-0.112357	0.355	0.396	0.334891
Ptpn1	1.52338e-05	-0.255889	0.293	0.335	0.335769
Impact	1.52653e-05	-0.11109	0.411	0.459	0.336462
Usp2	1.53279e-05	-0.158434	0.232	0.275	0.337842
Gpr137c	1.56621e-05	-0.190467	0.352	0.399	0.345209
Cdh9	1.57378e-05	-0.236747	0.284	0.321	0.346876
Ubap2l	1.57682e-05	-0.159802	0.465	0.51	0.347546
Psmc1	1.60696e-05	-0.214922	0.271	0.312	0.35419
St8sia5	1.68468e-05	-0.152332	0.391	0.44	0.371321
9530080O11Rik	1.6871e-05	0.963942	0.043	0.025	0.371855
Tomm6	1.69114e-05	-0.283675	0.157	0.195	0.372745
Layn	1.70262e-05	-0.958279	0.015	0.027	0.375274
Frmd4a	1.74893e-05	0.187283	0.952	0.939	0.385483
Coro6	1.76462e-05	0.621164	0.127	0.096	0.388939
Kmt2a	1.78531e-05	-0.100953	0.665	0.702	0.393501
Upk3bl	1.80194e-05	-0.239687	0.078	0.099	0.397167
Ddah1	1.80762e-05	-0.368856	0.102	0.133	0.398417
Erdr1	1.82445e-05	0.484432	0.125	0.098	0.402127
Zfp40	1.8333e-05	0.375027	0.236	0.201	0.404077
Olfm2	1.86788e-05	-0.197784	0.388	0.434	0.4117
Entpd4	1.89428e-05	-0.340327	0.071	0.098	0.417519
Gm15809	1.91118e-05	-0.291631	0.118	0.152	0.421243
Txndc16	1.93443e-05	-0.120936	0.315	0.359	0.426369
Ptprt	2.06295e-05	0.13101	0.898	0.916	0.454694
Bex2	2.13827e-05	-0.217	0.336	0.363	0.471296
Fam13b	2.14768e-05	-0.180037	0.348	0.395	0.47337
ENSMUSG00000115115	2.15594e-05	-0.370736	0.104	0.135	0.47519
Gadd45g	2.21758e-05	-0.651954	0.026	0.042	0.488777
Garre1	2.2255e-05	-0.151262	0.259	0.301	0.490522
S100b	2.25034e-05	-0.307308	0.11	0.139	0.495998
Gm16894	2.31644e-05	-0.28387	0.1	0.131	0.510566
Slc6a17	2.346e-05	-0.11041	0.579	0.626	0.517083
Adgrl2	2.35397e-05	0.267385	0.554	0.525	0.518839
Gpr45	2.39754e-05	0.2279	0.354	0.336	0.528441
Chd1	2.45509e-05	-0.255124	0.214	0.254	0.541126
Edrf1	2.46832e-05	-0.174784	0.173	0.21	0.544042
Amph	2.51425e-05	0.14315	0.811	0.821	0.554165
Jarid2	2.51448e-05	-0.142929	0.469	0.51	0.554216
Nrip3	2.51741e-05	0.489758	0.129	0.101	0.554863
Id2	2.53498e-05	-0.283997	0.213	0.252	0.558734
Gm15155	2.56035e-05	0.196903	0.572	0.559	0.564326
Bub1b	2.57801e-05	-1.08187	0.007	0.017	0.568219
Tmem151a	2.62181e-05	-0.21897	0.219	0.256	0.577873
Gm15397	2.63586e-05	0.606971	0.14	0.111	0.580971
Serinc3	2.64262e-05	-0.196003	0.231	0.273	0.58246
Cir1	2.68381e-05	-0.183608	0.264	0.306	0.591537
Rapgef5	2.69022e-05	0.223849	0.794	0.761	0.592951
Klhdc3	2.70234e-05	-0.288889	0.173	0.211	0.595623
Ap2b1	2.72549e-05	-0.100058	0.666	0.707	0.600725
Ttc14	2.74544e-05	0.227763	0.801	0.78	0.605122
Wnk1	2.78288e-05	0.2449	0.543	0.521	0.613375
Nefl	2.80456e-05	-0.226457	0.149	0.185	0.618153
Arntl	2.91081e-05	-0.141173	0.364	0.402	0.641571
Spring1	2.93832e-05	-0.642575	0.029	0.046	0.647635
Cers6	2.96639e-05	0.272865	0.591	0.55	0.653823
Spsb1	2.97198e-05	-0.524667	0.071	0.095	0.655055
Eme1	2.98506e-05	-0.984964	0.011	0.024	0.657938
Eif5	3.0205e-05	-0.198698	0.295	0.334	0.665748
Sdcbp	3.06661e-05	-0.29629	0.114	0.144	0.675911
Tuba1a	3.08725e-05	-0.161203	0.537	0.575	0.680461
Nrsn1	3.10596e-05	-0.198878	0.294	0.338	0.684584
Tm9sf3	3.19046e-05	-0.221682	0.205	0.236	0.70321
Rcvrn	3.20562e-05	-1.04144	0.013	0.027	0.706551
Crk	3.23222e-05	-0.206314	0.174	0.212	0.712413
Gab2	3.24502e-05	0.261323	0.257	0.233	0.715234
Cryzl1	3.26033e-05	-0.113841	0.491	0.529	0.718608
Dynll1	3.38569e-05	-0.188894	0.442	0.47	0.74624
Ppp1r2	3.42905e-05	0.378706	0.22	0.184	0.755796
Tspan13	3.44316e-05	-0.125943	0.377	0.424	0.758908
Tor1aip2	3.45256e-05	-0.190508	0.195	0.235	0.760979
Atp6ap2	3.46885e-05	-0.262741	0.188	0.226	0.76457
Sdhb	3.47417e-05	-0.148128	0.209	0.247	0.765742
Osbpl8	3.48201e-05	-0.127996	0.561	0.602	0.767469
Slc17a6	3.49405e-05	-0.570622	0.035	0.053	0.770124
Hps4	3.50423e-05	-0.320759	0.152	0.187	0.772367
Madd	3.52055e-05	-0.137504	0.415	0.461	0.775964
Strip1	3.5662e-05	-0.327333	0.114	0.146	0.786026
Kif5a	3.59285e-05	-0.125081	0.495	0.54	0.791901
Gm10053	3.63462e-05	-0.52989	0.06	0.084	0.801106
Zfp804b	3.63553e-05	0.206582	0.546	0.555	0.801306
Septin9	3.6367e-05	-0.271957	0.123	0.153	0.801565
Ergic1	3.64996e-05	-0.157057	0.311	0.356	0.804487
Mapre3	3.72196e-05	-0.188725	0.263	0.306	0.820358
Ppfia2	3.80304e-05	0.201705	0.833	0.82	0.838228
Znrf3	3.80785e-05	0.24753	0.288	0.263	0.839288
Zmat2	3.81054e-05	-0.247717	0.159	0.194	0.839882
Gsk3b	3.85223e-05	-0.142888	0.609	0.651	0.84907
Lpl	3.88936e-05	1.64059	0.015	0.006	0.857255
Cpne9	3.95743e-05	-0.262078	0.144	0.177	0.872257
Socs7	3.98016e-05	-0.203511	0.261	0.303	0.877267
Nopchap1	3.98269e-05	-0.173753	0.259	0.301	0.877825
Fam107a	4.03138e-05	-0.724559	0.031	0.049	0.888555
Luc7l3	4.10001e-05	0.193717	0.835	0.814	0.903683
Cox7a2	4.10775e-05	-0.230612	0.262	0.3	0.905389
Hspa9	4.11723e-05	-0.188637	0.215	0.255	0.90748
Sntb2	4.18243e-05	-0.152403	0.362	0.404	0.92185
Psmc6	4.25538e-05	-0.139879	0.238	0.277	0.937928
Mapk8	4.26219e-05	-0.102637	0.508	0.554	0.93943
Mn1	4.37748e-05	-0.382031	0.076	0.101	0.96484
Rnf149	4.38019e-05	0.303887	0.169	0.149	0.965438
Plekhh2	4.48308e-05	-0.205047	0.126	0.148	0.988115
Mia3	4.50456e-05	-0.225282	0.315	0.359	0.99285
Atp6v1e1	4.56088e-05	-0.150169	0.313	0.339	1
Gripap1	4.66658e-05	-0.133018	0.325	0.368	1
E130114P18Rik	4.78852e-05	-0.711377	0.027	0.042	1
Gabarapl2	4.82048e-05	-0.44815	0.099	0.129	1
Prkg2	4.87652e-05	0.550941	0.093	0.072	1
Hdac5	4.88383e-05	-0.303286	0.156	0.191	1
Bace1	4.89933e-05	-0.309981	0.157	0.191	1
4921515G04Rik	4.90119e-05	1.00371	0.031	0.017	1
Gria4	4.91162e-05	0.169844	0.943	0.927	1
Map2k3	5.02663e-05	-0.438914	0.087	0.115	1
Bicc1	5.05761e-05	0.270214	0.231	0.214	1
Yipf5	5.08176e-05	-0.171896	0.241	0.283	1
Zdhhc13	5.14678e-05	0.407864	0.18	0.153	1
Ralbp1	5.27334e-05	-0.207962	0.255	0.296	1
Rtl8a	5.41199e-05	-0.399099	0.109	0.139	1
Oaz1	5.44607e-05	-0.273579	0.191	0.229	1
Tubb2a	5.45648e-05	-0.222698	0.302	0.327	1
Klhl32	5.64984e-05	0.284538	0.427	0.394	1
Dgkg	5.77181e-05	-0.175327	0.423	0.461	1
Adcy8	5.77276e-05	0.442211	0.416	0.382	1
Sesn3	5.971e-05	-0.102175	0.383	0.426	1
Acvr1	5.98082e-05	-0.115273	0.364	0.406	1
Lamc1	6.03462e-05	-0.231794	0.257	0.295	1
Gm43154	6.06098e-05	-0.197396	0.116	0.147	1
Sh3gl1	6.12719e-05	-0.206622	0.192	0.229	1
Stx5a	6.28218e-05	-0.193451	0.283	0.322	1
Dapk1	6.30988e-05	0.204789	0.607	0.582	1
Stk10	6.32809e-05	-0.346329	0.11	0.138	1
Fkbp1a	6.32959e-05	-0.213426	0.285	0.322	1
Bcl6	6.40184e-05	0.651378	0.079	0.056	1
Tpt1	6.56475e-05	-0.234415	0.215	0.253	1
Nars	6.59425e-05	-0.138415	0.372	0.417	1
Dele1	6.70714e-05	-0.439378	0.058	0.081	1
Ybx3	6.74155e-05	-0.197506	0.237	0.277	1
Nmd3	6.75027e-05	-0.266559	0.138	0.171	1
Cemip	6.78754e-05	0.585399	0.109	0.084	1
Ptprz1	6.80324e-05	0.437606	0.139	0.112	1
Ptges3l	6.8329e-05	-1.06061	0.011	0.022	1
Dnaja1	6.87507e-05	-0.206775	0.28	0.32	1
Mpped2	6.90153e-05	0.137855	0.461	0.461	1
6530403H02Rik	6.95211e-05	0.497076	0.141	0.112	1
Klf15	7.04718e-05	-0.779217	0.024	0.04	1
Cops6	7.14949e-05	-0.267947	0.1	0.129	1
A530058N18Rik	7.20121e-05	1.55962	0.013	0.005	1
Vgll4	7.49181e-05	-0.137152	0.288	0.33	1
Stmn1	7.79877e-05	-0.122827	0.529	0.565	1
Dlat	7.85798e-05	-0.171182	0.255	0.295	1
Fosb	7.87358e-05	-0.853865	0.014	0.027	1
Lrrc55	7.98465e-05	-0.525501	0.053	0.074	1
Klhdc10	8.01569e-05	-0.151298	0.438	0.481	1
Atl2	8.03311e-05	-0.218152	0.229	0.269	1
D5Ertd579e	8.11462e-05	-0.120307	0.412	0.457	1
Smim14	8.11803e-05	-0.113497	0.469	0.515	1
Ttpal	8.19381e-05	-0.376416	0.081	0.108	1
Rsrp1	8.19538e-05	0.14455	0.765	0.769	1
Stx1a	8.22369e-05	-0.107229	0.498	0.537	1
Tox2	8.30527e-05	-0.26617	0.064	0.087	1
Dhps	8.41466e-05	-0.171919	0.115	0.146	1
Tceal5	8.41673e-05	-0.256336	0.163	0.196	1
Sema4a	8.45307e-05	0.290322	0.17	0.14	1
Ak4	8.45731e-05	-0.392503	0.092	0.118	1
Ambra1	8.46089e-05	0.19448	0.659	0.65	1
Cog5	8.73409e-05	0.231249	0.428	0.411	1
Fam227a	8.7632e-05	-0.246484	0.139	0.172	1
Dclk3	8.95075e-05	0.299783	0.114	0.098	1
Stmn4	9.0343e-05	-0.175271	0.294	0.329	1
Creld1	9.03676e-05	-0.270996	0.14	0.171	1
Nsd2	9.04575e-05	0.203311	0.505	0.483	1
Car12	9.04803e-05	0.52691	0.112	0.087	1
Igsf11	9.16496e-05	0.578928	0.082	0.059	1
Rasgrp1	9.26843e-05	-0.101313	0.513	0.557	1
Krt12	9.41972e-05	-0.274519	0.136	0.169	1
Flywch1	9.42947e-05	-0.158945	0.251	0.289	1
Ptgs2	9.71492e-05	-0.518722	0.023	0.038	1
Psmd4	9.75996e-05	-0.167902	0.231	0.27	1
Gm20642	0.00010002	-0.134562	0.244	0.278	1
Col6a1	0.000100918	0.241728	0.27	0.261	1
Pakap	0.000101048	-0.107656	0.368	0.41	1
Mgrn1	0.000102889	-0.265406	0.252	0.292	1
Kras	0.00010379	-0.216898	0.231	0.268	1
Tgfa	0.000104883	1.08316	0.023	0.011	1
Pdlim7	0.000106345	-0.154199	0.261	0.301	1
Zfp993	0.000107113	0.675978	0.049	0.034	1
Gm5468.1	0.000107374	0.321034	0.21	0.184	1
Carnmt1	0.000107742	0.373759	0.239	0.205	1
Stard9	0.000109095	-0.189601	0.124	0.155	1
Prrg1	0.000109973	-0.198583	0.177	0.213	1
Slc5a5	0.000111305	-1.0405	0.012	0.023	1
Syt17	0.000114109	0.217485	0.183	0.168	1
Klf13	0.000114909	-0.244962	0.252	0.292	1
Gm26740	0.000116034	-1.06789	0.016	0.029	1
Ndufa10	0.000120384	-0.17754	0.285	0.326	1
Zfp286	0.00012071	0.495343	0.124	0.098	1
Nptxr	0.000121018	-0.213326	0.351	0.383	1
Mapk8ip2	0.00012556	-0.235108	0.191	0.227	1
Prxl2c	0.00012639	-0.315485	0.1	0.127	1
Retreg1	0.000128067	-0.198835	0.231	0.27	1
Vgf	0.000129111	-0.20176	0.137	0.165	1
Tmem94	0.000130133	0.351486	0.125	0.103	1
Ap2s1	0.000131638	-0.209912	0.148	0.181	1
Vamp2	0.000131975	-0.164091	0.372	0.412	1
Trps1	0.000132212	0.136278	0.347	0.367	1
Erf	0.000134239	-0.471795	0.073	0.097	1
Zfp131	0.00013435	-0.198157	0.226	0.264	1
Ddx5	0.000134412	0.148441	0.674	0.672	1
Igf2bp3	0.000136547	-0.244383	0.195	0.232	1
Banp	0.000136603	-0.137158	0.352	0.394	1
Map7d2	0.00013759	-0.129049	0.37	0.412	1
Plekhg5	0.0001387	-0.153908	0.356	0.399	1
Abraxas1	0.000139277	0.776185	0.058	0.039	1
Pitpna	0.000140526	-0.132867	0.374	0.418	1
Ier2	0.000141727	-1.41717	0.01	0.021	1
Atp6v1f	0.000142273	-0.322559	0.117	0.146	1
Wipf2	0.000142774	-0.164248	0.254	0.294	1
Wdr43	0.000143501	-0.103781	0.298	0.339	1
Tfe3	0.000144436	-0.398875	0.062	0.085	1
Wasl	0.000145572	-0.161596	0.326	0.365	1
Map2k1	0.000145804	0.211093	0.272	0.257	1
Slc3a2	0.000146947	-0.133094	0.205	0.241	1
Selenok	0.000148555	-0.219226	0.199	0.236	1
Cry1	0.000148839	-0.573666	0.041	0.061	1
Tll2	0.000149138	1.00999	0.027	0.015	1
Tspan14	0.000150157	0.376705	0.229	0.198	1
Rnf180	0.00015416	0.372747	0.192	0.162	1
Robo1	0.000156003	0.236406	0.593	0.562	1
Arhgap5	0.000158044	0.283437	0.405	0.368	1
Erbb4	0.000158248	0.517351	0.256	0.222	1
Elapor1	0.000159199	-0.12056	0.477	0.516	1
Serinc1	0.000159798	-0.186669	0.342	0.378	1
Atp5a1	0.000160252	-0.168352	0.305	0.343	1
Rusc2	0.000163805	-0.182829	0.211	0.247	1
Nr1d1	0.0001644	-0.534431	0.062	0.085	1
Vps18	0.000164864	-0.502937	0.051	0.073	1
Serpine2	0.000166884	-0.223315	0.217	0.229	1
4933439C10Rik	0.000168885	0.371795	0.216	0.183	1
Gm20646	0.00016891	-0.184228	0.169	0.203	1
Slc35a5	0.000169495	0.430352	0.093	0.071	1
Bhlhe40	0.000169892	-0.346583	0.077	0.103	1
Rlim	0.000169942	-0.299379	0.144	0.176	1
Camkv	0.000175554	-0.148378	0.35	0.393	1
Ppp1r11	0.000179813	-0.282327	0.114	0.144	1
Hnrnpr	0.000180266	0.158324	0.429	0.423	1
Ccdc88a	0.000180737	0.185188	0.805	0.792	1
Plcb4	0.000185694	-0.118528	0.26	0.295	1
Gm34237	0.000187925	-0.507981	0.087	0.112	1
Rmnd5b	0.000189422	-0.312633	0.118	0.147	1
Gng7	0.000189736	0.566119	0.058	0.039	1
Anxa11	0.000190436	-0.265061	0.116	0.138	1
Mgll	0.000190741	0.274195	0.502	0.46	1
9530026P05Rik	0.000191767	-0.355972	0.023	0.035	1
Lypd1	0.00019218	0.604078	0.071	0.051	1
Gadd45gip1	0.000192344	-0.597409	0.031	0.048	1
Ccdc124	0.000192629	-0.377104	0.051	0.072	1
Penk	0.000193726	0.19756	0.064	0.05	1
Mrtfa	0.000194162	0.224161	0.474	0.441	1
Sobp	0.000195341	0.127696	0.764	0.763	1
Nme1	0.000195847	-0.213684	0.207	0.24	1
Impg2	0.00019681	-0.47215	0.045	0.065	1
Pcdh17	0.000197395	0.241863	0.371	0.357	1
Ssbp4	0.000197488	0.421615	0.136	0.109	1
Stx8	0.000199282	-0.1238	0.355	0.38	1
Ing2	0.000200889	-0.24905	0.101	0.129	1
Scrn1	0.000201662	-0.195874	0.222	0.254	1
Csrnp1	0.000203288	-1.22635	0.012	0.024	1
Tmem91	0.000203909	-0.144094	0.29	0.325	1
Bcl11b	0.000206979	0.376587	0.156	0.127	1
Etnk2	0.000209899	0.519088	0.074	0.053	1
Rai2	0.000211934	0.494342	0.102	0.078	1
Kcnb2	0.00021225	0.190717	0.895	0.889	1
Zc3h11a	0.000219511	-0.126254	0.321	0.358	1
Ubald1	0.000220818	-0.414791	0.068	0.09	1
Utrn	0.000221405	-0.210475	0.377	0.399	1
Samd8	0.000221595	-0.156182	0.208	0.244	1
Elovl1	0.000221689	0.580109	0.052	0.039	1
Lemd3	0.000222639	-0.220247	0.219	0.256	1
Cnih3	0.00022317	-0.218368	0.278	0.31	1
Dhx9	0.000224992	-0.229801	0.212	0.246	1
Dkk2	0.000225679	0.838973	0.026	0.014	1
Sipa1l2	0.000229524	-0.31825	0.168	0.2	1
Bmp1	0.000230442	0.299488	0.263	0.237	1
Itgav	0.000230808	-0.207553	0.138	0.169	1
Klhl15	0.000231015	-0.237673	0.133	0.162	1
Eif1	0.000231045	-0.133723	0.287	0.324	1
C78859	0.000231084	-0.110623	0.318	0.352	1
Lrp5	0.000231156	-0.434098	0.06	0.083	1
Ube2q2	0.000232533	0.311945	0.25	0.214	1
Numbl	0.00023646	-0.208716	0.208	0.243	1
Ina	0.000240621	-0.202393	0.145	0.176	1
Cdk11b	0.000242259	-0.14728	0.3	0.338	1
Ccdc174	0.000243157	-0.170934	0.252	0.291	1
Ncam1	0.000243457	0.159219	0.84	0.836	1
Bach2it1	0.000244333	-0.428843	0.023	0.033	1
Acyp1	0.000248407	-0.101503	0.074	0.087	1
Lix1l	0.000249362	-0.399408	0.045	0.064	1
Ghitm	0.000250734	-0.231437	0.156	0.188	1
Jakmip1	0.000253094	0.180412	0.376	0.358	1
Snta1	0.000253959	0.331545	0.171	0.146	1
Hook2	0.00025403	-0.354244	0.084	0.109	1
Tbl1xr1	0.000254627	-0.118801	0.354	0.388	1
Rassf3	0.000255498	-0.476627	0.07	0.093	1
BC005624	0.000255879	-0.180485	0.16	0.192	1
Tmem126a	0.000256786	-0.247215	0.125	0.155	1
Sptssb	0.000257464	-0.487894	0.036	0.051	1
Cbarp	0.000257514	-0.197737	0.253	0.29	1
Rpl38	0.000258701	-0.11844	0.25	0.286	1
Tob2	0.000259158	-0.477772	0.071	0.094	1
Nr1d2	0.000259317	-0.218078	0.173	0.206	1
Nrp1	0.000259786	0.345634	0.324	0.292	1
Nkain1	0.000262638	0.656238	0.047	0.031	1
Acvr2a	0.000264513	-0.170141	0.322	0.363	1
Wdr11	0.000264865	0.526029	0.126	0.101	1
Ppfibp1	0.00026496	0.196482	0.18	0.166	1
Pi4ka	0.000267458	0.144734	0.808	0.814	1
Sanbr	0.000267939	0.231767	0.433	0.417	1
AI413582	0.000270138	-0.249625	0.121	0.15	1
Rsbn1	0.000274916	-0.151038	0.281	0.316	1
Stau1	0.00027547	-0.19911	0.154	0.186	1
Gm5914	0.000277785	0.459926	0.116	0.093	1
D8Ertd738e	0.000280732	-0.34855	0.09	0.115	1
Zfhx4	0.000283951	-0.486315	0.045	0.065	1
Dip2c	0.0002849	0.169521	0.897	0.887	1
Kdm4c	0.000285121	0.137759	0.467	0.468	1
Gfra2	0.000286435	0.181853	0.385	0.382	1
Cdc14b	0.00029024	-0.197134	0.19	0.22	1
Faap100	0.000291866	-0.126248	0.08	0.096	1
Mrpl17	0.000295998	-0.329205	0.029	0.041	1
Acsbg3	0.000297117	-1.19668	0.005	0.013	1
Lactb	0.000297323	0.422806	0.122	0.095	1
Gm20063	0.000297692	0.445272	0.141	0.115	1
Lpcat2	0.000299036	0.53389	0.088	0.067	1
Deptor	0.000299308	-0.150457	0.35	0.387	1
Adcy5	0.000299458	0.237171	0.227	0.213	1
Gm2350	0.000301503	-0.365394	0.057	0.079	1
Zfp710	0.000305626	0.593338	0.084	0.062	1
9330020H09Rik	0.000309454	0.892398	0.038	0.025	1
Castor2	0.000309687	-0.145148	0.33	0.37	1
Zfp612	0.000311091	-0.180114	0.196	0.23	1
Wbp11	0.000318642	-0.226454	0.154	0.186	1
Sort1	0.000322377	-0.12727	0.413	0.455	1
Dnajb4	0.000324055	-0.190355	0.234	0.268	1
Ap2a1	0.000327954	-0.147197	0.255	0.293	1
Cdh20	0.000328176	-0.179154	0.269	0.294	1
Atg9a	0.00032948	-0.191352	0.168	0.188	1
Irf2bpl	0.000330137	-0.359548	0.08	0.104	1
Kpna7	0.000333019	-0.27793	0.122	0.149	1
Dcun1d3	0.00033624	-0.272076	0.13	0.16	1
Gm30371	0.000341348	0.708791	0.057	0.039	1
Slc36a1	0.000342047	-0.158771	0.187	0.22	1
Homer2	0.000344136	-0.193446	0.198	0.23	1
Ggt7	0.000354231	-0.114752	0.345	0.383	1
Slc25a3	0.000354683	-0.101733	0.417	0.454	1
Hsph1	0.000356041	-0.12031	0.272	0.31	1
Nlgn2	0.000357285	-0.195849	0.248	0.286	1
Rbx1	0.000361761	-0.17344	0.235	0.271	1
Gm36251	0.000363684	0.264636	0.138	0.122	1
Zswim8	0.000364365	-0.160567	0.209	0.245	1
Tmem243	0.000367585	-0.337401	0.094	0.118	1
Sox12	0.000368184	0.46398	0.065	0.051	1
Arf3	0.000370033	-0.164455	0.359	0.398	1
Rgs9	0.000370418	0.3677	0.172	0.141	1
Crlf1	0.000373957	0.856116	0.019	0.009	1
Shisa9	0.000375694	0.160406	0.769	0.741	1
4930447C04Rik	0.000376512	-0.104237	0.271	0.309	1
Selenow	0.000381382	-0.100858	0.389	0.426	1
Ipmk	0.00038444	-0.445392	0.077	0.1	1
Gm15810	0.000385203	-0.411324	0.073	0.096	1
Faim2	0.000396315	-0.191133	0.288	0.323	1
Pds5b	0.000396946	0.241092	0.343	0.319	1
Herpud2	0.000400253	-0.114292	0.176	0.206	1
Adssl1	0.000400617	-0.887198	0.016	0.028	1
Cox6b1	0.000400899	-0.200332	0.276	0.312	1
Ddx18	0.000406261	-0.219637	0.204	0.238	1
Sema4d	0.000406561	-0.106843	0.225	0.258	1
Pou3f3	0.000409303	-0.271789	0.054	0.073	1
Sema7a	0.000410698	-0.161294	0.198	0.233	1
Wdr44	0.000416891	-0.225739	0.174	0.207	1
Zfp808	0.00042363	-0.482805	0.039	0.055	1
Rchy1	0.000428445	-0.164908	0.144	0.172	1
P2rx6	0.000428713	-0.633734	0.012	0.021	1
Tsix	0.000431368	0.637035	0.077	0.057	1
Gm20098	0.000436456	1.07013	0.024	0.013	1
Klf6	0.000443303	-0.222542	0.15	0.181	1
Kif22	0.000446345	-0.358133	0.109	0.136	1
Pcx	0.000451049	-0.43505	0.06	0.08	1
Bex3	0.000456225	-0.208987	0.2	0.23	1
Mob3a	0.000458216	-0.89592	0.011	0.021	1
Cacng8	0.00045918	-0.265743	0.139	0.167	1
Ppargc1b	0.000461941	-0.216718	0.264	0.301	1
Nkiras1	0.000462924	-0.1576	0.173	0.199	1
Cacng7	0.000465387	-0.218177	0.125	0.145	1
Tcaim	0.000466554	0.425703	0.122	0.096	1
Snhg20	0.000476219	0.163116	0.508	0.503	1
Tceal6	0.000478478	-0.381336	0.036	0.049	1
Sumo1	0.000478621	-0.140477	0.261	0.296	1
Lix1	0.000479247	0.32115	0.179	0.158	1
Clmn	0.000481628	0.313951	0.149	0.134	1
Tmem121b	0.000487572	-0.233604	0.151	0.181	1
Cpd	0.000489469	-0.16349	0.244	0.28	1
Tshz3	0.000493759	-0.130843	0.378	0.418	1
Arl6ip1	0.000501138	-0.102118	0.202	0.231	1
Lrtm1	0.00050171	-0.2761	0.076	0.096	1
Ralgapa1	0.000502436	0.196353	0.76	0.748	1
Tsn	0.000504292	-0.154528	0.252	0.288	1
Arl4d	0.000509039	-0.462688	0.025	0.038	1
Sqstm1	0.000509364	-0.17988	0.177	0.209	1
Tamalin	0.000509643	-0.357629	0.114	0.141	1
Efcab1	0.000517486	0.397942	0.04	0.026	1
Mboat2	0.000523503	0.166795	0.538	0.525	1
Gm46515	0.000527052	-0.292715	0.05	0.069	1
Azin1	0.00053174	-0.134812	0.201	0.23	1
Ighm	0.000533301	-0.383221	0.013	0.022	1
Lrfn2	0.000535143	0.196791	0.634	0.629	1
6430548M08Rik	0.000536684	-0.207313	0.233	0.264	1
Tmprss7	0.000546205	-0.194353	0.032	0.044	1
Cstf2	0.000551088	0.201441	0.358	0.336	1
Mllt11	0.000561979	-0.161707	0.269	0.305	1
Ptprn2	0.000562837	0.17196	0.912	0.905	1
Emc4	0.000562883	-0.295441	0.158	0.181	1
Pram1	0.000570202	-0.628195	0.024	0.037	1
Dbt	0.000576559	-0.538686	0.04	0.057	1
Ap2a2	0.000577305	-0.14072	0.417	0.458	1
Gm17202	0.000580155	-0.247204	0.089	0.113	1
2610035D17Rik	0.000580374	-0.102301	0.346	0.385	1
0610038B21Rik	0.00058687	-0.483244	0.024	0.036	1
Agap2	0.000588767	-0.125683	0.338	0.363	1
Gpr63	0.000590176	-0.366731	0.088	0.111	1
Ociad2	0.000594548	-0.11065	0.333	0.372	1
1500015A07Rik	0.000605735	0.790099	0.034	0.023	1
Grm7	0.000606325	0.147403	0.998	0.995	1
Gm32014	0.000606917	-0.280694	0.191	0.223	1
Il17rd	0.000612031	0.645114	0.033	0.02	1
Zkscan3	0.000617436	-0.111357	0.267	0.304	1
Tmem107	0.000619777	-0.428317	0.053	0.073	1
Mkln1os	0.000624871	0.385572	0.144	0.12	1
Slc25a22	0.000629184	-0.167273	0.144	0.167	1
Pim2	0.000633052	-0.295759	0.13	0.158	1
Nfe2l1	0.000634482	-0.189992	0.177	0.207	1
Rftn1	0.000635537	0.526611	0.076	0.058	1
Cherp	0.0006454	-0.326675	0.134	0.161	1
Nefm	0.000650934	-0.112343	0.139	0.168	1
Gm12023	0.000655999	-0.129288	0.095	0.119	1
Pdzrn4	0.000661674	0.274395	0.401	0.366	1
Gm3893	0.000662767	-0.341876	0.078	0.1	1
Mroh1	0.000667422	-0.1449	0.209	0.238	1
Meis2	0.000672922	0.524272	0.171	0.143	1
Smurf1	0.000673031	0.204726	0.415	0.4	1
Galnt11	0.000673565	-0.134997	0.233	0.268	1
Cryab	0.000673997	-0.393768	0.046	0.064	1
Hk1	0.000675035	-0.131989	0.317	0.355	1
Mgat4c	0.000681654	0.120232	0.585	0.613	1
Cept1	0.000682722	0.295735	0.233	0.201	1
Gm20752	0.000683742	-0.327802	0.092	0.117	1
Cadm4	0.000685738	-0.166729	0.231	0.265	1
Sv2c	0.000687819	0.589817	0.088	0.068	1
Entpd4b	0.000689141	-0.33315	0.083	0.107	1
Pdp1	0.00068923	-0.191126	0.176	0.207	1
Zfp90	0.000692827	0.658772	0.058	0.041	1
Irf3	0.000706018	-0.160411	0.088	0.109	1
Epc2	0.000712545	-0.11856	0.236	0.271	1
Trpc3	0.000722772	0.319043	0.228	0.198	1
Trim32	0.000724546	-0.217941	0.111	0.136	1
Mmd	0.000731427	-0.126807	0.301	0.333	1
Stxbp3	0.000733475	0.325053	0.157	0.134	1
Manf	0.00074332	-0.123947	0.154	0.181	1
Gm29684	0.000753067	-1.22821	0.004	0.011	1
Rab40c	0.000757863	-0.205843	0.259	0.291	1
Ubl5	0.000760594	-0.245232	0.137	0.166	1
Adra1b	0.000768972	0.383132	0.156	0.13	1
Tvp23a	0.000769778	0.34963	0.122	0.097	1
G630055G22Rik	0.000770051	-0.266744	0.145	0.171	1
Pigo	0.000772145	-0.433308	0.029	0.044	1
Stambpl1	0.000780422	-0.284214	0.124	0.148	1
Atp6v1c1	0.00078307	-0.12594	0.251	0.269	1
Kcna6	0.000784833	-0.192614	0.235	0.269	1
Pop1	0.000788091	0.303275	0.172	0.146	1
Cdk5r1	0.000791667	-0.256962	0.203	0.231	1
Timp4	0.000793595	-0.578697	0.039	0.056	1
Il17re	0.000802061	-0.743842	0.016	0.028	1
Txn2	0.000806595	-0.170909	0.09	0.113	1
Pdcd11	0.000808848	0.285161	0.256	0.222	1
Robo3	0.000811723	-0.275412	0.178	0.204	1
Cdc42ep3	0.000812138	-0.310962	0.1	0.124	1
R3hdm4	0.000813265	-0.13386	0.213	0.246	1
Sgsm1	0.000817226	-0.1163	0.501	0.534	1
Gadd45b	0.000826273	-0.707371	0.022	0.034	1
Syt6	0.000828685	1.02261	0.028	0.018	1
Amer2	0.00083147	-0.189694	0.106	0.13	1
Yaf2	0.000843434	-0.136216	0.271	0.301	1
Zfp260	0.000844819	-0.146536	0.211	0.244	1
Itga6	0.000861996	0.70892	0.056	0.041	1
Nrg1	0.000862252	0.130566	0.998	0.997	1
Gm43713	0.000873786	-0.202845	0.168	0.198	1
Colgalt2	0.000888411	0.466092	0.063	0.048	1
Mbd2	0.000888846	-0.188672	0.212	0.246	1
Phldb1	0.000889616	0.330256	0.09	0.08	1
Mctp2	0.000891792	0.737843	0.059	0.045	1
Hnrnpm	0.000904305	-0.112724	0.439	0.476	1
Clip3	0.00090969	-0.161261	0.256	0.283	1
Ncdn	0.000911389	-0.106776	0.214	0.246	1
Asph	0.000913599	-0.10522	0.344	0.378	1
Mef2a	0.000920321	0.181009	0.574	0.561	1
Slc35b3	0.000930729	-0.225684	0.145	0.173	1
Kcnn3	0.000951661	0.228777	0.203	0.178	1
Gm46367	0.000957599	-0.449371	0.038	0.051	1
Smim8	0.000960282	0.455561	0.046	0.034	1
F630206G17Rik	0.000963204	-0.406355	0.07	0.091	1
Psmd12	0.000967011	-0.205614	0.166	0.196	1
5430402O13Rik	0.000967729	0.668092	0.053	0.039	1
Ctsb	0.000975789	-0.176216	0.214	0.245	1
Ppp3cc	0.000977414	0.214335	0.283	0.261	1
Crhr1	0.000977686	0.269985	0.244	0.219	1
Rxylt1	0.000981292	0.477491	0.107	0.089	1
Prdx5	0.000987579	-0.211549	0.156	0.186	1
Tyro3	0.000988514	-0.114003	0.358	0.392	1
Ythdc1	0.000991036	-0.103169	0.336	0.373	1
Cox5b	0.000994968	-0.141604	0.237	0.264	1
Gm48091	0.00099606	-0.333265	0.126	0.152	1
Acvr2b	0.000996402	-0.335788	0.093	0.117	1
Arf1	0.000999455	-0.159845	0.2	0.232	1
E130308A19Rik	0.00100132	-0.145467	0.185	0.217	1
Ubr4	0.00100205	-0.106825	0.349	0.387	1
Pde2a	0.00101529	0.157383	0.548	0.521	1
Slc1a1	0.00101985	-0.168378	0.348	0.385	1
Kbtbd11	0.00102021	-0.195989	0.118	0.142	1
Clmp	0.00102737	-0.151571	0.237	0.267	1
Pgap2	0.00102911	0.374475	0.119	0.098	1
Etf1	0.00103179	-0.242357	0.144	0.17	1
Mir670hg	0.00103285	0.325613	0.292	0.265	1
Akap11	0.00104439	-0.107966	0.41	0.441	1
Gm49171	0.00104546	-0.322595	0.045	0.058	1
Slc8a1	0.00104617	0.146594	0.965	0.962	1
Pja1	0.00104627	-0.311135	0.122	0.145	1
Rexo1	0.00104904	-0.276552	0.106	0.131	1
Nab2	0.00105814	-0.529578	0.055	0.073	1
Capzb	0.00106974	-0.187019	0.258	0.291	1
Pcyt1a	0.00107742	-0.284961	0.106	0.131	1
Sec23b	0.00108012	0.343542	0.12	0.096	1
Pde3b	0.0010917	0.192823	0.218	0.192	1
Olig1	0.00109678	0.504755	0.023	0.014	1
Fbxl5	0.00111038	0.198729	0.35	0.338	1
Atg10	0.00111151	0.263237	0.34	0.306	1
Kansl1l	0.0011215	0.191012	0.201	0.203	1
Cep120	0.00112384	-0.14338	0.199	0.231	1
Skap1	0.00112387	-0.180482	0.092	0.114	1
Stk4	0.00112777	-0.140366	0.223	0.256	1
Hnrnpc	0.00113046	-0.167131	0.354	0.39	1
Usp25	0.00113528	-0.100193	0.317	0.352	1
Atf6b	0.00113778	-0.337326	0.083	0.105	1
Txnrd1	0.00115747	-0.236043	0.092	0.115	1
Selenoh	0.00115754	-0.511383	0.024	0.033	1
Foxo6	0.0011724	-0.45023	0.057	0.073	1
Ankrd28	0.00118152	0.19518	0.558	0.556	1
Reep2	0.00118401	-0.15432	0.216	0.245	1
Smim10l2a	0.00119061	-0.682648	0.018	0.028	1
Hdgf	0.001192	-0.267918	0.158	0.188	1
Neurod6	0.00119276	-0.196317	0.24	0.272	1
Shtn1	0.00119881	0.113438	0.555	0.565	1
Gcdh	0.00119905	-0.277339	0.063	0.083	1
Cyp4x1	0.00119997	0.478767	0.102	0.08	1
Cep57l1	0.00120645	0.362108	0.143	0.126	1
Fbxo33	0.00121163	-0.119108	0.179	0.21	1
Mapk8ip1	0.00121243	-0.156921	0.254	0.288	1
Stk39	0.00121814	0.176813	0.541	0.529	1
Hpcal4	0.00122596	-0.172959	0.266	0.3	1
Gm16351	0.00123178	-0.739379	0.019	0.032	1
Arglu1	0.00123376	0.152878	0.548	0.538	1
Tmem64	0.00123873	-0.356488	0.081	0.102	1
Masp1	0.00123877	-0.352335	0.05	0.068	1
Necap1	0.00123954	-0.271006	0.101	0.125	1
Pou2f2	0.00126056	0.312691	0.303	0.27	1
Prkg1	0.00126067	0.170069	0.751	0.748	1
Gm49768	0.00129092	-0.516906	0.027	0.041	1
Ephb6	0.00129563	-0.188554	0.224	0.257	1
Prmt7	0.00130168	0.318796	0.188	0.166	1
Jph3	0.0013238	-0.131137	0.192	0.215	1
Gm26843	0.00132422	0.459942	0.043	0.031	1
Samm50	0.00132537	-0.210165	0.166	0.195	1
Gm40437	0.00133281	0.239528	0.072	0.064	1
Nf1	0.00133561	0.128226	0.678	0.683	1
Chst10	0.00134641	-0.277678	0.133	0.159	1
Itm2c	0.00135223	-0.124198	0.326	0.362	1
Otud7b	0.00135513	-0.107844	0.312	0.336	1
Vps26c	0.00135843	-0.354069	0.094	0.111	1
Nlgn3	0.00136008	-0.274557	0.146	0.169	1
Agps	0.00136448	0.1582	0.232	0.22	1
Rars2	0.00137037	0.250992	0.309	0.289	1
Zbtb7a	0.00137175	-0.207266	0.179	0.208	1
Abhd17a	0.00138594	-0.281185	0.102	0.126	1
C130036L24Rik	0.00138873	0.798424	0.044	0.031	1
Mdm2	0.00139239	-0.176037	0.186	0.216	1
Aldh1l1	0.00139375	0.415958	0.174	0.146	1
Ush2a	0.00140181	-0.344338	0.057	0.075	1
Sec61a2	0.00140374	0.140308	0.375	0.38	1
Dpyd	0.00140547	0.23613	0.189	0.186	1
Fgd2	0.00142194	1.07085	0.018	0.011	1
Whrn	0.0014255	0.475812	0.109	0.092	1
Zfp942	0.00142765	0.216744	0.135	0.131	1
Samd4	0.00142815	0.326738	0.233	0.204	1
Htr1f	0.00143904	0.248791	0.443	0.406	1
Kcnh5	0.00146191	0.227433	0.383	0.347	1
Tollip	0.00146915	-0.31248	0.085	0.107	1
Rims3	0.00147425	0.159284	0.266	0.253	1
Scn2b	0.00147968	-0.156311	0.179	0.207	1
Rcan2	0.00148509	-0.106801	0.292	0.319	1
Mmaa	0.00149563	-0.107773	0.223	0.255	1
Atp5o	0.00150445	-0.201834	0.227	0.254	1
Sfpq	0.00151155	0.182441	0.633	0.633	1
Mri1	0.0015136	-0.437994	0.045	0.063	1
Plppr1	0.00152268	0.31341	0.214	0.187	1
Stk3	0.00152326	0.301312	0.224	0.2	1
Gm47371	0.00154282	-0.856451	0.012	0.021	1
Tmem254	0.00154614	-0.48223	0.04	0.056	1
Edem3	0.00154616	0.17319	0.251	0.244	1
Isca1	0.00154865	-0.151519	0.092	0.111	1
Rap1b	0.00154961	-0.180279	0.195	0.222	1
Gm36198	0.00155655	-0.440377	0.059	0.078	1
Vcp	0.00157086	-0.178098	0.226	0.258	1
Gm10563	0.00157143	-0.455241	0.071	0.091	1
Serpinb8	0.00158526	-0.145188	0.065	0.081	1
Elob	0.00158932	-0.218766	0.243	0.274	1
Vmn2r86	0.00159196	-0.409129	0.033	0.047	1
Gm16596	0.0016031	-0.725704	0.015	0.026	1
Neo1	0.00160547	0.172077	0.52	0.513	1
Hs6st2	0.00161144	0.276516	0.259	0.231	1
Ablim2	0.00161774	0.103392	0.535	0.54	1
Tm7sf3	0.00162133	0.58421	0.066	0.049	1
Syngr1	0.00162445	-0.109275	0.366	0.399	1
Rin2	0.00163231	-0.365799	0.085	0.106	1
Hps5	0.00163527	0.196354	0.135	0.134	1
Cycs	0.00163555	-0.149801	0.156	0.184	1
Irf2bp2	0.00163707	-0.398985	0.089	0.11	1
Lrrc8b	0.00164088	-0.100167	0.288	0.323	1
Fer	0.00164713	0.149216	0.53	0.528	1
Cabcoco1	0.00166808	-0.539335	0.037	0.052	1
Cfp	0.00168121	-0.223052	0.148	0.174	1
A930002C04Rik	0.0016857	-1.01875	0.007	0.015	1
Gm26944	0.00168653	0.241793	0.088	0.083	1
Rcor3	0.00169254	0.261815	0.234	0.212	1
Mrps33	0.00169284	-0.13359	0.178	0.205	1
Farp1	0.00171623	0.194657	0.593	0.568	1
Ulk1	0.0017244	-0.356495	0.103	0.126	1
Cadm1	0.00172446	0.159007	0.889	0.866	1
Pet100	0.00173	-0.138964	0.238	0.269	1
B230217O12Rik	0.00173913	-0.391773	0.063	0.082	1
Erich5	0.00173948	-0.272309	0.011	0.02	1
Asxl2	0.00175871	-0.123872	0.402	0.43	1
Gm14532	0.00176666	-0.318321	0.063	0.082	1
Hnmt	0.00178837	0.41058	0.114	0.093	1
Wipi2	0.00178839	-0.123655	0.177	0.203	1
Cdk5rap1	0.00180205	0.510484	0.104	0.084	1
Vps36	0.00180812	0.227541	0.138	0.13	1
Crocc	0.00181842	-0.138531	0.186	0.216	1
Cntnap1	0.00181992	-0.11705	0.146	0.157	1
Qk	0.00181997	0.157307	0.517	0.508	1
Tmem163	0.00183879	0.358554	0.122	0.1	1
Fam98b	0.00185254	-0.23583	0.16	0.184	1
Cwh43	0.00185778	0.441139	0.111	0.096	1
Bscl2	0.00187758	-0.264986	0.226	0.257	1
Lage3	0.00189089	0.291298	0.2	0.178	1
Ccnh	0.00190087	0.305355	0.266	0.236	1
Rabepk	0.00190866	-0.170749	0.097	0.121	1
Adora2a	0.00191315	1.76335	0.01	0.004	1
Bcl7b	0.0019311	-0.378488	0.045	0.06	1
Ssr1	0.00193175	-0.172756	0.132	0.158	1
Dusp8	0.00194431	-0.242193	0.129	0.153	1
Abi3bp	0.00194891	-0.517947	0.032	0.046	1
Ttc9b	0.00195602	-0.279316	0.106	0.13	1
Gm47644	0.00196011	-0.49047	0.024	0.036	1
Pebp1	0.00196409	-0.154516	0.159	0.186	1
Lrrtm4	0.00197316	-0.119392	0.969	0.968	1
Cox14	0.00197332	-0.257001	0.116	0.14	1
Tmeff2	0.00197423	0.221593	0.805	0.78	1
Amy1	0.00198893	0.26842	0.342	0.311	1
Cers1	0.00198986	-0.12182	0.09	0.109	1
Bysl	0.00199229	-0.379406	0.023	0.031	1
Eif1a	0.00199276	-0.271928	0.074	0.095	1
Igdcc4	0.0020009	0.482425	0.093	0.072	1
Ncoa1	0.0020101	0.164562	0.586	0.584	1
Fyb2	0.00201571	0.801454	0.064	0.048	1
Narf	0.00202918	-0.152	0.189	0.214	1
Cyp51	0.00202991	-0.286555	0.119	0.143	1
Gm39469	0.00203476	0.315973	0.29	0.258	1
Rsad1	0.0020389	-0.32771	0.063	0.082	1
Fam186a	0.00203971	-1.23631	0.005	0.012	1
Rcan1	0.00204876	-0.121354	0.245	0.277	1
Siah3	0.0020571	-0.423131	0.046	0.062	1
Txndc12	0.00205789	-0.205044	0.089	0.111	1
Bdh1	0.00206504	-0.289324	0.151	0.174	1
Chga	0.00206508	-0.261109	0.156	0.175	1
Celsr2	0.00207864	-0.225478	0.199	0.227	1
Rbm27	0.00208165	-0.112881	0.262	0.292	1
Ltbp3	0.00208579	-0.338324	0.048	0.064	1
Nap1l4	0.00209102	-0.186862	0.178	0.206	1
Gm16083	0.00209181	0.283016	0.251	0.221	1
Oxnad1	0.00209617	0.67348	0.037	0.026	1
Ccser1	0.00210739	0.158584	0.966	0.957	1
2900005J15Rik	0.0021105	-0.221173	0.035	0.042	1
Ankrd26	0.00211244	0.299064	0.227	0.208	1
Emc3	0.00211254	-0.177928	0.129	0.155	1
Dancr	0.00211331	0.407287	0.111	0.095	1
Ndel1	0.00212134	-0.202721	0.212	0.243	1
Xndc1	0.00212304	-0.108618	0.308	0.342	1
Nr6a1	0.00214331	0.163885	0.521	0.51	1
1700047F07Rik	0.00214433	0.533878	0.118	0.097	1
A330008L17Rik	0.0021487	0.452317	0.155	0.137	1
Lgals8	0.00215828	-0.27662	0.077	0.097	1
Ddx27	0.00216118	-0.244644	0.102	0.125	1
Mon2	0.00218555	-0.125892	0.307	0.339	1
Greb1l	0.00219355	0.332259	0.187	0.163	1
Tmem234	0.00219652	-0.10265	0.184	0.214	1
Ldhb	0.002201	-0.112851	0.311	0.346	1
Ipo11	0.00220384	0.203441	0.417	0.41	1
Jmjd6	0.00220421	-0.338175	0.066	0.083	1
Gprin3	0.00220808	0.336292	0.252	0.22	1
Mdfic2	0.00220823	-0.550014	0.028	0.041	1
Nap1l3	0.00220925	-0.340503	0.05	0.067	1
Nabp2	0.00221107	-0.354255	0.075	0.095	1
Atp5k	0.00221853	-0.136911	0.29	0.323	1
Tox4	0.00221858	-0.186896	0.154	0.181	1
Ddb2	0.00222803	0.226273	0.167	0.147	1
A830036E02Rik	0.00224314	0.252256	0.455	0.422	1
Usp46	0.00224713	-0.10712	0.298	0.332	1
Uba1	0.0022497	-0.249729	0.146	0.17	1
Insyn2a	0.00225745	-0.359042	0.085	0.106	1
Gnptab	0.00226074	0.225241	0.252	0.235	1
Rnf14	0.00227799	-0.117209	0.3	0.334	1
Eepd1	0.00228525	-0.136475	0.164	0.192	1
Tac1	0.00228603	1.3076	0.014	0.007	1
Plekho1	0.00229251	-0.112593	0.161	0.181	1
Secisbp2	0.00229261	-0.181179	0.144	0.169	1
Tle2	0.00229448	-0.142747	0.113	0.137	1
Phkg1	0.00235409	-0.122842	0.17	0.198	1
Hbp1	0.00236923	-0.376367	0.07	0.089	1
D830024N08Rik	0.00237048	-0.670962	0.022	0.034	1
D430036J16Rik	0.00237516	0.599243	0.039	0.027	1
Ibtk	0.00237641	0.165715	0.104	0.104	1
Gcsh	0.00238369	-0.602211	0.017	0.028	1
Prdm2	0.00238916	-0.132974	0.264	0.297	1
Arr3	0.00241996	-0.779222	0.013	0.022	1
Ndufb9	0.00243436	-0.163893	0.231	0.262	1
AI504432	0.00246407	-0.141788	0.127	0.152	1
Micos13	0.00246677	-0.259264	0.058	0.077	1
Nudt4	0.00246736	-0.163734	0.129	0.15	1
Antkmt	0.00246901	0.214481	0.284	0.269	1
Otub2	0.00248402	-0.341187	0.126	0.15	1
Actr10	0.00250085	-0.108029	0.169	0.191	1
Spon1	0.00250337	0.314493	0.199	0.173	1
1700048O20Rik	0.00251009	0.707371	0.025	0.015	1
1500009C09Rik	0.00252249	-0.226297	0.028	0.034	1
Omg	0.00254504	-0.226825	0.122	0.146	1
Nxph1	0.00256946	0.586283	0.104	0.083	1
Rbmxl1	0.00257763	-0.495309	0.039	0.054	1
Ocln	0.0025791	-1.3622	0.004	0.01	1
1700023F02Rik	0.00259315	-0.311292	0.068	0.084	1
Gm40271	0.00259627	-0.529797	0.04	0.056	1
Brinp2	0.00261218	0.11705	0.71	0.71	1
Abca5	0.00261426	0.237885	0.336	0.313	1
Gm10076	0.00261879	-0.210843	0.132	0.153	1
Vdac1	0.00262354	-0.129883	0.25	0.281	1
Pparg	0.0026269	0.160499	0.282	0.273	1
Dpm1	0.00263556	-0.102536	0.274	0.307	1
Rnf145	0.00264405	-0.15653	0.178	0.206	1
Xkr7	0.00268152	-0.507041	0.052	0.069	1
Asphd1	0.00269068	-0.210734	0.096	0.118	1
Plat	0.00269194	-0.268136	0.133	0.158	1
Ube2r2	0.00269419	-0.118329	0.3	0.332	1
Ggact	0.00269857	-0.280254	0.087	0.109	1
Mccc1	0.00270068	0.266801	0.217	0.193	1
Gm11906	0.00270244	-0.131682	0.205	0.235	1
Marchf5	0.00270907	-0.219511	0.108	0.125	1
Ctsf	0.00271566	-0.24234	0.077	0.098	1
Zbtb25	0.00272391	0.475082	0.091	0.073	1
Ubl3	0.00272893	-0.124583	0.242	0.273	1
Nnat	0.00273056	-0.486463	0.121	0.135	1
Atp5mpl	0.00274547	-0.147272	0.237	0.268	1
Rundc1	0.00275178	-0.224412	0.096	0.118	1
Glb1	0.00275528	-0.255191	0.127	0.152	1
Nol4l	0.00275681	0.277202	0.331	0.303	1
Abca4	0.00276794	-0.798007	0.015	0.025	1
Fam163a	0.00277764	-0.770519	0.01	0.018	1
Dusp16	0.00278097	-0.300483	0.044	0.06	1
Fundc1	0.00278406	0.632627	0.049	0.035	1
Nploc4	0.00278617	-0.116782	0.186	0.215	1
Lhx2	0.00280723	-0.310912	0.123	0.148	1
Prkar2b	0.00285777	0.204069	0.222	0.209	1
Hacd3	0.00286202	-0.10499	0.342	0.376	1
Alg10b	0.00287259	-0.202657	0.036	0.044	1
Gpx4	0.00287987	-0.169389	0.209	0.236	1
Thap4	0.00289079	0.202185	0.11	0.093	1
Rlf	0.0029228	-0.100911	0.419	0.454	1
Oscp1	0.00293465	-0.234131	0.106	0.124	1
Cgrrf1	0.00294395	-0.201274	0.081	0.102	1
Lamc2	0.00295204	-0.215192	0.081	0.1	1
2310022B05Rik	0.00295471	-0.384141	0.033	0.046	1
Synpo2	0.00295886	-0.681233	0.018	0.025	1
Serac1	0.00296612	-0.129873	0.144	0.17	1
Ulk2	0.00300863	0.180383	0.448	0.434	1
Fign	0.0030091	1.18813	0.02	0.016	1
Tbc1d15	0.0030114	-0.212873	0.202	0.231	1
Srpk3	0.00304084	-0.658719	0.018	0.028	1
Uqcrq	0.00304627	-0.112405	0.257	0.288	1
Calm3	0.00306774	-0.117524	0.33	0.357	1
Gm3435	0.00307479	0.502847	0.048	0.034	1
Fbxw2	0.00308939	-0.153869	0.207	0.235	1
Mirg	0.00309089	0.162876	0.504	0.504	1
Rps6ka5	0.00309848	-0.111497	0.263	0.294	1
Mrpl20	0.00311204	-0.178067	0.085	0.099	1
Gm3892	0.00311264	-0.103778	0.226	0.256	1
Gpx1	0.00311994	-0.314214	0.069	0.088	1
Man1c1	0.00312999	0.163473	0.276	0.26	1
Gm10635	0.00313573	-0.369324	0.059	0.074	1
Kif26b	0.00314005	0.317155	0.13	0.107	1
Ndufa7	0.00314862	-0.249325	0.164	0.189	1
Gm10591	0.00315421	-0.816451	0.013	0.022	1
Nudt3	0.00317448	-0.104799	0.214	0.235	1
Rtf2	0.00318363	-0.206208	0.102	0.124	1
Hmgcl	0.00318615	-0.314147	0.067	0.086	1
Tecpr1	0.00320227	-0.125546	0.281	0.313	1
Auts2	0.0032091	0.162688	0.979	0.97	1
Gm48159	0.00321026	0.355509	0.067	0.051	1
Prpsap2	0.00323793	0.316057	0.085	0.073	1
Lurap1	0.00323805	-0.322745	0.047	0.063	1
Golph3	0.00323884	-0.190339	0.085	0.105	1
Syt5	0.00330817	-0.232111	0.179	0.203	1
Pvr	0.00330944	-0.231351	0.069	0.082	1
Gm11802	0.00331856	-0.906495	0.006	0.012	1
Strip2	0.00334577	0.647531	0.059	0.044	1
Zmiz1	0.00335714	0.251654	0.359	0.342	1
Ltbp1	0.00336154	0.515585	0.072	0.064	1
Spag1	0.00336558	0.532103	0.095	0.075	1
Pnisr	0.00337411	0.145389	0.911	0.911	1
Gm15737	0.00340059	-0.463744	0.025	0.037	1
Krt9	0.00340647	0.874168	0.015	0.008	1
Pgm2	0.00341826	-0.265756	0.075	0.094	1
Ppid	0.00342078	0.234802	0.147	0.133	1
Pdzd2	0.00348792	0.22988	0.438	0.403	1
Rab26	0.00351026	-0.148163	0.211	0.24	1
Metap1d	0.00351145	0.354709	0.207	0.187	1
Slc7a6	0.00351155	-0.143895	0.268	0.293	1
Cep170	0.00356406	0.140152	0.42	0.409	1
Arhgef7	0.00356994	-0.114111	0.41	0.444	1
Kcnn1	0.00357038	0.608951	0.047	0.033	1
Rpl24	0.00358252	-0.155489	0.172	0.194	1
Zdhhc22	0.00359229	0.363068	0.111	0.09	1
Dnajc12	0.00359611	1.47599	0.032	0.022	1
Tob1	0.00361935	-0.305076	0.056	0.073	1
Ndufb4	0.00362561	-0.134459	0.168	0.188	1
Adgrg1	0.00362603	0.87148	0.02	0.013	1
Scaf1	0.00367479	-0.145916	0.126	0.145	1
Mgat5b	0.00367505	0.260126	0.163	0.141	1
Nfic	0.0036888	-0.114431	0.183	0.208	1
Pcdhb7	0.00370212	-0.250556	0.018	0.025	1
Knop1	0.00372574	-0.183751	0.192	0.218	1
Akr1e1	0.00372844	0.442068	0.088	0.071	1
Dnttip2	0.00373073	-0.339304	0.056	0.071	1
Zcchc7	0.00376107	0.176027	0.844	0.843	1
Fbxo44	0.00380401	-0.157344	0.112	0.135	1
Rxrg	0.00380416	0.782054	0.014	0.008	1
Emc10	0.00386734	-0.199263	0.114	0.136	1
Snhg9	0.00388875	0.23835	0.311	0.285	1
Pfn1	0.00390124	-0.239669	0.1	0.119	1
Ets2	0.00390293	-0.147156	0.073	0.088	1
Dixdc1	0.00393921	-0.108978	0.33	0.362	1
Rgs17	0.00396293	0.27254	0.434	0.4	1
Manbal	0.00396532	-0.26816	0.094	0.113	1
H1f0	0.0039749	-0.349873	0.027	0.039	1
Nup210	0.00399748	0.217033	0.153	0.136	1
Gm49169	0.00401456	0.692832	0.033	0.023	1
Timm13	0.00402835	-0.294554	0.114	0.136	1
1810013L24Rik	0.00402908	-0.187934	0.164	0.191	1
Kdm2a	0.00403192	-0.118392	0.379	0.409	1
Palld	0.004034	-0.499412	0.037	0.049	1
Gm6260	0.00404864	0.756261	0.04	0.029	1
Ebag9	0.00405768	0.49464	0.054	0.04	1
Fdft1	0.00405877	0.27541	0.193	0.171	1
Col20a1	0.00407784	-0.189231	0.058	0.075	1
Plekhj1	0.00409064	-0.172997	0.047	0.059	1
Cr1l	0.00409463	0.195356	0.225	0.213	1
Sh3bp5	0.00412933	-0.176038	0.268	0.298	1
Mttp	0.0041332	0.295266	0.076	0.072	1
4930503L19Rik	0.00413423	0.401824	0.131	0.108	1
Fgd1	0.0041607	-0.197514	0.101	0.122	1
Prkx	0.00416669	-0.406111	0.067	0.085	1
Tbccd1	0.00418852	0.320513	0.084	0.066	1
Mif	0.00419105	-0.159713	0.231	0.26	1
Pdgfb	0.00419117	-0.267889	0.124	0.148	1
Copg1	0.00422725	-0.182006	0.208	0.237	1
Gabrg3	0.00423645	0.145217	0.896	0.874	1
Acsf2	0.00426478	0.937022	0.019	0.013	1
Vps9d1	0.00426834	-0.208117	0.136	0.16	1
Plxnc1	0.00427608	0.218449	0.238	0.217	1
Pacs2	0.00427749	0.399407	0.116	0.095	1
Prpf19	0.00428516	-0.127474	0.159	0.184	1
Crmp1	0.00428931	-0.134389	0.313	0.346	1
Cxadr	0.00429337	-0.150617	0.271	0.302	1
Spen	0.0042948	-0.105973	0.266	0.298	1
Atrip	0.00433093	-0.142103	0.209	0.234	1
Hdac9	0.00435064	0.186807	0.744	0.732	1
Il15ra	0.00435378	-0.326886	0.044	0.056	1
Snx18	0.00437366	0.202614	0.122	0.109	1
Psmd13	0.0043753	-0.121605	0.271	0.302	1
Mtch1	0.00438279	-0.162613	0.2	0.225	1
Krt10	0.00441162	0.366777	0.068	0.061	1
Pde6c	0.00441912	-0.966575	0.006	0.011	1
Gm49766	0.00444934	-0.627108	0.014	0.023	1
Cbwd1	0.00448151	0.388551	0.152	0.129	1
Rmnd5a	0.00448542	-0.101258	0.316	0.347	1
Pcdhga1	0.00451042	-0.312218	0.095	0.116	1
Npm3	0.00452139	-0.18771	0.039	0.046	1
Mrpl42	0.00452866	-0.314846	0.119	0.14	1
Nsg2	0.00453138	-0.120133	0.376	0.41	1
Unc13c	0.00453546	0.432835	0.088	0.085	1
Fam120c	0.00454002	0.117477	0.316	0.313	1
Rgs7	0.00455026	0.179931	0.927	0.918	1
Fntb	0.00455457	0.345428	0.179	0.159	1
Ccdc90b	0.00456834	0.405613	0.102	0.082	1
Fut8	0.00458024	0.208856	0.486	0.476	1
Tcf3	0.00458056	0.397448	0.078	0.066	1
Ttbk1	0.00459178	-0.187594	0.187	0.211	1
Dap	0.00460228	1.18207	0.013	0.006	1
Rtl8b	0.0046045	-0.205967	0.087	0.105	1
Cyfip1	0.00461393	-0.116137	0.29	0.321	1
Ndst3	0.00461662	0.161014	0.473	0.444	1
Scml2	0.00466609	0.78386	0.02	0.014	1
Wwp1	0.00469635	0.196294	0.278	0.262	1
Dmac2l	0.00470216	0.478947	0.069	0.052	1
Gm13844	0.00470518	-0.184977	0.05	0.065	1
Haus6	0.00472571	0.487227	0.065	0.05	1
Adgrf5	0.00473265	0.985319	0.017	0.01	1
Cpeb1	0.00473697	-0.133961	0.375	0.408	1
Spock3	0.00475831	0.170476	0.335	0.347	1
Muc3a	0.00476578	0.418989	0.099	0.08	1
Utp6	0.00481655	0.548318	0.068	0.051	1
Zbtb11	0.00484896	-0.106045	0.292	0.315	1
AI837181	0.00485962	-0.436581	0.019	0.03	1
Uqcrc1	0.00486983	-0.114026	0.23	0.258	1
Mrps21	0.00488122	-0.271139	0.124	0.148	1
Mtmr7	0.00488658	0.155704	0.391	0.381	1
Trabd2b	0.00488701	0.812948	0.041	0.028	1
Etfa	0.00489095	0.321977	0.191	0.166	1
Hspb11	0.00489752	0.430077	0.074	0.057	1
Arl6ip4	0.00489782	-0.373577	0.068	0.085	1
Snx30	0.00490796	-0.190127	0.179	0.206	1
Phlda1	0.0049299	-0.539698	0.047	0.063	1
Gm47200	0.00493514	-0.388734	0.016	0.024	1
Fabp3	0.00496546	-0.248687	0.11	0.132	1
Psd2	0.00498945	0.705634	0.032	0.021	1
Ndufaf8	0.00500017	-0.360273	0.027	0.035	1
Cpne4	0.0050034	0.25131	0.299	0.28	1
Exoc6	0.00501971	0.227468	0.422	0.402	1
Kmt2c	0.00503188	0.100396	0.54	0.536	1
Tmem109	0.00503601	-0.173809	0.089	0.105	1
Rhob	0.00506529	-0.323197	0.093	0.113	1
Unc5a	0.00506575	-0.134381	0.223	0.252	1
Kyat1	0.00507066	-0.258684	0.047	0.062	1
Osbpl2	0.00508206	-0.176151	0.181	0.198	1
Fbxo31	0.00508384	-0.12278	0.118	0.14	1
Neurod2	0.00509205	-0.141168	0.197	0.204	1
Adam10	0.00510349	0.135279	0.379	0.374	1
Disc1	0.005117	-0.174808	0.071	0.088	1
Mei1	0.00512995	-0.139482	0.108	0.13	1
Tmem30a	0.00513055	-0.152366	0.205	0.227	1
D5Ertd615e	0.00516112	0.42967	0.07	0.055	1
Clip2	0.00517636	-0.162217	0.202	0.229	1
D3Ertd751e	0.0051833	0.28143	0.089	0.082	1
1700003D09Rik	0.00518485	0.914224	0.016	0.008	1
4930587E11Rik	0.00519816	0.69149	0.033	0.022	1
Snrpa1	0.00521231	0.121329	0.091	0.089	1
Gapdh	0.00522319	-0.193611	0.218	0.247	1
Pcsk5	0.00522913	0.316636	0.308	0.277	1
8030453O22Rik	0.00523341	-0.298929	0.058	0.075	1
Col23a1	0.0052661	0.3713	0.069	0.054	1
Gad2	0.0052665	0.473574	0.035	0.025	1
Apoa1	0.00528919	0.83058	0.024	0.015	1
Ndufa3	0.00530271	-0.129373	0.178	0.194	1
Loxl2	0.00530312	-0.361467	0.021	0.029	1
Tbc1d19	0.00531243	0.210735	0.322	0.305	1
Ift52	0.00534154	0.430627	0.139	0.116	1
Bnip3	0.00538143	-0.152476	0.067	0.084	1
Nbeal1	0.00538604	0.213946	0.46	0.431	1
Acrbp	0.00539377	-0.229379	0.071	0.089	1
Tardbp	0.00539809	0.148234	0.412	0.407	1
Rnf187	0.00540108	-0.19274	0.143	0.167	1
Fam168b	0.00540592	-0.137261	0.156	0.181	1
Gm4117	0.00541759	-0.278738	0.035	0.048	1
Tll1	0.00542137	0.936936	0.026	0.016	1
Elp4	0.00542184	0.120724	0.459	0.457	1
Gm9962	0.0054428	0.479143	0.073	0.059	1
Fis1	0.00545377	-0.220319	0.138	0.159	1
Rhoj	0.00546723	1.12298	0.017	0.009	1
Slc27a1	0.00546971	-0.235996	0.084	0.101	1
Tomm40	0.00547728	-0.199314	0.151	0.175	1
Dynlt1b	0.00548179	0.290717	0.056	0.045	1
Atmin	0.00548287	-0.231002	0.091	0.111	1
Tspan31	0.0054863	-0.269334	0.066	0.082	1
Grk5	0.00549457	-0.13231	0.177	0.203	1
Cyp2j8	0.0055224	-0.89556	0.006	0.013	1
Zer1	0.00552344	-0.149219	0.285	0.316	1
Ninj2	0.00554746	-0.574764	0.009	0.014	1
Snrpd2	0.0055551	-0.249426	0.09	0.11	1
Nrros	0.00556498	-0.583497	0.03	0.042	1
Eea1	0.00558384	0.152885	0.342	0.339	1
Irgq	0.00558909	-0.186385	0.059	0.075	1
Egfem1	0.00560429	0.193172	0.455	0.46	1
9830166K06Rik	0.00573627	-0.289086	0.064	0.081	1
Reep5	0.00580409	-0.202783	0.235	0.264	1
Slco4c1	0.00586869	0.430767	0.072	0.057	1
Adamtsl1	0.00591291	0.306102	0.151	0.129	1
Mfap1a	0.0059156	-0.213382	0.102	0.123	1
Reln	0.00593327	0.664522	0.07	0.057	1
Tbc1d2	0.00593339	0.29724	0.105	0.086	1
Gtf3c4	0.00594123	-0.522894	0.035	0.048	1
Prpf8	0.00594967	-0.318786	0.118	0.137	1
B3glct	0.00595652	0.234665	0.315	0.296	1
Ubqln1	0.00598176	-0.13931	0.165	0.189	1
Nrf1	0.00600406	0.259493	0.352	0.322	1
Saraf	0.00601829	-0.145083	0.17	0.196	1
Pds5a	0.00606878	0.160206	0.407	0.397	1
D630045J12Rik	0.00607882	0.186749	0.429	0.408	1
C230014O12Rik	0.0061001	-0.430581	0.034	0.047	1
Zranb2	0.00613625	0.130223	0.859	0.862	1
Thsd4	0.00614012	0.33783	0.183	0.169	1
Capn2	0.00616956	0.403636	0.084	0.066	1
Jazf1	0.00618712	0.12523	0.699	0.694	1
Cops9	0.00622847	-0.141794	0.126	0.149	1
Cacna1e	0.00627319	0.122283	0.902	0.904	1
Ccdc28b	0.00627833	-0.205308	0.152	0.176	1
Akap13	0.00628142	0.308892	0.311	0.285	1
Gm15834	0.00638869	0.434239	0.129	0.107	1
Bbs5	0.00640953	0.240224	0.164	0.14	1
Cntn2	0.00641204	-0.180892	0.098	0.119	1
Kiz	0.0064412	-0.205215	0.112	0.131	1
Pgp	0.00644193	-0.177218	0.102	0.122	1
1700120C14Rik	0.00645104	-0.504843	0.022	0.032	1
Otub1	0.00647331	-0.380418	0.086	0.104	1
Agpat1	0.00648001	-0.143036	0.126	0.149	1
Ica1l	0.00648797	0.37391	0.169	0.145	1
Fam222b	0.00650404	-0.121818	0.309	0.337	1
Arhgef4	0.00651527	-0.16334	0.223	0.252	1
BC031181	0.0065245	-0.174817	0.161	0.184	1
Oaz2	0.00653881	-0.129315	0.163	0.186	1
Necab3	0.00653994	0.119915	0.167	0.166	1
Tbkbp1	0.00654755	0.433547	0.079	0.068	1
Abcg1	0.00655681	-0.233317	0.112	0.131	1
Ndufa1	0.00657014	-0.134889	0.136	0.16	1
Slc35b1	0.00657344	-0.134478	0.142	0.162	1
Guf1	0.00657406	0.203678	0.15	0.14	1
Aldh1a1	0.0065864	-0.138187	0.057	0.071	1
Ngly1	0.00659025	0.332144	0.124	0.109	1
Hs3st5	0.00663118	0.119482	0.476	0.475	1
Lonrf1	0.00663492	-0.159188	0.139	0.162	1
Cnnm3	0.00664089	0.388467	0.135	0.114	1
Slc35f1	0.00666763	0.125078	0.773	0.775	1
Srd5a3	0.00669806	0.822106	0.022	0.015	1
Myo3a	0.00670549	0.227038	0.228	0.219	1
Alg8	0.00670876	0.31747	0.079	0.072	1
Odad2	0.00672353	-0.66992	0.017	0.026	1
Jade3	0.00673103	0.299036	0.148	0.127	1
Cys1	0.00673812	-0.19309	0.068	0.085	1
2900052N01Rik	0.0067463	0.656467	0.01	0.006	1
Gm1673	0.00674678	-0.268476	0.097	0.118	1
Calhm2	0.00679725	-0.386534	0.037	0.051	1
Gm16124	0.00682792	0.604174	0.034	0.023	1
Txlng	0.00683314	-0.112867	0.241	0.27	1
Zfr	0.00686079	0.171463	0.694	0.674	1
Dnajb2	0.00686992	-0.262889	0.07	0.087	1
Mrpl50	0.00692499	0.534486	0.026	0.02	1
Gm13558	0.00693993	-1.16723	0.006	0.011	1
Myo9a	0.00694546	0.146246	0.833	0.823	1
Meg3	0.00695815	0.110694	1	1	1
Gm47551	0.00697089	-0.505752	0.015	0.024	1
Unc45a	0.00697523	-0.283227	0.096	0.114	1
4930570G19Rik	0.00699739	0.204769	0.144	0.131	1
Gm13304	0.00701568	-0.580564	0.014	0.023	1
Scyl2	0.0070441	-0.205161	0.162	0.187	1
A930028N01Rik	0.00709253	-0.486774	0.015	0.024	1
Selenov	0.00709548	0.976138	0.013	0.007	1
Mtfr2	0.00710449	-0.718696	0.009	0.017	1
Gbe1	0.00711013	0.314837	0.106	0.092	1
Smc5	0.0071576	0.179893	0.39	0.378	1
Wipf3	0.00717211	0.325261	0.38	0.356	1
Tra2b	0.00717723	-0.100772	0.371	0.396	1
Zfp598	0.0071787	0.331147	0.125	0.106	1
Fez1	0.00722292	-0.128314	0.205	0.232	1
Rnf19a	0.00722867	-0.190436	0.227	0.255	1
Micu2	0.00723067	0.249655	0.265	0.236	1
Asb11	0.00724321	-0.407575	0.027	0.039	1
Sf3b2	0.00727825	-0.112519	0.286	0.308	1
Zfp827	0.00730297	0.202553	0.4	0.376	1
2810002D19Rik	0.00731936	0.90748	0.013	0.006	1
Ndufb8	0.00732557	-0.180458	0.239	0.267	1
Alas1	0.00732973	-0.122931	0.146	0.166	1
Prdm9	0.00734075	0.775588	0.019	0.011	1
Elp3	0.00735137	-0.19267	0.117	0.139	1
Gabra5	0.00739097	-0.141736	0.254	0.283	1
Zc3h7a	0.00739749	0.118851	0.324	0.329	1
Mterf1b	0.00743878	0.51433	0.038	0.027	1
Rps25	0.00747267	-0.148142	0.18	0.202	1
Gm48027	0.00748833	0.514645	0.027	0.019	1
Nhs	0.00752864	0.594379	0.053	0.039	1
Stx1b	0.00754423	-0.1359	0.236	0.264	1
Iqcj	0.00756328	-0.32197	0.097	0.115	1
Adam12	0.00757968	0.502055	0.047	0.039	1
5430405H02Rik	0.00760351	0.182156	0.204	0.19	1
Slc6a1	0.00761433	0.420467	0.066	0.051	1
Lypla2	0.00762506	-0.243108	0.122	0.145	1
Gm12743	0.00763554	0.3453	0.126	0.107	1
Srsf4	0.00764558	0.164806	0.245	0.242	1
Cdh22	0.00764703	0.377361	0.136	0.118	1
Clcn4	0.00769663	-0.132577	0.223	0.248	1
Zcchc9	0.00770387	-0.169482	0.18	0.205	1
Gm16794	0.00772014	0.697174	0.034	0.023	1
Trrap	0.00777072	0.125814	0.412	0.411	1
Ddx17	0.00781036	0.154645	0.615	0.611	1
Pno1	0.00785418	0.609153	0.025	0.019	1
Zdhhc24	0.00785689	-0.235252	0.089	0.104	1
Slc41a1	0.00789173	-0.283459	0.068	0.085	1
Cradd	0.00791924	-0.263542	0.05	0.065	1
Ppm1m	0.0079286	-0.331905	0.05	0.066	1
Cish	0.00794547	-1.00155	0.006	0.012	1
Gm17655	0.00796214	0.660881	0.03	0.021	1
Prdm11	0.00797435	0.407301	0.107	0.089	1
Ddx39b	0.00798668	0.21819	0.406	0.375	1
Gm42456	0.0079944	0.351157	0.141	0.119	1
Mthfd2	0.00799503	0.389908	0.057	0.048	1
Ptk2	0.00800063	0.146827	0.895	0.9	1
Eif4enif1	0.00802503	0.29069	0.172	0.151	1
Otulin	0.00804509	-0.240168	0.121	0.141	1
Snx24	0.00806669	0.182549	0.273	0.253	1
Arhgef33	0.00807725	0.502916	0.041	0.032	1
Itgb1	0.0080819	-0.143817	0.201	0.228	1
4833445I07Rik	0.00822902	0.738643	0.012	0.006	1
Gm45605	0.00825839	0.854139	0.013	0.007	1
Psmd7	0.00826707	-0.119261	0.216	0.242	1
P2ry14	0.00827857	-0.42777	0.047	0.061	1
Psmc3	0.0082866	-0.190893	0.18	0.205	1
AV356131	0.00833096	0.797497	0.022	0.015	1
Psmd6	0.00836636	-0.287234	0.118	0.14	1
1810062O18Rik	0.00838366	0.497714	0.069	0.056	1
Pecam1	0.00838514	-0.336414	0.022	0.029	1
Atp10a	0.00842155	-0.189072	0.092	0.109	1
Jmy	0.00843734	-0.145099	0.19	0.214	1
C1ql3	0.00846385	-0.194688	0.297	0.325	1
Galnt7	0.00849218	0.31365	0.27	0.243	1
Ube2f	0.00851088	-0.14703	0.192	0.212	1
Kcnab1	0.00852016	0.198028	0.638	0.616	1
Clca3a2	0.00855614	-0.794721	0.009	0.015	1
Hspb3	0.00858331	-0.328373	0.018	0.027	1
Cdan1	0.00860303	0.196091	0.234	0.219	1
Gm17484	0.00860938	0.188087	0.071	0.062	1
Utp4	0.00861443	-0.229562	0.134	0.156	1
Kif15	0.00864378	-0.711697	0.008	0.015	1
Pcdhga7	0.00865139	-0.276348	0.045	0.058	1
Extl2	0.00870391	-0.345558	0.058	0.074	1
Arhgap1	0.0087495	-0.274022	0.12	0.141	1
Elfn2	0.00878033	-0.106325	0.202	0.222	1
Mdk	0.00878368	-0.257684	0.04	0.048	1
Col5a1	0.00879512	0.631604	0.041	0.029	1
Ciapin1	0.0088188	-0.330378	0.106	0.123	1
Slc45a4	0.00882775	-0.224412	0.105	0.125	1
Ipo7	0.008835	-0.133675	0.159	0.183	1
Cisd3	0.0088806	-0.301762	0.101	0.121	1
Tmem169	0.00888517	0.10025	0.147	0.141	1
St6gal1	0.00890476	-0.301379	0.12	0.141	1
Tubb5	0.00890821	-0.164925	0.222	0.246	1
Gpt2	0.00891592	-0.17622	0.147	0.162	1
Leo1	0.00892491	-0.326376	0.062	0.076	1
Qtrt2	0.00894821	-0.16376	0.165	0.188	1
Clcn1	0.00897895	-0.175015	0.073	0.09	1
Tifa	0.00903093	-0.949904	0.01	0.017	1
Pnpla3	0.00904253	0.58611	0.044	0.032	1
Kdm5d	0.00910917	0.113341	0.199	0.201	1
Msl1	0.00912433	-0.228829	0.174	0.199	1
Kdm7a	0.00912985	-0.117004	0.304	0.334	1
Sycp3	0.00913147	0.604155	0.051	0.038	1
Cxcl12	0.00913158	0.631979	0.026	0.018	1
Kctd2	0.00915084	0.142605	0.053	0.055	1
Txlnb	0.00916943	0.847508	0.014	0.009	1
Pbld1	0.00918673	-0.760973	0.008	0.015	1
Gpr3	0.0092225	-0.548807	0.019	0.027	1
Fsd1	0.00922645	-0.105746	0.151	0.171	1
Gtdc1	0.00925809	0.104184	0.745	0.752	1
Rps10	0.00927492	-0.150388	0.091	0.109	1
Ppm1e	0.0093037	0.170391	0.816	0.797	1
Cacnb1	0.00931548	-0.231074	0.147	0.167	1
Pdxk	0.00946936	-0.156428	0.083	0.096	1
Cd55	0.0095105	0.638595	0.022	0.015	1
Arhgef18	0.00960491	-0.137454	0.21	0.233	1
Pard6a	0.00960878	-0.479083	0.03	0.041	1
Ccdc127	0.00961092	-0.1556	0.117	0.138	1
Ybx1	0.0096139	0.156689	0.267	0.249	1
Med10	0.00966648	-0.115605	0.074	0.081	1
Elp5	0.00968936	-0.189542	0.096	0.114	1
H2bu2	0.0097375	0.167926	0.08	0.073	1
Rad1	0.00974864	0.825959	0.022	0.014	1
Gpr61	0.00978391	-0.241011	0.143	0.167	1
Phrf1	0.00981912	-0.135355	0.145	0.168	1
Il33	0.00982436	0.978898	0.025	0.019	1
Rps27rt	0.00984333	-0.274302	0.067	0.083	1
Crem	0.00987798	-0.244746	0.099	0.117	1
Dars	0.00994334	0.29848	0.173	0.15	1
Ttll1	0.00995172	-0.506922	0.038	0.051	1
L3mbtl2	0.0099601	0.151606	0.063	0.066	1
Hbb-bs	0.00998203	-0.307031	0.04	0.053	1
Gm26782	0.00998386	-0.126721	0.111	0.125	1
Efnb3	0.0100031	0.554185	0.036	0.027	1
Atp6v0e2	0.0100181	-0.241905	0.157	0.181	1
Ankrd35	0.0100225	-0.236444	0.032	0.041	1
Zfp354c	0.0100256	0.259264	0.163	0.151	1
Rps23	0.010046	-0.255299	0.135	0.156	1
Itgb8	0.0100549	0.545972	0.094	0.076	1
Mrpl33	0.0100629	-0.220785	0.115	0.137	1
Psma6	0.0100755	-0.229756	0.111	0.132	1
Gm28375	0.0100819	-0.350269	0.042	0.055	1
Cep85	0.0100896	0.210134	0.151	0.143	1
Taf1d	0.0101141	0.213992	0.393	0.368	1
Fxyd5	0.0101769	0.282578	0.211	0.187	1
Naa25	0.010204	0.189669	0.221	0.216	1
Ap1g2	0.0102065	0.39885	0.056	0.043	1
Gm5432	0.0102791	0.719615	0.024	0.015	1
Kcnj9	0.010305	-0.148007	0.252	0.281	1
Mks1	0.0103868	-0.652837	0.01	0.016	1
Dnajc27	0.0103892	-0.197128	0.134	0.155	1
Gm34544	0.0103964	0.381823	0.186	0.162	1
Cacna1h	0.0105353	0.387981	0.062	0.051	1
Gm30624	0.01055	-1.00627	0.007	0.013	1
Armcx5	0.0105865	-0.243998	0.063	0.079	1
Arsj	0.0106744	0.743519	0.029	0.02	1
A330032B11Rik	0.0106889	-0.489281	0.026	0.037	1
Polg	0.0107755	0.247479	0.168	0.149	1
Nrep	0.0108054	0.428082	0.168	0.149	1
Aco1	0.0108239	0.374454	0.117	0.097	1
Gak	0.0108554	-0.122923	0.286	0.311	1
Nckap5l	0.0108642	-0.214189	0.05	0.062	1
Map1lc3a	0.0109185	-0.149669	0.08	0.098	1
Ppp1r15b	0.0109788	-0.491115	0.042	0.055	1
Bcl9	0.011057	-0.169456	0.261	0.289	1
Fmnl2	0.0111118	0.118887	0.6	0.607	1
[truncated: 6,582 more rows]

## Sheet: cluster 4
	p_val	avg_log2FC	pct.1	pct.2	p_val_adj
Slc9b1	1.11749e-290	9.19102	0.377	0.009	2.46307e-286
Aif1l	3.13227e-57	-0.619493	0.539	0.718	6.90384e-53
Pstpip2	3.30434e-36	-0.370362	0.609	0.737	7.28309e-32
Malat1	2.01339e-34	-0.26097	1	1	4.43772e-30
Gm29208	1.49128e-31	7.74101	0.041	0	3.28692e-27
Btg2	1.11466e-30	-1.4653	0.074	0.178	2.45681e-26
Arc	2.86705e-30	-0.896761	0.149	0.27	6.31927e-26
Slc15a2	2.04682e-29	-0.833168	0.119	0.241	4.51139e-25
Ccdc180	2.42417e-27	3.79413	0.059	0.006	5.3431e-23
Homer1	1.15173e-26	-0.451273	0.594	0.646	2.53852e-22
Pcsk1	8.73697e-24	-1.15333	0.096	0.188	1.92572e-19
Nr4a1	1.59554e-23	-0.665762	0.21	0.317	3.51672e-19
Eif2s3y	1.82328e-23	-0.364812	0.336	0.465	4.01868e-19
Elmo1	5.00476e-23	-0.375368	0.781	0.852	1.1031e-18
Pantr1	3.02825e-22	-0.364505	0.414	0.496	6.67457e-18
Frmd6	2.10054e-21	-0.467789	0.34	0.436	4.62979e-17
Gm4258	2.76562e-21	-0.289477	0.847	0.897	6.0957e-17
Enpp2	3.79173e-21	-0.359766	0.731	0.792	8.35736e-17
Gm16867	4.40108e-21	-0.793703	0.109	0.204	9.70042e-17
Xist	2.38489e-20	0.493009	0.376	0.275	5.25654e-16
Egr1	4.00369e-20	-0.506677	0.199	0.296	8.82454e-16
Cdh10	9.54898e-20	-0.216579	0.818	0.862	2.10469e-15
Cpeb3	1.04786e-19	-0.290462	0.677	0.761	2.3096e-15
Gm27177	1.37278e-19	-1.14757	0.082	0.168	3.02574e-15
Syn3	1.85639e-19	-0.48337	0.363	0.446	4.09168e-15
Kif1a	2.3849e-19	-0.200484	0.658	0.738	5.25655e-15
Sox8	5.65826e-19	-0.494855	0.272	0.382	1.24714e-14
Vmp1	8.37385e-19	-0.25703	0.685	0.779	1.84568e-14
Pcdh11x	8.84502e-19	-0.245604	0.632	0.704	1.94953e-14
Slc38a2	9.01039e-19	-0.293692	0.447	0.562	1.98598e-14
Plxdc2	1.62012e-18	-0.320961	0.732	0.787	3.57091e-14
Gm49685	1.71735e-17	-0.196299	0.574	0.573	3.78522e-13
Map1a	2.20396e-17	-0.352274	0.394	0.5	4.85774e-13
Cry2	5.28466e-17	-0.393353	0.27	0.377	1.16479e-12
Son	5.06472e-16	-0.115834	0.983	0.99	1.11631e-11
Rmst	6.73611e-16	-0.699037	0.181	0.251	1.48471e-11
Tmem132d	2.64262e-15	-0.208108	0.629	0.678	5.82461e-11
Cnot3	3.35769e-15	-0.188412	0.45	0.536	7.40069e-11
Sox10	4.43746e-15	-0.464668	0.335	0.433	9.7806e-11
Psd3	5.16722e-15	-0.134542	0.798	0.848	1.13891e-10
Rere	6.60971e-15	-0.171047	0.847	0.895	1.45685e-10
1700125H20Rik	1.12328e-14	-0.237965	0.289	0.389	2.47582e-10
Glcci1	1.45806e-14	-0.209485	0.343	0.397	3.21371e-10
Tubb4a	1.91815e-14	-0.339803	0.5	0.583	4.22778e-10
Gm50021	2.874e-14	-0.355302	0.395	0.497	6.33458e-10
Cdh19	3.14778e-14	-0.327812	0.412	0.505	6.93802e-10
Zfp951	3.63161e-14	-0.484894	0.185	0.278	8.00444e-10
Dusp1	4.16675e-14	-0.984591	0.056	0.117	9.18393e-10
Cdh20	5.13887e-14	-0.219601	0.629	0.7	1.13266e-09
Plp1	5.2826e-14	-0.240136	0.81	0.809	1.16434e-09
Shisa4	5.33432e-14	-0.349253	0.334	0.436	1.17574e-09
1700016P03Rik	5.46525e-14	-0.588619	0.131	0.202	1.2046e-09
Ankrd6	5.77704e-14	-0.336175	0.325	0.429	1.27332e-09
Map4k4	5.96163e-14	-0.245135	0.609	0.707	1.314e-09
Junb	6.36897e-14	-0.801466	0.067	0.13	1.40379e-09
St6galnac3	9.51813e-14	-0.261151	0.721	0.776	2.09789e-09
Dscaml1	9.75422e-14	-0.206397	0.779	0.828	2.14993e-09
Brinp3	1.12424e-13	-0.214656	0.69	0.722	2.47795e-09
Zfp608	1.34717e-13	-0.221123	0.582	0.675	2.96929e-09
Ddx3y	1.78701e-13	-0.409251	0.188	0.276	3.93874e-09
Fth1	1.90286e-13	-0.218657	0.647	0.721	4.1941e-09
Spred1	2.27186e-13	-0.237093	0.441	0.523	5.00741e-09
Akap8l	2.7845e-13	-0.103845	0.57	0.631	6.13732e-09
Plin4	3.8714e-13	-6.28842	0	0.015	8.53295e-09
Tanc1	4.51454e-13	-0.520042	0.181	0.25	9.9505e-09
Per2	4.8493e-13	-0.524381	0.172	0.259	1.06883e-08
Sik2	5.03683e-13	-0.314935	0.478	0.558	1.11017e-08
Gramd1b	6.05548e-13	-0.227118	0.51	0.605	1.33469e-08
Plcl1	6.35401e-13	-0.233665	0.857	0.884	1.40049e-08
Map2	6.86714e-13	-0.114653	0.844	0.869	1.51359e-08
Gm3764	8.20254e-13	-0.291125	0.535	0.588	1.80792e-08
Tnrc6b	1.10033e-12	-0.127776	0.817	0.846	2.42524e-08
Secisbp2l	1.15644e-12	-0.304686	0.471	0.568	2.5489e-08
Uty	1.3875e-12	-0.280416	0.261	0.357	3.05818e-08
Luc7l2	1.7883e-12	-0.113624	0.82	0.863	3.94159e-08
Kcnj3	1.91523e-12	-0.105471	0.556	0.59	4.22135e-08
Klf10	1.91669e-12	-0.640369	0.2	0.265	4.22458e-08
Prr16	2.13029e-12	-0.235773	0.413	0.458	4.69537e-08
Ankrd17	2.30489e-12	-0.153707	0.685	0.75	5.0802e-08
Pum1	2.37136e-12	-0.227231	0.527	0.623	5.22672e-08
Rbbp6	2.39122e-12	-0.186686	0.577	0.663	5.2705e-08
Gm12023	2.49312e-12	-0.682539	0.065	0.124	5.49508e-08
Nr4a3	2.64332e-12	-0.748409	0.054	0.106	5.82614e-08
Cx3cl1	3.43499e-12	-0.135112	0.391	0.451	7.57106e-08
Plcxd2	3.87099e-12	-0.470529	0.134	0.203	8.53206e-08
Snhg11	3.97524e-12	0.174834	0.824	0.765	8.76184e-08
Cdin1	4.64537e-12	0.682837	0.323	0.248	1.02389e-07
Mxi1	5.18833e-12	-0.304891	0.271	0.352	1.14356e-07
Csrnp3	6.32684e-12	-0.130273	0.602	0.65	1.3945e-07
Tenm4	6.85991e-12	0.133055	0.727	0.68	1.51199e-07
Numb	6.98046e-12	-0.152145	0.668	0.724	1.53856e-07
Lrp1	7.34314e-12	-0.300806	0.381	0.469	1.6185e-07
Trib1	7.87482e-12	-0.793888	0.061	0.119	1.73569e-07
Fndc9	8.4542e-12	-0.324881	0.199	0.265	1.86339e-07
Ndfip1	8.96752e-12	-0.12681	0.506	0.572	1.97653e-07
Fkbp1a	9.66177e-12	-0.296242	0.325	0.395	2.12955e-07
Gng2	9.74462e-12	-0.27691	0.298	0.375	2.14781e-07
Ank	1.15102e-11	-0.170684	0.661	0.728	2.53696e-07
Slc44a1	1.36681e-11	-0.128386	0.689	0.757	3.01258e-07
Otud7b	1.40876e-11	-0.222748	0.561	0.636	3.10505e-07
Specc1	1.44261e-11	-0.197512	0.578	0.664	3.17966e-07
Tcf4	1.45667e-11	-0.138217	0.969	0.973	3.21064e-07
Zdhhc20	2.6272e-11	-0.344019	0.407	0.496	5.79062e-07
Garre1	2.63223e-11	-0.277393	0.339	0.424	5.8017e-07
Pex5l	3.46303e-11	0.236758	0.801	0.752	7.63287e-07
Cox7b	4.07401e-11	-0.151233	0.342	0.405	8.97953e-07
Zdbf2	4.28736e-11	-0.591135	0.086	0.142	9.44976e-07
Tspan7	4.40831e-11	-0.188345	0.668	0.729	9.71636e-07
Nars	4.98578e-11	-0.129905	0.38	0.442	1.09892e-06
Astn2	5.39703e-11	-0.101868	0.76	0.773	1.18956e-06
Kmt2e	5.70657e-11	-0.109375	0.734	0.799	1.25779e-06
Arih1	5.93656e-11	-0.208895	0.593	0.679	1.30848e-06
Per1	7.3861e-11	-0.438541	0.214	0.288	1.62797e-06
Hdac8	7.5548e-11	-0.133326	0.634	0.696	1.66515e-06
P4ha1	7.61497e-11	-0.187363	0.376	0.455	1.67842e-06
Lncpint	8.76833e-11	-0.167476	0.656	0.701	1.93263e-06
Sh3gl1	9.81961e-11	-0.265857	0.225	0.284	2.16434e-06
Tmcc3	1.05223e-10	-0.217816	0.548	0.622	2.31921e-06
Ppme1	1.17285e-10	-0.189682	0.318	0.394	2.58507e-06
Arid1a	1.27864e-10	-0.294284	0.404	0.487	2.81824e-06
Ndfip2	1.64873e-10	-0.220463	0.293	0.369	3.63397e-06
Ago3	1.82754e-10	-0.176586	0.601	0.679	4.02809e-06
Fam107a	1.86692e-10	-0.630991	0.103	0.166	4.11489e-06
Nrsn1	1.90096e-10	-0.292454	0.258	0.332	4.1899e-06
Kif5c	1.98758e-10	-0.148985	0.532	0.588	4.38082e-06
Gm13629	2.32564e-10	-0.274006	0.149	0.212	5.12594e-06
Dleu2	2.5183e-10	-0.171905	0.67	0.737	5.55059e-06
Usp2	2.64217e-10	-0.271873	0.236	0.316	5.82361e-06
Spred2	2.65129e-10	-0.20142	0.387	0.466	5.84372e-06
Schip1	2.71921e-10	-0.146256	0.805	0.807	5.99341e-06
Dscam	2.7836e-10	-0.103626	0.791	0.805	6.13533e-06
Pakap.1	2.84752e-10	-0.392628	0.291	0.375	6.27622e-06
Rorb	3.26024e-10	-0.238549	0.397	0.44	7.1859e-06
Tmem254	3.38158e-10	-1.07886	0.033	0.075	7.45334e-06
Arpp21	3.4521e-10	0.145563	0.819	0.782	7.60878e-06
Rheb	4.01583e-10	-0.44126	0.19	0.259	8.85129e-06
B230216N24Rik	4.39129e-10	-0.519489	0.149	0.215	9.67885e-06
Sgtb	4.77308e-10	-0.236603	0.179	0.243	1.05203e-05
Mllt3	5.2139e-10	-0.141164	0.574	0.651	1.1492e-05
Chgb	5.37028e-10	-0.186159	0.276	0.34	1.18366e-05
Tbc1d5	5.62286e-10	-0.123558	0.747	0.788	1.23933e-05
Aplp2	5.97025e-10	-0.117168	0.502	0.573	1.3159e-05
Zhx3	6.02001e-10	-0.232774	0.383	0.448	1.32687e-05
Slc25a27	6.03365e-10	-0.125191	0.508	0.565	1.32988e-05
Neat1	6.28893e-10	0.788973	0.299	0.277	1.38614e-05
Hipk2	6.46746e-10	-0.283632	0.609	0.69	1.42549e-05
Mitf	6.62149e-10	-0.29681	0.414	0.5	1.45944e-05
Itgav	6.634e-10	-0.196368	0.271	0.335	1.4622e-05
Rims4	6.83171e-10	-0.449751	0.17	0.245	1.50578e-05
2610035D17Rik	7.89234e-10	-0.240893	0.509	0.561	1.73955e-05
Smarca2	8.21314e-10	-0.168755	0.563	0.627	1.81026e-05
Adar	8.38658e-10	-0.171012	0.407	0.483	1.84849e-05
Eya1	8.48602e-10	-0.409001	0.15	0.221	1.8704e-05
Xlr4b	9.26706e-10	4.00069	0.018	0.001	2.04255e-05
Atp2c1	9.86993e-10	-0.167433	0.544	0.612	2.17543e-05
Sh2d4b	1.00597e-09	-0.730859	0.06	0.109	2.21725e-05
Sdccag8	1.03579e-09	-0.19125	0.48	0.555	2.28298e-05
Pip5k1a	1.05871e-09	-0.253342	0.339	0.409	2.3335e-05
Wwox	1.07175e-09	-0.180779	0.626	0.698	2.36225e-05
Eif5b	1.10576e-09	-0.223839	0.37	0.453	2.43722e-05
Mir99ahg	1.1563e-09	-0.137715	0.81	0.846	2.54859e-05
Evi5	1.22395e-09	-0.144791	0.46	0.537	2.6977e-05
Cracdl	1.24593e-09	-0.182892	0.323	0.388	2.74615e-05
Arpin	1.28857e-09	-1.07442	0.015	0.045	2.84013e-05
Ldlrad4	1.32228e-09	-0.109634	0.752	0.789	2.91444e-05
Nfix	1.33501e-09	-0.230781	0.437	0.516	2.9425e-05
Cnksr2	1.40415e-09	0.112314	0.706	0.686	3.09488e-05
Coq10b	1.42378e-09	-0.431437	0.123	0.185	3.13815e-05
Tnrc6a	1.48403e-09	-0.140905	0.688	0.749	3.27094e-05
Rgs7bp	1.62033e-09	-0.139411	0.619	0.663	3.57136e-05
Kpna7	1.66448e-09	-0.45087	0.104	0.166	3.66868e-05
Nwd2	1.68804e-09	-0.124039	0.391	0.414	3.72061e-05
Abr	1.75985e-09	-0.189474	0.561	0.631	3.87889e-05
Smg7	1.77075e-09	-0.136172	0.384	0.451	3.9029e-05
Nr3c1	1.81389e-09	-0.135819	0.535	0.609	3.99799e-05
Gm35188	1.82401e-09	-0.495816	0.149	0.208	4.02029e-05
Gfod1	2.05867e-09	-0.174443	0.492	0.573	4.53751e-05
Glp2r	2.10506e-09	-0.236255	0.23	0.302	4.63976e-05
Stag2	2.31859e-09	-0.169213	0.381	0.454	5.11041e-05
Mast3	2.35063e-09	-0.201886	0.464	0.525	5.18103e-05
Rab6a	2.38327e-09	-0.188967	0.433	0.507	5.25296e-05
Grm3	2.41513e-09	-0.138076	0.679	0.706	5.32319e-05
Zfp36l1	2.48535e-09	-0.510916	0.108	0.169	5.47795e-05
Kctd16	2.82319e-09	0.130938	0.708	0.671	6.2226e-05
Tmem59l	2.86769e-09	-0.391102	0.127	0.185	6.32068e-05
Mt1	2.9501e-09	-0.296273	0.356	0.433	6.50231e-05
Ptgds	3.07127e-09	-0.525255	0.181	0.246	6.76939e-05
Pou2f1	3.15483e-09	-0.21667	0.449	0.521	6.95355e-05
Rnf144b	3.48958e-09	-0.519851	0.136	0.201	7.69138e-05
Stx16	3.51849e-09	-0.155522	0.403	0.488	7.75511e-05
Hmgn3	3.53772e-09	-0.129284	0.343	0.424	7.79748e-05
Mir9-3hg	4.26949e-09	-0.281183	0.421	0.485	9.41037e-05
Trmt1	4.37337e-09	-0.330845	0.213	0.288	9.63934e-05
Top1	4.47227e-09	-0.123806	0.563	0.618	9.85732e-05
Dock4	4.62358e-09	-0.180276	0.831	0.851	0.000101908
Auh	4.73082e-09	-0.185634	0.354	0.427	0.000104272
Atp1a2	4.74167e-09	-0.2641	0.328	0.403	0.000104511
Agpat4	4.80444e-09	-0.179699	0.41	0.497	0.000105895
Rsbn1l	4.82602e-09	-0.313356	0.301	0.383	0.00010637
Ccnd2	4.83815e-09	-0.394408	0.244	0.307	0.000106638
Cap1	4.9625e-09	-0.211619	0.294	0.357	0.000109379
Nckap1	5.19907e-09	-0.130193	0.611	0.682	0.000114593
Pias1	6.04475e-09	-0.163167	0.505	0.582	0.000133232
Kcnq5	6.39719e-09	0.116017	0.753	0.721	0.000141001
Cpeb4	6.46252e-09	-0.136017	0.499	0.56	0.00014244
Nufip2	6.49689e-09	-0.166667	0.441	0.523	0.000143198
Tulp4	6.56006e-09	-0.143905	0.604	0.676	0.00014459
Mpp7	6.57207e-09	-0.508261	0.1	0.158	0.000144855
Rab2a	6.96937e-09	-0.226817	0.389	0.471	0.000153612
Pabpc1	7.35436e-09	-0.200752	0.528	0.595	0.000162097
Ap2b1	7.63338e-09	-0.103988	0.605	0.642	0.000168247
Tesk2	7.83406e-09	-0.447333	0.205	0.279	0.000172671
Gab1	8.42026e-09	-0.341079	0.469	0.552	0.000185591
Lrmda	8.43289e-09	-0.327907	0.322	0.403	0.000185869
Rdx	8.90815e-09	-0.202445	0.469	0.538	0.000196345
Ubc	9.31644e-09	-0.172372	0.347	0.424	0.000205344
Nr2f1	9.39477e-09	-0.242487	0.219	0.276	0.00020707
Hs2st1	9.56724e-09	-0.120984	0.455	0.522	0.000210871
Syt1	9.80493e-09	0.130409	0.85	0.818	0.00021611
Gjc3	1.01781e-08	-0.138006	0.568	0.647	0.000224335
0610040J01Rik	1.10938e-08	-0.361465	0.213	0.284	0.000244517
Jmy	1.16837e-08	-0.389072	0.236	0.299	0.000257521
Mtus1	1.36465e-08	-0.309926	0.225	0.299	0.000300782
Hspa4	1.36732e-08	-0.125739	0.337	0.414	0.000301372
Tef	1.41544e-08	-0.233397	0.373	0.449	0.000311977
Arhgap35	1.47765e-08	-0.165518	0.517	0.586	0.000325688
Ube2ql1	1.49376e-08	-0.216829	0.154	0.219	0.00032924
St3gal4	1.55287e-08	-0.403421	0.298	0.375	0.000342268
Cdk8	1.56332e-08	-0.116272	0.722	0.754	0.000344572
Prkcq	1.58843e-08	-0.283182	0.332	0.409	0.000350106
Tbl1xr1	1.60983e-08	-0.209558	0.453	0.529	0.000354823
Ndrg2	1.68506e-08	-0.3545	0.286	0.355	0.000371405
Nrgn	1.71475e-08	-0.131247	0.55	0.579	0.000377948
Slc3a2	1.77256e-08	-0.301585	0.206	0.275	0.000390689
Ctnnd1	1.80598e-08	-0.10185	0.334	0.407	0.000398056
Slc4a10	1.83168e-08	0.11266	0.62	0.602	0.00040372
Rcc2	2.03805e-08	-0.465052	0.108	0.165	0.000449207
Arid4b	2.23727e-08	-0.107166	0.677	0.74	0.000493117
Zfp609	2.28845e-08	-0.206722	0.424	0.503	0.000504398
Wdr26	2.31799e-08	-0.193565	0.467	0.541	0.000510909
Mag	2.50664e-08	-0.241433	0.542	0.597	0.000552488
Smap2	2.58745e-08	-0.269592	0.301	0.38	0.0005703
Rab6b	2.62603e-08	-0.151639	0.49	0.548	0.000578803
Tmbim6	2.82201e-08	-0.228034	0.246	0.316	0.000622
Fscn1	2.86841e-08	-0.385185	0.188	0.252	0.000632227
Rhobtb2	2.90251e-08	-0.306351	0.194	0.254	0.000639742
Dlg4	3.28216e-08	-0.187659	0.369	0.43	0.000723421
Chn1	3.37802e-08	0.143133	0.601	0.595	0.00074455
Erbb3	3.48614e-08	-0.665594	0.101	0.156	0.00076838
Chd4	3.51219e-08	-0.165133	0.46	0.543	0.000774123
Zhx2	3.68966e-08	-0.358787	0.197	0.264	0.000813239
Rab10	3.73591e-08	-0.143433	0.492	0.558	0.000823432
Atp1a3	3.79945e-08	-0.179236	0.379	0.445	0.000837437
Grm5	3.85025e-08	0.145142	0.806	0.77	0.000848635
Snx25	3.91991e-08	-0.272792	0.264	0.323	0.000863988
Armh4	4.00936e-08	-0.251447	0.19	0.255	0.000883703
Baalc	4.14968e-08	-0.215161	0.293	0.353	0.000914631
Litaf	4.40387e-08	-0.376518	0.259	0.324	0.000970656
Supt6	4.4812e-08	-0.178823	0.348	0.415	0.000987701
Acsl4	4.54921e-08	-0.222337	0.233	0.305	0.00100269
Fam126b	4.84581e-08	-0.148314	0.485	0.553	0.00106807
Gpbp1l1	4.84672e-08	-0.179887	0.241	0.296	0.00106827
Sox6	4.88114e-08	-0.22563	0.468	0.523	0.00107585
Mbnl1	5.29328e-08	-0.103651	0.613	0.651	0.00116669
Lrrc17	5.41503e-08	-0.199584	0.227	0.296	0.00119353
Crebbp	5.48638e-08	-0.126845	0.666	0.733	0.00120925
Faim2	5.54836e-08	-0.224908	0.215	0.281	0.00122291
Ypel2	5.60447e-08	-0.221008	0.54	0.619	0.00123528
Mbp	5.6774e-08	-0.146712	0.868	0.866	0.00125136
Vgll4	5.89196e-08	-0.189546	0.347	0.4	0.00129865
Cnrip1	5.97746e-08	-0.133079	0.375	0.454	0.00131749
Bcas3	6.00989e-08	-0.102804	0.684	0.741	0.00132464
Aff4	6.03007e-08	-0.156605	0.457	0.522	0.00132909
Bace1	6.05684e-08	-0.227597	0.247	0.32	0.00133499
Lcorl	6.24468e-08	-0.104935	0.662	0.712	0.00137639
Pja2	6.46281e-08	-0.114028	0.556	0.613	0.00142447
Arhgap45	6.50138e-08	-0.522055	0.097	0.148	0.00143297
Tmem186	6.57644e-08	-0.598798	0.098	0.15	0.00144951
Mapre2	6.57932e-08	-0.111388	0.504	0.565	0.00145015
Plcb4	6.78672e-08	-0.120091	0.395	0.471	0.00149586
Msi2	6.85907e-08	-0.159556	0.599	0.642	0.00151181
Srek1	6.92702e-08	-0.104632	0.693	0.744	0.00152678
Phka1	7.06187e-08	-0.307389	0.272	0.343	0.00155651
Gm10033	7.40319e-08	-0.247264	0.16	0.217	0.00163174
Gatad2b	7.54888e-08	-0.152041	0.488	0.56	0.00166385
Sez6l2	7.5956e-08	-0.200633	0.285	0.349	0.00167415
Mt2	8.37947e-08	-0.347897	0.199	0.267	0.00184692
Lasp1	8.4378e-08	-0.330535	0.162	0.214	0.00185978
Nbea	8.99705e-08	0.123624	0.932	0.909	0.00198304
Bmt2	9.15072e-08	-0.1843	0.328	0.4	0.00201691
Tnrc18	9.21321e-08	-0.245718	0.258	0.325	0.00203068
Sipa1l2	9.77233e-08	-0.344593	0.198	0.26	0.00215392
Med14	1.01794e-07	-0.232336	0.25	0.321	0.00224363
Prkacb	1.01927e-07	-0.155848	0.455	0.519	0.00224658
Slitrk2	1.06464e-07	-0.448958	0.103	0.157	0.00234658
Cds2	1.071e-07	-0.174585	0.225	0.288	0.00236059
[truncated: 9,491 more rows]

## Sheet: cluster 5
	p_val	avg_log2FC	pct.1	pct.2	p_val_adj
[truncated: 9,094 more rows]

## Sheet: cluster 6
	p_val	avg_log2FC	pct.1	pct.2	p_val_adj
[truncated: 10,244 more rows]

[truncated: 5 more sheets: cluster 7, cluster 8, cluster 9, cluster 10, cluster 11]
